# Supplementary material for: CENP-A overexpression promotes distinct fates in human cells, depending on p53 status
Source: Commun Biol. 2021 Mar 26;4:417. doi: 10.1038/s42003-021-01941-5 (PMC7997993; doi:10.1038/s42003-021-01941-5)
Supplement: Supplementary file 3 — Supplementary Data 1 [file 42003_2021_1941_MOESM3_ESM.xlsx]

## Sheet: 1) Table of Contents
Supplementary Data 1 - Source data
Sheet 1: Table of Contents
Sheet 2: Source data for colony formation assays (Figures 2 and 3, Supplementary Figure 1)
Sheet 3: Source data for micronuclei quantification (Figure 4)
Sheet 4: Source data for growth curves (Figure 4 and Supplementary Figure 3)
Sheet 5: Source data for beta-galactosidase senescence assay quantification (Figure 5)
Sheet 6: Source data for EMT quantification by immunofluoresence (Figure 6)
Sheet 7: Source data for Western blot quantification (Supplementary Figure 1)
Sheet 8: Source data for RT-qPCR quantification (Supplementary Figure 2)
Sheet 9: Source data for yH2AX quantification by immunofluorescence (Supplementary Figure 3)
Sheet 10: Source data for comet assay quantification (Supplementary Figure 3)
Sheet 11: Source data for mFISH quantification (Supplementary Figure 3)
Sheet 12: Source data for cell cycle FACS quantification (Supplementary Figure 4)

## Sheet: 2) CFAs
Source data for Colony Formation Assays
Figure 2b & Supplementary Figure 1c (left)	Experiment #	Replicate/Well #	Cell line:	MCF102A				HCT116				HeLa S3				HCC1954				DLD1
			Dox (ng/m):	0		10		0		10		0		10		0		10		0		10
			X-irradiation (Gy):	0	4	0	4	0	4	0	4	0	4	0	4	0	4	0	4	0	4	0	4
	1	1	Counts:	113	70	24	3	86	12	66	3	223	117	199	111	35	10	20	8	128	22	121	21
		2		118	75	41	5	71	10	64	1	211	102	240	111	40	12	19	9	110	26	94	23
		3		135	62	38	3	84	12	58	1	195	112	223	131	38	11	22	5	132	35	124	31
		4		124	69			158	20	114	8	183	103
		5		117	78			147	18	110	3	197	99
		6		113	56			154	27	94	2	186	104
Figure 2b	Experiment #	Replicate/Well #	Cell line:	MCF102A				HCT116				HeLa S3				HCC1954				DLD1
			Dox (ng/m):	0		10		0		10		0		10		0		10		0		10
	1	1	Survival ratio (4 Gy / 0 gy):	0.619469		0.125		0.139535		0.0454545		0.524664		0.557789		0.285714		0.4		0.171875		0.173554
		2		0.635593		0.121951		0.140845		0.015625		0.483412		0.4625		0.3		0.473684		0.236364		0.244681
		3		0.459259		0.0789474		0.142857		0.0172414		0.574359		0.587444		0.289474		0.227273		0.265152		0.25
		4		0.556452				0.126582		0.0701754		0.562842
		5		0.666667				0.122449		0.0272727		0.502538
		6		0.495575				0.175325		0.0212766		0.55914
		Average		0.572169		0.108633		0.141266		0.0328409		0.534492		0.535911		0.291729		0.366986		0.224463		0.222745
		StDev		0.0825251		0.0257535		0.01863		0.0212483		0.0366807		0.0652819		0.00740516		0.12648		0.0477634		0.0426837
		CI95%		0.0660326		0.0291423		0.0149069		0.0170018		0.0293501		0.0738721		0.00837957		0.143123		0.0540483		0.0483003
			Welch's 2-tailed T-tests (Two-sample unequal variance):			0 vs 10 Dox				0 vs 10 Dox				0 vs 10 Dox				0 vs 10 Dox				0 vs 10 Dox
						8.15012e-06				3.1697e-06				0.974558				0.411086				0.965191
			Bonferroni cutoff (alpha 0.05)
			0.01
Supplementary Figure 1c (left)	Experiment #	Replicate/Well #	Cell line:	MCF102A				HCT116				HeLa S3				HCC1954				DLD1
			Dox (ng/m):	0		10		0		10		0		10		0		10		0		10
			X-irradiation (Gy):	0	4	0	4	0	4	0	4	0	4	0	4	0	4	0	4	0	4	0	4
	1	1	Survival relative to untreated:	0.92623	0.619469	0.212389	0.0241935	1.07054	0.139535	0.767442	0.0348837	1.06359	0.524664	0.892377	0.606557	0.927273	0.323529	0.676471	0.382353	1.03784	0.171875	0.945312	0.164062
		2		0.967213	0.635593	0.347458	0.042735	0.883817	0.140845	0.901408	0.0140845	1.00636	0.483412	1.13744	0.563452	1.09091	0.35	0.55	0.3	0.891892	0.236364	0.854545	0.209091
		3		1.10656	0.459259	0.281481	0.0265487	1.04564	0.142857	0.690476	0.0119048	0.930048	0.574359	1.14359	0.704301	0.981818	0.333333	0.777778	0.138889	1.07027	0.265152	0.939394	0.234848
		4		1.05085	0.556452			1.03268	0.126582	0.721519	0.0506329	0.969965	0.562842
		5		0.991525	0.666667			0.960784	0.122449	0.748299	0.0204082	1.04417	0.502538
		6		0.957627	0.495575			1.00654	0.175325	0.61039	0.012987	0.985866	0.55914
		Average		1	0.572169	0.280443	0.0311591	1	0.141266	0.739922	0.0241502	1	0.534492	1.0578	0.62477	1	0.335621	0.668083	0.273747	1	0.224463	0.913084	0.202667
		StDev		0.0668196	0.0825251	0.0675401	0.010094	0.0681264	0.01863	0.0964029	0.0155334	0.0490524	0.0366807	0.143296	0.0721693	0.0833196	0.0133827	0.11412	0.123837	0.0950184	0.0477634	0.0507821	0.0358275
		CI95%		0.0534658	0.0660326	0.0764274	0.0114222	0.0545115	0.0149069	0.077137	0.0124291	0.0392494	0.0293501	0.162152	0.0816658	0.0942832	0.0151437	0.129137	0.140132	0.107521	0.0540483	0.0574643	0.0405419
Figure 2d	Experiment #	Replicate/Well #	Cell line:	MCF102A						HeLa S3
			Dox (ng/m):	0		10		Reversal		0		10		Reversal
			X-irradiation (Gy):	0	4	0	4	0	4	0	4	0	4	0	4
	1	1	Counts:	109	60	35	5	72	46	274	163	263	138	233	128
		2		94	65	54	7	76	57	248	149	243	117	212	116
		3		91	57	32	7	66	46	270	170	248	134	230	114
		4		158	112	70	12	123	85	207	108
		5		169	119	94	16	115	83	229	120
		6		124	89	77	20	117	71	211	112
		7		71	43					224	147
		8		64	38					242	125
		9		70	35					245	137
		10		123	71
		11		122	92
		12		129	68
	Experiment #	Replicate/Well #	Cell line:	MCF102A						HeLa S3
			Dox (ng/m):	0		10		Reversal		0		10		Reversal
	1	1	Survival ratio (4 Gy / 0 gy):	0.550459		0.142857		0.638889		0.594891		0.524715		0.549356
		2		0.691489		0.12963		0.75		0.600806		0.481481		0.54717
		3		0.626374		0.21875		0.69697		0.62963		0.540323		0.495652
		4		0.708861		0.171429		0.691057		0.521739
		5		0.704142		0.170213		0.721739		0.524017
		6		0.717742		0.25974		0.606838		0.530806
		7		0.605634						0.65625
		8		0.59375						0.516529
		9		0.5						0.559184
		10		0.577236
		11		0.754098
		12		0.527132
		Average		0.629743		0.182103		0.684249		0.570428		0.515506		0.530726
		StDev		0.0837252		0.0488253		0.0528903		0.0518622		0.0304822		0.0303946
		CI95%		0.0473711		0.0390677		0.0423203		0.0338827		0.0344933		0.034394
			Welch's 2-tailed T-tests (Two-sample unequal variance):			0 vs 10 Dox		0 vs Reversal				0 vs 10 Dox		0 vs Reversal
						2.71033e-10		0.113572				0.0657434		0.155903
			Bonferroni cutoff (alpha 0.05)
			0.0125
Figure 3d	Experiment #	Replicate/Well #	Cell line:	HeLa S3
			Temperature (°C):	37				42
			Dox (ng/m):	0		10		0		10
			X-irradiation (Gy):	0	4	0	4	0	4	0	4
	1	1	Counts:	165	87	135	83	171	82	155	54
		2		176	94	133	79	174	95	146	55
		3		161	103	150	86	157	108	174	59
	2	1		234	120	173	92	231	107	199	82
		2		197	99	160	96	245	141	226	104
		3		203	98	155	95	224	129	208	108
	3	1		237	133	188	85
		2		194	128	213	100
		3		224	110	193	72
	Experiment #	Replicate/Well #	Cell line:	HeLa S3
			Temperature (°C):	37				42
			Dox (ng/ml):	0		10		0		10
	1	1	Survival ratio (4 Gy / 0 gy):	0.527273		0.614815		0.479532		0.348387
		2		0.534091		0.593985		0.545977		0.376712
		3		0.639752		0.573333		0.687898		0.33908
	2	1		0.512821		0.531792		0.463203		0.41206
		2		0.502538		0.6		0.57551		0.460177
		3		0.482759		0.612903		0.575893		0.519231
	3	1		0.561181		0.452128
		2		0.659794		0.469484
		3		0.491071		0.373057
		Average		0.545698		0.535722		0.554669		0.409275
		StDev		0.0637054		0.085881		0.0808973		0.0698341
		CI95%		0.0416201		0.0561079		0.0647301		0.0558779
			Welch's 2-tailed T-tests (Two-sample unequal variance):			0 vs 10 Dox				0 vs 10 Dox
						0.783454				0.00780596
			Bonferroni cutoff (alpha 0.05)
			0.025
Figure 3f	Experiment #	Replicate/Well #	Cell line:	MCF10-2A
			Vector:	p53-WT				p53-DN
			Dox (ng/m):	0		10		0		10
			X-irradiation (Gy):	0	4	0	4	0	4	0	4
	1	1	Counts:	62	38	11	4	85	41	17	12
		2		57	30	15	3	79	40	22	13
		3		79	40	14	3	85	52	28	15
		4		113	78	31	5	158	98	55	31
		5		113	74	33	11	141	85	67	30
		6		104	68	22	4	152	86	57	29
	2	1		170	80	110	17	143	116	82	60
		2		167	85	101	18	144	132	94	49
		3		148	85	90	19	134	111	83	52
	3*	1		224	134	141	55	225	177	166	127
		2		204	153	129	46	216	157	174	99
		3		208	133	125	47	203	163	173	111
	*See also Supplementary Figure 1d
	Experiment #	Replicate/Well #	Cell line:	MCF10-2A
			Vector:	Empty (p53-WT)				p53-DN
			Dox (ng/m):	0		10		0		10
	1	1	Survival ratio (4 Gy / 0 gy):	0.612903		0.363636		0.482353		0.705882
		2		0.526316		0.2		0.506329		0.590909
		3		0.506329		0.214286		0.611765		0.535714
		4		0.690265		0.16129		0.620253		0.563636
		5		0.654867		0.333333		0.602837		0.447761
		6		0.653846		0.181818		0.565789		0.508772
	2	1		0.470588		0.154545		0.811189		0.731707
		2		0.508982		0.178218		0.916667		0.521277
		3		0.574324		0.211111		0.828358		0.626506
	3	1		0.598214		0.390071		0.786667		0.76506
		2		0.75		0.356589		0.726852		0.568966
		3		0.639423		0.376		0.802956		0.641618
		Average		0.598838		0.260075		0.688501		0.600651
		StDev		0.0842938		0.0941792		0.141262		0.0964976
		CI95%		0.0476928		0.0532859		0.0799252		0.0545977
			Welch's 2-tailed T-tests (Two-sample unequal variance):			0 vs 10 Dox				0 vs 10 Dox
						5.11338e-09				0.0909099
			Bonferroni cutoff (alpha 0.05)
			0.025
Supplementary Figure 1c (right)	Experiment #	Replicate/Well #	Cell line:	MCF10-2A
			Vector:	Empty (p53-WT)																		p53-DN
			Dox (ng/m):	0									10									0									10
			X-irradiation (Gy):	0	1	2	3	4	6	8	10	15	0	1	2	3	4	6	8	10	15	0	1	2	3	4	6	8	10	15	0	1	2	3	4	6	8	10	15
	1	1	Counts:	237	249	224	173	173	116	63	14	0	134	118	75	56	26	12	5	1	0	199	228	236	225	220	183	117	77	2	195	175	184	153	143	96	45	12	0
		2		261	208	189	183	167	105	58	26	0	122	110	78	58	53	12	3	1	0	183	203	223	191	189	159	91	51	1	207	180	180	161	137	78	33	14	0
		3		217	207	187	178	160	107	51	29	0	123	108	82	52	39	10	4	2	0	185	206	239	217	178	164	105	58	1	176	201	150	149	117	69	45	11	0
	Experiment #	Replicate/Well #	Cell line:	MCF10-2A
			Vector:	Empty (p53-WT)																		p53-DN
			Dox (ng/m):	0									10									0									10
			X-irradiation (Gy):	0	1	2	3	4	6	8	10	15	0	1	2	3	4	6	8	10	15	0	1	2	3	4	6	8	10	15	0	1	2	3	4	6	8	10	15
	1	1	Survival relative to untreated p53-WT:	0.994406	1.05063	0.945148	0.729958	0.729958	0.489451	0.265823	0.0590717	0	0.565401	0.49789	0.316456	0.236287	0.109705	0.0506329	0.021097	0.00421941	0	0.839662	0.962025	0.995781	0.949367	0.92827	0.772152	0.493671	0.324895	0.00843882	0.822785	0.738397	0.776371	0.64557	0.603376	0.405063	0.189873	0.0506329	0
		2		1.0951	0.796935	0.724138	0.701149	0.639847	0.402299	0.222222	0.0996169	0	0.467433	0.421456	0.298851	0.222222	0.203065	0.045977	0.0114943	0.00383142	0	0.701149	0.777778	0.854406	0.731801	0.724138	0.609195	0.348659	0.195402	0.00383142	0.793103	0.689655	0.689655	0.616858	0.524904	0.298851	0.126437	0.0536398	0
		3		0.91049	0.953917	0.861751	0.820276	0.737327	0.493088	0.235023	0.133641	0	0.56682	0.497696	0.37788	0.239631	0.179724	0.0460829	0.0184332	0.00921659	0	0.852535	0.949309	1.10138	1	0.820276	0.75576	0.483871	0.267281	0.00460829	0.81106	0.926267	0.691244	0.686636	0.539171	0.317972	0.207373	0.0506912	0
		Average		1	0.933828	0.843679	0.750461	0.702377	0.461613	0.241023	0.097443	0	0.533218	0.472347	0.331062	0.232713	0.164164	0.0475643	0.0170082	0.00575581	0	0.797782	0.896371	0.983856	0.893723	0.824228	0.712369	0.442067	0.262526	0.00562618	0.808983	0.784773	0.71909	0.649688	0.555817	0.340629	0.174561	0.0516547	0
		StDev		0.0924348	0.128036	0.111608	0.0621539	0.0542782	0.0513994	0.0224109	0.0373319	0	0.056976	0.0440734	0.0414901	0.00923831	0.0485861	0.00265803	0.00495746	0.0030034	0	0.0839335	0.102901	0.123919	0.142495	0.102123	0.0897262	0.0810419	0.0648769	0.0024666	0.0149493	0.124938	0.0496132	0.0350707	0.0418002	0.0566151	0.0425855	0.00171946	0
		CI95%		0.104598	0.144884	0.126294	0.0703325	0.0614205	0.0581628	0.0253599	0.0422443	0	0.0644732	0.0498728	0.0469496	0.0104539	0.0549793	0.00300779	0.00560979	0.0033986	0	0.094978	0.116441	0.140225	0.161246	0.115561	0.101533	0.0917059	0.0734138	0.00279117	0.0169164	0.141378	0.0561416	0.0396855	0.0473006	0.0640648	0.0481892	0.00194572	0
Supplementary Figure 1d	Experiment #	Replicate/Well #	Cell line:	MCF10-2A
			Vector:	Empty (p53-WT)																p53-DN
			X-irradiation (Gy):	0								4								0								4
			Dox (ng/m):	0	2.5	5	7.5	10	25	75	100	0	2.5	5	7.5	10	25	75	100	0	2.5	5	7.5	10	25	75	100	0	2.5	5	7.5	10	25	75	100
	1*	1	Counts:	224	226	191	159	141	31	5	1	134	163	154	73	55	4	0	1	225	247	162	181	166	87	14	3	177	182	181	155	127	41	0	0
		2		204	207	184	148	129	33	6	0	153	127	134	82	46	6	0	0	216	230	187	195	174	84	12	6	157	186	174	143	99	56	0	1
		3		208	205	182	145	125	23	5	1	133	144	123	74	47	4	0	0	203	225	164	177	173	108	18	2	163	187	159	144	111	44	1	1
	*See also Figure 2f
	Experiment #	Replicate/Well #	Cell line:	MCF10-2A
			Vector:	Empty (p53-WT)																p53-DN
			X-irradiation (Gy):	0								4								0								4
			Dox (ng/m):	0	2.5	5	7.5	10	25	75	100	0	2.5	5	7.5	10	25	75	100	0	2.5	5	7.5	10	25	75	100	0	2.5	5	7.5	10	25	75	100
	1	1	Survival relative to untreated p53-WT:	1.0566	1.00893	0.852679	0.709821	0.629464	0.138393	0.0223214	0.00446429	0.598214	0.727679	0.6875	0.325893	0.245536	0.0178571	0	0.00446429	1.00446	1.10268	0.723214	0.808036	0.741071	0.388393	0.0625	0.0133929	0.790179	0.8125	0.808036	0.691964	0.566964	0.183036	0	0
		2		0.962264	1.01471	0.901961	0.72549	0.632353	0.161765	0.0294118	0	0.75	0.622549	0.656863	0.401961	0.22549	0.0294118	0	0	1.05882	1.12745	0.916667	0.955882	0.852941	0.411765	0.0588235	0.0294118	0.769608	0.911765	0.852941	0.70098	0.485294	0.27451	0	0.00490196
		3		0.981132	0.985577	0.875	0.697115	0.600962	0.110577	0.0240385	0.00480769	0.639423	0.692308	0.591346	0.355769	0.225962	0.0192308	0	0	0.975962	1.08173	0.788462	0.850962	0.831731	0.519231	0.0865385	0.00961538	0.783654	0.899038	0.764423	0.692308	0.533654	0.211538	0.00480769	0.00480769
		Average		1	1.00307	0.876546	0.710809	0.620926	0.136911	0.0252572	0.00309066	0.662546	0.680845	0.645236	0.361208	0.232329	0.0221666	0	0.0014881	1.01308	1.10395	0.809447	0.871627	0.808581	0.439796	0.0692873	0.0174733	0.781147	0.874434	0.808467	0.695084	0.528637	0.223028	0.00160256	0.00323655
		StDev		0.0499198	0.0154228	0.0246775	0.0142132	0.0173502	0.025626	0.00369895	0.00268209	0.0784903	0.0534939	0.04912	0.0383245	0.0114396	0.00631201	0	0.00257746	0.042098	0.0228868	0.0984188	0.0760588	0.0594192	0.0697779	0.0150526	0.0105101	0.010512	0.0540129	0.0442606	0.0051092	0.0410655	0.0468069	0.00277572	0.00280333
		CI95%		0.0564886	0.0174522	0.0279247	0.0160834	0.0196332	0.028998	0.00418568	0.00303502	0.0888185	0.060533	0.0555835	0.0433674	0.0129449	0.00714258	0	0.00291661	0.0476375	0.0258983	0.111369	0.086067	0.0672379	0.0789597	0.0170333	0.0118931	0.0118953	0.0611202	0.0500847	0.0057815	0.0464692	0.052966	0.00314097	0.00317221

## Sheet: 3) Micronuclei
Source data for micronuclei quantification
Figure 4f		Cell line:	MCF10-2A (Dox inducible CENPA-FLAG-HA)
		Vector:	Empty (p53-WT)						p53-DN
		Time overexpressed:	1 day			8 days			1 day			8 days
		Dox (ng/ml):	0	10	100	0	10	100	0	10	100	0	10	100
	Replicate 1	Nuclei	8902	8008	9789	7781	2958	3016	8974	6096	5739	2210	2571	1833
		Micronuclei	101	71	87	38	65	144	88	79	57	20	82	243
		Ratio	0.0113458	0.00886613	0.00888753	0.00488369	0.0219743	0.0477454	0.00980611	0.0129593	0.00993204	0.00904977	0.0318942	0.13257
	Replicate 2	Nuclei	19616	20241	17979	14009	7759	5665	2725	4172	4076	2561	2467	2626
		Micronuclei	249	179	205	105	147	437	30	36	47	21	63	213
		Ratio	0.0126937	0.00884344	0.0114022	0.00749518	0.0189457	0.0771403	0.0110092	0.00862895	0.0115309	0.00819992	0.0255371	0.081112
	Replicate 3	Nuclei	7163	6060	4603	2305	2633	1993	8307	7904	5936	1748	2991	1924
		Micronuclei	43	49	41	14	92	207	59	59	68	23	85	185
		Ratio	0.00600307	0.00808581	0.00890723	0.00607375	0.0349411	0.103864	0.00710244	0.00746457	0.0114555	0.0131579	0.0284186	0.0961538
	Average	Ratio	0.0100142	0.00859846	0.00973232	0.00615088	0.0252871	0.0762497	0.00930591	0.00968428	0.0109728	0.0101359	0.0286166	0.103278
	StDev		0.00353851	0.000444114	0.00144619	0.00130745	0.0084967	0.0280697	0.00200082	0.0028954	0.000902133	0.00265143	0.00318318	0.0264583
	CI95%		0.00400412	0.000502553	0.00163648	0.00147949	0.00961474	0.0317632	0.0022641	0.00327639	0.00102084	0.00300032	0.00360204	0.0299398
		Welch's 2-tailed T-tests (Two-sample unequal variance)
		p53-WT vs p53-DN at 8 days				Combined p53-WT and p53-DN at 8 days
	Dox (ng/ml):	0	10	100		0 vs 10 Dox		0 vs 10 Dox
	P-value:	0.104149	0.577418	0.291858		0.000206944		0.000860923
		Bonferroni cutoff (alpha 0.05)
		0.01

## Sheet: 4) Growth curves
Source data for growth curves
				Days in Dox:	-1		1				3				6				10				13				17				20				24				27				29				31
Figure 4g & Supplementary Figure 3g	Cell line	Vector	Dox (ng/ml)	Replicate #	Doublings	Seed	Viable Count	Doublings	Sum Doublings	Seed	Viable Count	Doublings	Sum Doublings	Seed	Viable Count	Doublings	Sum Doublings	Seed	Viable Count	Doublings	Sum Doublings	Seed	Viable Count	Doublings	Sum Doublings	Seed	Viable Count	Doublings	Sum Doublings	Seed	Viable Count	Doublings	Sum Doublings	Seed	Viable Count	Doublings	Sum Doublings	Seed	Viable Count	Doublings	Sum Doublings	Seed	Viable Count	Doublings	Sum Doublings	Seed	Viable Count	Doublings	Sum Doublings
	MCF10-2A (WT; non-inducible)	None	0	1	0	0.18	0.4455	1.30743	1.30743	0.18	0.501	1.47681	2.78424	0.09	0.522	2.53605	5.3203	0.09	1.425	3.98489	9.30519	0.09	0.675	2.90689	12.2121	0.09	1.5389	4.09583	16.3079	0.09	0.614391	2.77116	19.0791	0.09	1.61544	4.16586	23.2449	0.09	0.637671	2.82482	26.0698	0.09	NA	NA	NA	NA	1.93263	4.4245	30.4943
				2	0	0.18	0.489375	1.44294	1.44294	0.18	0.498	1.46815	2.91109	0.09	0.537375	2.57793	5.48902	0.09	1.425	3.98489	9.47392	0.09	0.675	2.90689	12.3808	0.09	1.57305	4.12749	16.5083	0.09	0.797723	3.14789	19.6562	0.09	1.4583	4.01822	23.6744	0.09	0.783173	3.12133	26.7957	0.09	NA	NA	NA	NA	1.43502	3.995	30.7907
				3	0	0.18	0.4485	1.31711	1.31711	0.18	0.390375	1.11686	2.43397	0.09	0.64875	2.84967	5.28364	0.09	1.3125	3.86625	9.14989	0.09	0.5625	2.64386	11.7937	0.09	1.56451	4.11964	15.9134	0.09	0.850104	3.23964	19.153	0.09	1.27497	3.82439	22.9774	0.09	0.637671	2.82482	25.8022	0.09	NA	NA	NA	NA	1.57761	4.13167	29.9339
				Average	0	0.18	0.461125	1.35583	1.35583	0.18	0.463125	1.35394	2.70977	0.09	0.569375	2.65455	5.36432	0.09	1.3875	3.94534	9.30967	0.09	0.6375	2.81921	12.1289	0.09	1.55882	4.11432	16.2432	0.09	0.754073	3.0529	19.2961	0.09	1.44957	4.00282	23.2989	0.09	0.686172	2.92366	26.2226	0.09	NA	NA	NA	NA	1.64842	4.18372	30.4063
				STDEV	0	3.39935e-17	0.0245112	0.0755997	0.0755997	3.39935e-17	0.0630212	0.205362	0.247123	1.69967e-17	0.0691693	0.170267	0.109541	1.69967e-17	0.0649519	0.0684994	0.162061	1.69967e-17	0.0649519	0.151863	0.302246	1.69967e-17	0.0177693	0.0164867	0.30269	1.69967e-17	0.12377	0.248267	0.314035	1.69967e-17	0.170405	0.171254	0.351617	1.69967e-17	0.0840053	0.171195	0.514083	1.69967e-17	NA	NA	NA	NA	0.256253	0.219429	0.435135
				CI95%	0	3.84666e-17	0.0277365	0.0855475	0.0855475	3.84666e-17	0.0713139	0.232384	0.279641	1.92333e-17	0.078271	0.192672	0.123955	1.92333e-17	0.0734986	0.077513	0.183385	1.92333e-17	0.0734986	0.171846	0.342017	1.92333e-17	0.0201075	0.0186561	0.342519	1.92333e-17	0.140057	0.280935	0.355358	1.92333e-17	0.192827	0.193788	0.397885	1.92333e-17	0.0950592	0.193721	0.581729	1.92333e-17	NA	NA	NA	NA	0.289973	0.248303	0.492393
			10	1	0	0.18	0.402	1.1592	1.1592	0.18	0.678375	1.91409	3.07328	0.09	0.387375	2.10573	5.17902	0.09	1.65	4.1964	9.37542	0.09	0.525	2.54432	11.9197	0.09	1.59652	4.14886	16.0686	0.09	0.751163	3.06113	19.1297	0.09	1.28661	3.8375	22.9672	0.09	0.701692	2.96284	25.9301	0.09	NA	NA	NA	NA	1.52523	4.08296	30.013
				2	0	0.18	0.366788	1.02695	1.02695	0.18	0.439875	1.2891	2.31604	0.09	0.57075	2.66486	4.98091	0.09	1.425	3.98489	8.9658	0.09	0.5625	2.64386	11.6097	0.09	1.67975	4.22218	15.8318	0.09	0.617301	2.77798	18.6098	0.09	1.8366	4.35097	22.9608	0.09	0.605661	2.75051	25.7113	0.09	NA	NA	NA	NA	1.49904	4.05797	29.7693
				3	0	0.18	0.5125	1.50956	1.50956	0.18	0.509625	1.50144	3.01099	0.09	0.498	2.46815	5.47914	0.09	1.575	4.12928	9.60843	0.09	0.4875	2.43741	12.0458	0.09	1.52823	4.0858	16.1316	0.09	0.550371	2.61241	18.744	0.09	1.66782	4.2119	22.9559	0.09	0.559101	2.63511	25.591	0.09	NA	NA	NA	NA	1.7202	4.25651	29.8476
				Average	0	0.18	0.427096	1.2319	1.2319	0.18	0.542625	1.56821	2.80011	0.09	0.485375	2.41291	5.21302	0.09	1.55	4.10352	9.31655	0.09	0.525	2.54186	11.8584	0.09	1.6015	4.15228	16.0107	0.09	0.639611	2.81717	18.8279	0.09	1.59701	4.13346	22.9613	0.09	0.622151	2.78282	25.7441	0.09	NA	NA	NA	NA	1.58149	4.13248	29.8766
				STDEV	0	3.39935e-17	0.0760288	0.249383	0.249383	3.39935e-17	0.122627	0.317799	0.420367	1.69967e-17	0.0923371	0.283627	0.250853	1.69967e-17	0.114564	0.108079	0.325333	1.69967e-17	0.0375	0.103247	0.224462	1.69967e-17	0.0758804	0.0682544	0.158066	1.69967e-17	0.102238	0.226914	0.269905	1.69967e-17	0.281752	0.265569	0.00566984	1.69967e-17	0.0727119	0.166237	0.171885	1.69967e-17	NA	NA	NA	NA	0.120839	0.108137	0.124455
				CI95%	0	3.84666e-17	0.0860331	0.282198	0.282198	3.84666e-17	0.138763	0.359617	0.475681	1.92333e-17	0.104487	0.320948	0.283862	1.92333e-17	0.129639	0.122301	0.368142	1.92333e-17	0.0424345	0.116833	0.253998	1.92333e-17	0.0858652	0.0772357	0.178865	1.92333e-17	0.115691	0.256773	0.30542	1.92333e-17	0.318827	0.300514	0.00641591	1.92333e-17	0.0822798	0.188111	0.194503	1.92333e-17	NA	NA	NA	NA	0.13674	0.122367	0.140832
			100	1	0	0.4	1.1725	1.55152	1.55152	0.4	0.8465	1.08151	2.63303	0.2	1.642	3.03738	5.67041	0.2	2.4	3.58496	9.25537	0.12	0.95	2.98489	12.2403	0.12	2.23841	4.22137	16.4616	0.07	0.46016	2.71671	19.1783	0.022	0.20276	3.20419	22.3825	0.00675	NA	NA	NA	NA	0.1705	4.65874	27.0413	0.016	NA	NA	NA
				2	0	0.4	1.2885	1.68762	1.68762	0.4	0.9665	1.27277	2.96039	0.2	1.436	2.84398	5.80437	0.2	2.65	3.72792	9.53229	0.12	0.75	2.64386	12.1762	0.12	2.26634	4.23926	16.4154	0.07	0.596931	3.09214	19.5075	0.022	0.145141	2.72188	22.2294	0.00675	NA	NA	NA	NA	0.121	4.16398	26.3934	0.016	NA	NA	NA
				3	0	0.4	1.0635	1.41075	1.41075	0.4	1.2345	1.62585	3.0366	0.2	1.339	2.74308	5.77969	0.2	3.05	3.93074	9.71042	0.12	0.75	2.64386	12.3543	0.12	2.33774	4.28401	16.6383	0.07	0.53873	2.94414	19.5824	0.022	0.123801	2.49244	22.0749	0.00675	NA	NA	NA	NA	0.187	4.79201	26.8669	0.016	NA	NA	NA
				Average	0	0.4	1.17483	1.54996	1.54996	0.4	1.01583	1.32671	2.87667	0.2	1.47233	2.87482	5.75149	0.2	2.7	3.74787	9.49936	0.12	0.816667	2.75754	12.2569	0.12	2.28083	4.24821	16.5051	0.07	0.53194	2.91766	19.4228	0.022	0.157234	2.80617	22.2289	0.00675	NA	NA	NA	NA	0.1595	4.53824	26.7672	0.016	NA	NA	NA
				STDEV	0	6.7987e-17	0.112518	0.138443	0.138443	6.7987e-17	0.198649	0.276152	0.214418	3.39935e-17	0.154733	0.149552	0.0712953	3.39935e-17	0.327872	0.173749	0.229307	0	0.11547	0.196898	0.0902224	0	0.0512243	0.0322648	0.117627	0	0.068638	0.18911	0.214969	4.24919e-18	0.0408448	0.363285	0.153833	0	NA	NA	NA	NA	0.0343475	0.330902	0.335242	0	NA	NA	NA
				CI95%	0	7.69331e-17	0.127324	0.15666	0.15666	7.69331e-17	0.224788	0.31249	0.242632	3.84666e-17	0.175094	0.169231	0.0806768	3.84666e-17	0.371015	0.196612	0.259481	0	0.130664	0.222807	0.102094	0	0.0579647	0.0365103	0.133105	0	0.0776698	0.213994	0.243256	4.80832e-18	0.0462194	0.411088	0.174075	0	NA	NA	NA	NA	0.0388671	0.374444	0.379355	0	NA	NA	NA
	MCF10-2A (Dox inducible CENPA-FLAG-HA)	Empty (p53-WT)	0	1	0	0.18	0.405	1.16993	1.16993	0.18	0.405	1.16993	2.33985	0.09	0.47475	2.39917	4.73902	0.09	1.275	3.82443	8.56345	0.09	0.675	2.90689	11.4703	0.09	1.44925	4.00924	15.4796	0.09	0.844284	3.22973	18.7093	0.09	1.53396	4.09119	22.8005	0.09	0.780263	3.11596	25.9165	0.09	NA	NA	NA	NA	1.95009	4.43748	30.3539
				2	0	0.18	0.52725	1.55049	1.55049	0.18	0.393375	1.12791	2.6784	0.09	0.501	2.47681	5.15521	0.09	1.3875	3.94642	9.10163	0.09	0.525	2.54432	11.646	0.09	1.4707	4.03043	15.6764	0.09	0.783173	3.12133	18.7977	0.09	1.4292	3.98914	22.7869	0.09	0.786083	3.12668	25.9135	0.09	NA	NA	NA	NA	1.65036	4.19671	30.1103
				3	0	0.18	0.384375	1.09452	1.09452	0.18	0.56775	1.65726	2.75178	0.09	0.436875	2.27922	5.031	0.09	1.2375	3.78136	8.81236	0.09	0.4875	2.43741	11.2498	0.09	1.73305	4.26724	15.517	0.09	0.765713	3.08881	18.6058	0.09	1.35063	3.90756	22.5134	0.09	0.745343	3.04991	25.5633	0.09	NA	NA	NA	NA	1.45539	4.01534	29.5786
				Average	0	0.18	0.438875	1.27164	1.27164	0.18	0.455375	1.31836	2.59001	0.09	0.470875	2.38507	4.97508	0.09	1.3	3.85074	8.82581	0.09	0.5625	2.62954	11.4554	0.09	1.551	4.10231	15.5577	0.09	0.797723	3.14662	18.7043	0.09	1.43793	3.99596	22.7002	0.09	0.770563	3.09752	25.7978	0.09	NA	NA	NA	NA	1.68528	4.21651	30.0143
				STDEV	0	3.39935e-17	0.0772266	0.244413	0.244413	3.39935e-17	0.097493	0.294242	0.219728	1.69967e-17	0.0322376	0.0995469	0.213657	1.69967e-17	0.0780625	0.0856165	0.269343	1.69967e-17	0.0992157	0.246071	0.198518	1.69967e-17	0.158024	0.143234	0.104511	1.69967e-17	0.0412568	0.0737875	0.0960506	1.69967e-17	0.0919772	0.0920053	0.161976	1.69967e-17	0.0220344	0.0415798	0.20307	1.69967e-17	NA	NA	NA	NA	0.249194	0.211764	0.396471
				CI95%	0	3.84666e-17	0.0873885	0.276575	0.276575	3.84666e-17	0.110322	0.332961	0.248641	1.92333e-17	0.0364796	0.112646	0.241771	1.92333e-17	0.0883344	0.0968825	0.304785	1.92333e-17	0.112271	0.27845	0.22464	1.92333e-17	0.178818	0.162082	0.118263	1.92333e-17	0.0466856	0.0834968	0.10869	1.92333e-17	0.10408	0.104112	0.183289	1.92333e-17	0.0249338	0.0470511	0.229791	1.92333e-17	NA	NA	NA	NA	0.281985	0.23963	0.448641
			10	1	0	0.18	0.405	1.16993	1.16993	0.18	0.331913	0.882806	2.05273	0.09	0.163162	0.858313	2.91104	0.09	0.3	1.73697	4.64801	0.09	0.37125	2.04439	6.6924	0.09	0.730125	3.02015	9.71255	0.09	0.4718	2.39018	12.1027	0.09	0.855924	3.24949	15.3522	0.09	0.634761	2.81822	18.1704	0.09	NA	NA	NA	NA	1.3419	3.89821	22.0686
				2	0	0.18	0.349162	0.955902	0.955902	0.18	0.325913	0.856488	1.81239	0.09	0.256163	1.50906	3.32145	0.09	0.45	2.32193	5.64338	0.09	0.26625	1.56478	7.20816	0.09	0.73645	3.03259	10.2408	0.09	0.46307	2.36323	12.604	0.09	1.22841	3.77072	16.3747	0.09	0.50963	2.50145	18.8762	0.09	NA	NA	NA	NA	1.24587	3.79108	22.6672
				3	0	0.18	0.291038	0.693208	0.693208	0.18	0.328913	0.869707	1.56292	0.09	0.235912	1.39025	2.95317	0.09	0.6375	2.82443	5.7776	0.09	0.36	2	7.7776	0.09	0.59565	2.72647	10.5041	0.09	0.366701	2.02661	12.5307	0.09	0.989785	3.45912	15.9898	0.09	0.544551	2.59707	18.5869	0.09	NA	NA	NA	NA	1.15857	3.68627	22.2731
				Average	0	0.18	0.3484	0.939678	0.939678	0.18	0.328913	0.869667	1.80935	0.09	0.218412	1.25254	3.06189	0.09	0.4625	2.29444	5.35633	0.09	0.3325	1.86973	7.22606	0.09	0.687408	2.9264	10.1525	0.09	0.433857	2.26001	12.4125	0.09	1.02471	3.49311	15.9056	0.09	0.562981	2.63891	18.5445	0.09	NA	NA	NA	NA	1.24878	3.79185	22.3363
				STDEV	0	3.39935e-17	0.0569851	0.238772	0.238772	3.39935e-17	0.00299999	0.0131592	0.244922	1.69967e-17	0.0489074	0.346543	0.225773	1.69967e-17	0.169097	0.544252	0.617083	1.69967e-17	0.0576493	0.265018	0.542819	1.69967e-17	0.0795279	0.173259	0.403078	1.69967e-17	0.0583221	0.202577	0.270732	1.69967e-17	0.188681	0.262275	0.516424	1.69967e-17	0.0645694	0.162475	0.354769	1.69967e-17	NA	NA	NA	NA	0.0917006	0.105969	0.304267
				CI95%	0	3.84666e-17	0.0644835	0.270191	0.270191	3.84666e-17	0.00339475	0.0148907	0.27715	1.92333e-17	0.055343	0.392143	0.255482	1.92333e-17	0.191348	0.615868	0.698282	1.92333e-17	0.0652351	0.299891	0.614246	1.92333e-17	0.0899927	0.196058	0.456118	1.92333e-17	0.0659964	0.229233	0.306356	1.92333e-17	0.213509	0.296786	0.584378	1.92333e-17	0.0730658	0.183854	0.401451	1.92333e-17	NA	NA	NA	NA	0.103767	0.119913	0.344304
			100	1	0	0.4	0.823	1.04089	1.04089	0.4	0.43055	0.106181	1.14707	0.2	0.20955	0.0672946	1.21437	0.185	0.215	0.216811	1.43118	0.12	0.07	-0.777608	0.653572	0.0616	0.08684	0.495429	1.149	0.075	0.0407779	-0.879103	0.269898	0.022	0.00856359	-1.36122	-1.09132	0.00675	NA	NA	NA	NA	0.00642956	-0.0701664	-1.16148	0.00315	NA	NA	NA
				2	0	0.4	0.734	0.87578	0.87578	0.4	0.33755	-0.244899	0.630881	0.2	0.26755	0.419809	1.05069	0.2	0.255	0.350497	1.40119	0.12	0.055	-1.12553	0.275656	0.0484	0.08084	0.740062	1.01572	0.068	0.052418	-0.375472	0.640247	0.022	0.00642956	-1.77471	-1.13446	0.0045	NA	NA	NA	NA	0.00216152	-1.05788	-2.19234	0.0015	NA	NA	NA
				3	0	0.4	0.606	0.599318	0.599318	0.4	0.5435	0.44228	1.0416	0.2	0.22105	0.144373	1.18597	0.194	0.195	0.00741747	1.19339	0.12	0.06	-1	0.193388	0.0528	0.06844	0.374302	0.56769	0.058	0.0262278	-1.14496	-0.577268	0.022	0.00856359	-1.36122	-1.93848	0.00675	NA	NA	NA	NA	0.00429554	-0.652047	-2.59053	0.00315	NA	NA	NA
				Average	0	0.4	0.721	0.838663	0.838663	0.4	0.4372	0.101187	0.939851	0.2	0.232717	0.210492	1.15034	0.193	0.221667	0.191575	1.34192	0.12	0.0616667	-0.967713	0.374205	0.0542667	0.0787067	0.536598	0.910803	0.067	0.0398079	-0.799844	0.110959	0.022	0.00785225	-1.49905	-1.38809	0.006	NA	NA	NA	NA	0.00429554	-0.593364	-1.98145	0.0026	NA	NA	NA
				STDEV	0	6.7987e-17	0.109083	0.223115	0.223115	6.7987e-17	0.103136	0.343617	0.272723	3.39935e-17	0.0307097	0.185325	0.0874621	0.00754983	0.0305505	0.172927	0.129502	0	0.00763763	0.176195	0.24541	0.00672111	0.00938367	0.186323	0.304526	0.008544	0.013122	0.390818	0.624125	4.24919e-18	0.00123208	0.238731	0.477145	0.00129904	NA	NA	NA	NA	0.00213402	0.496464	0.737495	0.000952628	NA	NA	NA
				CI95%	0	7.69331e-17	0.123436	0.252474	0.252474	7.69331e-17	0.116707	0.388832	0.30861	3.84666e-17	0.0347506	0.209711	0.0989709	0.00854328	0.0345705	0.195681	0.146543	NA	0.00864263	0.199379	0.277703	0.00760551	0.0106184	0.210841	0.344597	0.00966827	0.0148487	0.442244	0.706251	4.80832e-18	0.0013942	0.270145	0.53993	0.00146997	NA	NA	NA	NA	0.00241483	0.561791	0.834539	0.00107798	NA	NA	NA
		p53-DN	0	1	0	0.18	0.52725	1.55049	1.55049	0.18	0.498	1.46815	3.01864	0.09	0.553125	2.61961	5.63825	0.09	1.0817	3.58723	9.22548	0.09	0.7875	3.12928	12.3548	0.09	1.59858	4.15072	16.5055	0.09	0.687142	2.93261	19.4381	0.09	1.55142	4.10752	23.5456	0.09	0.553281	2.62001	26.1656	0.09	NA	NA	NA	NA	1.56597	4.12099	30.2866
				2	0	0.18	0.52125	1.53398	1.53398	0.18	0.466125	1.37272	2.9067	0.09	0.61725	2.77786	5.68456	0.09	1.2309	3.77364	9.4582	0.09	0.5625	2.64386	12.1021	0.09	1.79272	4.31609	16.4181	0.09	0.570741	2.66484	19.083	0.09	1.75803	4.28789	23.3709	0.09	0.745343	3.04991	26.4208	0.09	NA	NA	NA	NA	1.44084	4.00084	30.4216
				3	0	0.18	0.56775	1.65726	1.65726	0.18	0.352163	0.968244	2.6255	0.09	0.820875	3.18917	5.81467	0.09	1.1936	3.72925	9.54392	0.09	0.6	2.73697	12.2809	0.09	1.58152	4.13525	16.4161	0.09	0.614391	2.77116	19.1873	0.09	1.55433	4.11022	23.2975	0.09	0.620211	2.78476	26.0823	0.09	NA	NA	NA	NA	1.83078	4.34639	30.4287
				Average	0	0.18	0.53875	1.58058	1.58058	0.18	0.438763	1.2697	2.85028	0.09	0.66375	2.86221	5.71249	0.09	1.16873	3.69671	9.4092	0.09	0.65	2.8367	12.2459	0.09	1.65761	4.20068	16.4466	0.09	0.624091	2.78954	19.2361	0.09	1.62126	4.16855	23.4047	0.09	0.639611	2.81823	26.2229	0.09	NA	NA	NA	NA	1.61253	4.15607	30.379
				STDEV	0	3.39935e-17	0.0252933	0.0669206	0.0669206	3.39935e-17	0.0766725	0.265396	0.202549	1.69967e-17	0.139801	0.293999	0.0914678	1.69967e-17	0.0776461	0.0973739	0.164778	1.69967e-17	0.120546	0.257624	0.129934	1.69967e-17	0.117325	0.10024	0.0510143	1.69967e-17	0.0588037	0.134829	0.182521	1.69967e-17	0.118456	0.103366	0.127453	1.69967e-17	0.0974896	0.216891	0.176368	1.69967e-17	NA	NA	NA	NA	0.199098	0.175427	0.0800594
				CI95%	0	3.84666e-17	0.0286215	0.0757264	0.0757264	3.84666e-17	0.0867615	0.300319	0.229202	1.92333e-17	0.158196	0.332685	0.103504	1.92333e-17	0.0878633	0.110187	0.186461	1.92333e-17	0.136408	0.291524	0.147031	1.92333e-17	0.132763	0.11343	0.0577271	1.92333e-17	0.0665414	0.15257	0.206538	1.92333e-17	0.134044	0.116968	0.144224	1.92333e-17	0.110318	0.245431	0.199575	1.92333e-17	NA	NA	NA	NA	0.225296	0.198511	0.0905941
			10	1	0	0.18	0.439875	1.2891	1.2891	0.18	0.314288	0.804088	2.09318	0.09	0.102038	0.181103	2.27429	0.084	0.6341	2.91625	5.19054	0.09	0.4875	2.43741	7.62794	0.09	0.875325	3.28182	10.9098	0.09	0.596931	2.72957	13.6393	0.09	0.896664	3.31657	16.9559	0.09	0.544551	2.59707	19.553	0.09	NA	NA	NA	NA	1.16148	3.68989	23.2429
				2	0	0.18	0.430875	1.25927	1.25927	0.18	0.366788	1.02695	2.28622	0.09	0.198037	1.13778	3.424	0.09	0.373	2.05118	5.47518	0.09	0.45	2.32193	7.7971	0.09	0.994675	3.46623	11.2633	0.09	0.53873	2.58157	13.8449	0.09	1.08	3.58496	17.4299	0.09	0.599841	2.73658	20.1664	0.09	NA	NA	NA	NA	1.09746	3.60809	23.7745
				3	0	0.18	0.334537	0.894171	0.894171	0.18	0.183413	0.0270951	0.921266	0.09	0.145538	0.693394	1.61466	0.09	0.5968	2.72925	4.34391	0.09	0.4125	2.1964	6.54031	0.09	0.802667	3.1568	9.69711	0.09	0.599841	2.73658	12.4337	0.09	0.957775	3.41169	15.8454	0.09	0.669682	2.89548	18.7409	0.09	NA	NA	NA	NA	0.835553	3.21474	21.9556
				Average	0	0.18	0.401762	1.14751	1.14751	0.18	0.288163	0.619377	1.76689	0.09	0.148538	0.670758	2.43765	0.088	0.534633	2.56556	5.00321	0.09	0.45	2.31858	7.32178	0.09	0.890889	3.30162	10.6234	0.09	0.578501	2.68257	13.306	0.09	0.978145	3.43774	16.7437	0.09	0.604691	2.74304	19.4868	0.09	NA	NA	NA	NA	1.0315	3.50424	22.991
				STDEV	0	3.39935e-17	0.0583922	0.219907	0.219907	3.39935e-17	0.0944377	0.524895	0.738665	1.69967e-17	0.0480703	0.478739	0.915664	0.0034641	0.141216	0.455173	0.588438	1.69967e-17	0.0375	0.120539	0.682043	1.69967e-17	0.0969456	0.155659	0.821439	1.69967e-17	0.0344729	0.0875439	0.762376	1.69967e-17	0.093348	0.136076	0.813267	1.69967e-17	0.0627065	0.14931	0.71509	1.69967e-17	NA	NA	NA	NA	0.172684	0.254033	0.935257
				CI95%	0	3.84666e-17	0.0660758	0.248844	0.248844	3.84666e-17	0.106864	0.593964	0.835863	1.92333e-17	0.0543956	0.541734	1.03615	0.00391993	0.159797	0.515068	0.665868	1.92333e-17	0.0424345	0.1364	0.77179	1.92333e-17	0.109702	0.176141	0.929529	1.92333e-17	0.039009	0.0990634	0.862694	1.92333e-17	0.105631	0.153982	0.920282	1.92333e-17	0.0709577	0.168957	0.809186	1.92333e-17	NA	NA	NA	NA	0.195406	0.28746	1.05832
			100	1	0	0.4	0.7685	0.942045	0.942045	0.4	0.5865	0.552131	1.49418	0.2	0.23305	0.220639	1.71482	0.154	0.14	-0.137504	1.57731	0.12	0.155	0.369234	1.94655	0.12	0.195594	0.704828	2.65137	0.07	0.052418	-0.417292	2.23408	0.022	0.130203	2.56519	4.79927	0.00675	NA	NA	NA	NA	0.0363059	2.42724	7.22651	0.0205	NA	NA	NA
				2	0	0.4	0.99	1.30743	1.30743	0.4	0.30655	-0.383878	0.923551	0.2	0.30255	0.597174	1.52072	0.182	0.165	-0.141472	1.37925	0.12	0.2	0.736966	2.11622	0.12	0.0683287	-0.812471	1.30375	0.07	0.101889	0.541565	1.84531	0.022	0.0981925	2.15811	4.00342	0.00675	NA	NA	NA	NA	0.0170997	1.34101	5.34443	0.0095	NA	NA	NA
				3	0	0.4	0.7375	0.882643	0.882643	0.4	0.664	0.731183	1.61383	0.2	0.39605	0.985683	2.59951	0.2	0.17	-0.234465	2.36504	0.12	0.135	0.169925	2.53497	0.119	0.121097	0.0252043	2.56017	0.07	0.136809	0.966735	3.52691	0.022	0.0619141	1.49277	5.01967	0.00675	NA	NA	NA	NA	0.0299038	2.14737	7.16704	0.0175	NA	NA	NA
				Average	0	0.4	0.832	1.04404	1.04404	0.4	0.519017	0.299812	1.34385	0.2	0.31055	0.601165	1.94502	0.178667	0.158333	-0.171147	1.77387	0.12	0.163333	0.425375	2.19924	0.119667	0.12834	-0.0274797	2.17176	0.07	0.0970385	0.363669	2.53543	0.022	0.0967698	2.07202	4.60745	0.00675	NA	NA	NA	NA	0.0277698	1.97187	6.57933	0.0158333	NA	NA	NA
				STDEV	0	6.7987e-17	0.137707	0.230028	0.230028	6.7987e-17	0.188038	0.598823	0.368874	3.39935e-17	0.0817939	0.382537	0.575055	0.0231805	0.0160728	0.0548711	0.521462	0	0.0332916	0.287659	0.30287	0.00057735	0.063941	0.76002	0.753107	0	0.042404	0.708955	0.88037	4.24919e-18	0.0341666	0.541368	0.53459	0	NA	NA	NA	NA	0.00977932	0.563981	1.06987	0.00568624	NA	NA	NA
				CI95%	0	7.69331e-17	0.155827	0.260296	0.260296	7.69331e-17	0.212781	0.677619	0.417413	3.84666e-17	0.0925569	0.432874	0.650724	0.0262307	0.0181877	0.0620913	0.590079	NA	0.0376723	0.325511	0.342723	0.000653321	0.0723548	0.860028	0.852205	0	0.0479837	0.802244	0.996214	4.80832e-18	0.0386624	0.612605	0.604935	0	NA	NA	NA	NA	0.0110661	0.638193	1.21065	0.00643447	NA	NA	NA
[truncated: 4 more columns]

## Sheet: 5) Senescence
Source data for Beta-galactosidase senescence quantification
	Cell line	Vector	Dox (10ng/ml)	Experiment #	Replicate #	Dark Blue	Pale Blue	No Blue	Total	Dark/Total	Average	STDEV	CI95%	Welch's 2-tailed T-tests (Two-sample unequal variance)		Bonferroni cutoff (alpha 0.05)
Figure 5g	MCF10-2A (Dox inducible CENPA-FLAG-HA)	Empty (p53-WT)	0	1	1	6	27	451	484	0.0123967				0 vs 10 Dox
				2	1	4	36	106	146	0.0273973
					2	3	53	122	178	0.0168539	0.0188826	0.00770331	0.00871695
			10	1	1	35	73	85	193	0.181347					p53-WT 10 Dox vs p53-DN 10 Dox
				2	1	37	137	31	205	0.180488
					2	36	77	71	184	0.195652	0.185829	0.00851792	0.00963876	1.60933e-05
		p53-DN	0	1	1	7	45	615	667	0.0104948				0 vs 10 Dox
				2	1	5	129	190	324	0.0154321
					2	0	35	226	261	0	0.00864228	0.00788106	0.0089181
			10	1	1	19	135	226	380	0.05
				2	1	39	249	84	372	0.104839
					2	31	213	165	409	0.0757946	0.0768778	0.0274354	0.0310455	0.0411192	0.0140988	0.0166667
Supporting data	MCF10-2A (WT; non-inducible)	None	0	1	1	6	64	319	389	0.0154242				0 vs 10 Dox
				2	1	10	375	463	848	0.0117925
					2	28	228	662	918	0.0305011	0.0192392	0.00992065	0.0112261
			10	1	1	8	79	438	525	0.0152381
				2	1	4	425	792	1221	0.003276
					2	5	236	842	1083	0.00461681	0.0077103	0.00655364	0.00741601	0.179247

## Sheet: 6) EMT IF
Source data for EMT immunofluorescence quantification
	Cell line	Vector	Dox (10ng/ml)	Replicate #	Vim+ Ecad-	Vim+ Ecad+	Vim- Ecad+	Vim- Ecad-	Sum Total	Vim+ Ecad- /Total	Average	STDEV	CI95%	Welch's 2-tailed T-tests (Two-sample unequal variance)		Bonferroni cutoff (alpha 0.05)
Figure 6e	MCF10-2A (Dox inducible CENPA-FLAG-HA)	Empty (p53-WT)	0	1	21	85	3233	0	3343	0.00628178				0 vs 10 Dox
				2	18	20	3983	0	4025	0.00447205
				3	17	4	3515	0	3536	0.00480769	0.00518717	0.000962699	0.00108938
			10	1	15	35	2435	0	2485	0.00603622
				2	9	19	2933	0	2961	0.00303951
				3	21	4	2472	0	2497	0.00841009	0.00582861	0.0026913	0.00304544	0.728143
		p53-DN	0	1	169	43	4837	0	5049	0.033472				0 vs 10 Dox
				2	167	41	4908	0	5116	0.0326427
				3	136	7	4769	0	4912	0.0276873	0.0312673	0.003128	0.0035396
			10	1	782	11	2413	0	3206	0.243918
				2	728	13	2497	0	3239	0.224761
				3	770	1	1920	0	2691	0.286139	0.251606	0.0314031	0.0355353	0.00629106		0.025
Supporting data	MCF10-2A (WT; non-inducible)	None	0	1	100	96	2831	0	3027	0.033036				0 vs 10 Dox
				2	62	35	3338	0	3435	0.0180495
				3	87	17	2798	0	2902	0.0299793	0.0270216	0.00791896	0.00896099
			10	1	173	42	3308	0	3525	0.049078
				2	112	32	4287	0	4431	0.0252765
				3	143	20	4287	0	4451	0.0321276	0.035494	0.0122527	0.013865	0.380198

## Sheet: 7) Western
Source data for Western blot quantification
				MCF10-2A			HCT116			HeLa S3			HCC1954			DLD1
Supplementary Figure 1b	Replicate #		Dox (ng/ml):	0	10	100	0	10	100	0	10	100	0	10	100	0	10	100
	1	Volume (Intensity)	CENP-A-tagged	72756	3628332	5143428	50940	986256	2936088	81072	5735700	8754444	58032	4095468	6965028	82692	3763404	4276296
			CENP-A endogenous	512280	192852	97164	466740	238392	278532	744984	407268	354492	366876	306648	302400	167400	75132	33624
			CENP-A combined	585036	3821184	5240592	517680	1224648	3214620	826056	6142968	9108936	424908	4402116	7267428	250092	3838536	4309920
			Vinculin	2636460	2522982	2539977	2316006	2334156	2408934	2062929	2139951	2200968	2074809	2223144	2304621	2810940	2532420	3199119
		Relative to load	CENP-A combined/Vinculin	0.221902	1.51455	2.06324	0.223523	0.524664	1.33446	0.400429	2.87061	4.1386	0.204794	1.98013	3.15342	0.0889709	1.51576	1.34722
	2	Volume (Intensity)	CENP-A-tagged	70963	2529757	3091400	22127	502773	1252075	143985	3953947	8299017	56840	4221907	8131020	139954	5836743	6126221
			CENP-A endogenous	438596	146015	168403	229361	96802	98687	833837	313606	322770	400606	423458	419601	107532	51620	80881
			CENP-A combined	509559	2675772	3259803	251488	599575	1350762	977822	4267553	8621787	457446	4645365	8550621	247486	5888363	6207102
			Vinculin	2719040	2861865	2891329	2489824	2083824	1964547	2206784	2008076	2266118	2375477	2987870	2736266	2692708	3439284	3423392
		Relative to load	CENP-A combined/Vinculin	0.187404	0.934975	1.12744	0.101006	0.287728	0.687569	0.443098	2.12519	3.80465	0.19257	1.55474	3.12492	0.0919097	1.71209	1.81314
	Average	Relative to load	CENP-A combined/Vinculin	0.204653	1.22476	1.59534	0.162265	0.406196	1.01101	0.421763	2.4979	3.97163	0.198682	1.76744	3.13917	0.0904403	1.61392	1.58018
Supporting data	1	Fold Change	CENP-A combined/Vinculin/0 Dox	1.08428	7.40058	10.0817	1.37752	3.23339	8.22396	0.949415	6.80621	9.81262	1.03076	9.96633	15.8717	0.983753	16.7598	14.8962
	2		CENP-A combined/Vinculin/0 Dox	0.915716	4.56859	5.50904	0.622479	1.7732	4.23733	1.05058	5.03883	9.02082	0.969238	7.82528	15.7283	1.01625	18.9306	20.048
	Average		CENP-A combined/Vinculin/0 Dox	1	5.98458	7.79535	1	2.5033	6.23065	1	5.92252	9.41672	1	8.8958	15.8	1	17.8452	17.4721

## Sheet: 8) RT-qPCR
Source data for RT-qPCR experiments
Supplementary Figure 2d (left)	Samples					Ct							DCt (relative to PPIA)						DDCt (relative to HCT116 0 Dox)						2^-DDCt (Fold change/Relative expression)
	Cell line	Vector	Dox (ng/ml)	Biological replicate #	Technical replicate #	CENPA	CDC20	MCM2	AURKB	PLK1	NDC80	PPIA	CENPA	CDC20	MCM2	AURKB	PLK1	NDC80	CENPA	CDC20	MCM2	AURKB	PLK1	NDC80	CENPA	CDC20	MCM2	AURKB	PLK1	NDC80
	MCF10-2A	Empty (p53-WT)	0	1	1	20.8849	18.8797	20.371	20.3598	19.002	21.8185	15.0377	5.01095	3.64938	4.95442	5.42103	3.81868	6.72822	0.578999	-0.281723	0.0821135	0.198392	0.119681	0.0413297	0.669428	1.21565	0.944673	0.871521	0.920391	0.971759
					2	19.1496	18.7331	20.4176	20.9436	18.9543	21.8725	15.3078
					3	20.4772	18.8142	19.5535	20.4386	18.9787	21.9726	15.1335
				2	1	19.1797	18.6768	19.5176	20.4147	18.6447	21.762	14.959	3.85295	4.21283	4.7902	5.02424	3.57932	6.64556	-0.578999	0.281723	-0.0821135	-0.198392	-0.119681	-0.0413297	1.49381	0.822608	1.05857	1.14742	1.08649	1.02906
					2	18.5572	18.3444	20.5186	19.898	18.6409	21.667	15.1687
					3	19.027	20.8223	19.5393	19.965	18.6573	21.7127	15.0772
			10	1	1	12.5288	18.8866	19.8338	20.1798	19.0342	22.0405	15.1697	-2.13639	3.99053	4.90813	5.3249	4.19429	7.10825	-6.56834	0.0594243	0.0358218	0.102268	0.49529	0.421357	94.9004	0.959647	0.975476	0.931568	0.709419	0.746722
					2	12.6671	19.0097	19.9287	20.4633	19.0361	22.1234	15.2654
					3	13.3645	19.0449	19.9315	20.3013	19.4822	22.1304	14.5346
				2	1	12.5081	18.849	19.6793	20.1423	18.931	21.7462	14.9229	-2.58197	3.69296	4.52207	4.9549	3.68678	6.65699	-7.01393	-0.238148	-0.350237	-0.267737	-0.012223	-0.029897	129.242	1.17948	1.27477	1.20392	1.00851	1.02094
					2	12.7111	18.9394	19.6534	20.0979	18.7535	21.8475	14.9096
					3	12.5512	18.807	19.7499	20.1409	18.8922	21.8937	15.6839
			100	1	1	11.9918	19.562	20.8544	21.9073	19.4721	23.1774	15.0481	-2.74203	4.47945	5.80775	6.33849	4.33435	7.69488	-7.17398	0.54835	0.935445	1.11585	0.63535	1.00799	144.406	0.683802	0.522881	0.461418	0.643785	0.497239
					2	12.1052	19.6948	21.0657	21.2815	19.5586	22.78	15.3546
					3	13.2174	19.7221	21.0437	21.3672	19.5129	22.6677	15.1378
				2	1	12.8636	19.6705	22.0278	21.5514	19.6059	22.9254	15.0334	-2.43746	4.60145	6.3507	6.38406	4.54362	7.83434	-6.86942	0.670343	1.47839	1.16142	0.844618	1.14745	116.923	0.628357	0.358888	0.447072	0.556858	0.451422
					2	13.3447	19.7347	21.1551	21.3992	19.6594	22.885	15.1579
					3	11.7171	19.6369	21.1069	21.4394	19.6033	22.9304	15.0465
		p53-DN	0	1	1	18.9079	18.6439	19.7488	19.7726	18.3446	21.1857	14.8223	4.07152	3.6732	4.90715	4.88285	3.55494	6.2737	-0.360435	-0.257906	0.0348357	-0.339783	-0.144065	-0.413188	1.28381	1.19574	0.976143	1.26557	1.10501	1.33163
					2	18.7577	18.7379	19.899	19.862	18.5195	21.2057	14.9743
					3	19.3221	18.4109	19.8467	19.787	18.5738	21.2028	14.9765
				2	1	18.6875	18.8747	19.852	19.9421	18.6217	21.3083	14.8304	4.07577	3.90784	5.05309	5.05921	3.7028	6.36531	-0.356187	-0.0232657	0.180777	-0.163428	0.003797	-0.321576	1.28004	1.01626	0.882228	1.11995	0.997372	1.24969
					2	20.0897	18.8434	20.0534	19.8625	18.5107	21.2488	14.9359
					3	18.0931	18.6484	19.8968	20.016	18.619	21.1818	14.8766
			10	1	1	12.4957	18.9495	20.0834	20.1039	18.5398	21.2384	14.8212	-2.19114	3.92386	4.78673	5.2283	3.62324	6.31057	-6.62309	-0.00724033	-0.0855788	0.00566833	-0.075766	-0.376323	98.571	1.00503	1.06111	0.996079	1.05392	1.29803
					2	13.0775	19.1231	20.0862	20.4009	18.7462	21.3568	14.8781
					3	12.8681	18.7137	19.2053	20.1949	18.5985	21.3513	15.3155
				2	1	12.5631	20.4969	20.2045	20.8486	18.7869	21.3771	15.4646	-2.06846	4.359	5.01997	5.21163	3.56385	5.9521	-6.50041	0.427891	0.147659	-0.011002	-0.135153	-0.734791	90.5356	0.743348	0.902714	1.00766	1.09821	1.66416
					2	13.393	18.9387	20.1532	20.2196	18.7145	21.3251	15.0683
					3	13.321	19.124	20.1848	20.0493	18.6727	20.6367	14.9496
			100	1	1	11.2657	19.7803	21.1957	20.8831	19.436	22.3606	14.8489	-2.85817	4.55042	6.203	6.02849	4.39321	7.43526	-7.29013	0.619318	1.33069	0.805859	0.694208	0.748373	156.512	0.650978	0.397578	0.572021	0.618048	0.595275
					2	13.3531	19.5395	21.2471	21.2285	19.3689	22.5389	15.2225
					3	11.849	19.3738	21.2085	21.0162	19.417	22.4487	14.9709
				2	1	12.3265	19.4657	21.0736	20.9984	19.1266	22.3767	15.0557	-2.80235	4.44014	6.06533	5.8771	4.153	7.19812	-7.2343	0.509038	1.19302	0.654469	0.453996	0.51123	150.571	0.702691	0.437385	0.635309	0.730018	0.701624
					2	12.2744	19.4567	21.0517	20.8743	19.1724	22.2701	15.0426
					3	12.0214	19.4274	21.1001	20.788	19.1894	21.9769	14.9311
	H2O	NA	NA	1	1	29.0752	Undetermined	34.231	27.3483	35.3712	Undetermined	35.0038
					2	28.7963	Undetermined	35.9688	27.3191	37.27	Undetermined	35.2569
					3	29.2941	Undetermined	Undetermined	27.2209	35.7028	Undetermined	35.3615
Supplementary Figure 2d (right)	HCT116	WT	0	1	1	20.7095	18.6448	17.6348	20.7556	18.482	21.4951	15.9717	4.74609	2.62449	2.12934	4.77892	2.86157	5.55523	0.053965	0.0469878	0.150284	0.0242453	-0.0540008	0.0692067	0.963285	0.967955	0.901073	0.983335	1.03814	0.953162
					2	20.8029	18.6077	18.8655	20.7163	19.0847	21.6118	16.0806
					3	20.7632	18.6583	17.925	20.9022	19.0552	21.5961	15.985
				2	1	20.9033	18.904	18.1377	20.9351	19.3377	21.6791	16.1666	4.63816	2.53052	1.82877	4.73043	2.96957	5.41682	-0.053965	-0.0469878	-0.150284	-0.0242453	0.0540008	-0.0692067	1.03811	1.03311	1.10979	1.01695	0.963261	1.04914
					2	20.8316	18.7036	17.9515	20.8404	19.1653	21.7107	16.2502
					3	20.7423	18.5468	17.9599	20.9786	18.9685	21.4234	16.146
			10	1	1	18.9048	18.3875	17.7991	20.5037	18.8492	21.2813	15.8216	2.97684	2.56595	2.71647	4.72929	3.03907	5.45489	-1.71528	-0.0115532	0.73742	-0.0253863	0.123497	-0.031135	3.28361	1.00804	0.599811	1.01775	0.91796	1.02182
					2	18.8758	18.4605	17.8628	20.7015	18.9276	21.3548	15.8404
					3	18.7569	18.4569	20.0945	20.5897	18.9474	21.3356	15.945
				2	1	19.0097	18.8548	18.1769	20.8203	19.2695	20.9792	16.0305	2.95315	2.73621	2.0285	4.81296	3.13712	5.34015	-1.73898	0.158705	0.0494495	0.0582825	0.221551	-0.145877	3.33798	0.895829	0.966305	0.960407	0.857643	1.1064
					2	18.9796	18.6716	17.8766	20.8022	19.118	21.5534	16.0407
					3	18.891	18.7031	18.0528	20.8373	19.0447	21.5087	15.9497
			100	1	1	16.2519	19.1183	18.2142	21.0451	19.4266	21.5841	15.7558	0.4101	3.74567	2.65046	6.45766	3.52327	6.10089	-4.28203	1.16816	0.671406	1.70298	0.607698	0.614866	19.4544	0.444988	0.627894	0.30715	0.656243	0.652991
					2	16.2034	19.1371	18.632	21.0132	19.3453	22.5088	15.9255
					3	16.3292	20.5358	18.6592	24.8688	19.352	21.7639	15.8728
				2	1	16.5157	19.0634	18.5853	21.7365	19.461	22.1976	16.0338	0.374761	3.02346	2.52855	5.20627	3.2473	6.09305	-4.31737	0.445953	0.549497	0.451593	0.331725	0.607021	19.9369	0.734099	0.683258	0.731235	0.794586	0.656551
					2	16.5753	19.1718	18.6224	21.1556	19.442	22.044	16.208
					3	16.2593	19.0611	Undetermined	20.9527	19.0648	22.2635	15.9841
	DLD1	Defective	0	1	1	20.5814	17.8454	17.7995	20.5185	19.1554	21.4887	15.6761	4.69092	2.1382	1.78374	4.74492	3.36979	5.67636	-0.00121067	-0.439309	-0.195312	-0.00975	0.454215	0.190331	1.00084	1.35595	1.14497	1.00678	0.729907	0.876404
					2	20.5123	17.9802	17.6021	20.5641	19.4141	21.4949	15.85
					3	20.5136	18.1236	17.4841	20.6867	19.0743	21.5799	16.0084
				2	1	20.4599	17.989	17.7206	20.5474	19.2513	21.538	15.8504	4.5715	2.15917	1.82408	4.7006	3.33892	5.72754	-0.120626	-0.418338	-0.154968	-0.054075	0.423348	0.241518	1.08721	1.33639	1.1134	1.03819	0.745692	0.845855
					2	20.4316	18.1641	17.7554	20.5676	19.1835	21.6256	15.861
					3	20.3959	17.8973	17.5692	20.5597	19.1549	21.5919	15.8616
			10	1	1	16.894	18.2046	17.8683	20.486	19.2087	21.5174	15.8438	1.23583	2.51624	2.00551	4.85121	3.72074	5.84529	-3.4563	-0.0612645	0.0264587	0.096534	0.805163	0.359262	10.9761	1.04338	0.981827	0.935277	0.572297	0.779563
					2	16.959	18.2023	17.5983	20.5846	19.249	21.5385	15.8108
					3	16.9202	18.2076	17.6157	20.5488	19.7703	21.5457	15.4111
				2	1	16.9066	18.1647	17.7288	20.5265	19.1009	21.5475	15.962	1.03957	2.26921	1.85508	4.7063	3.38768	5.80448	-3.65256	-0.308294	-0.123976	-0.0483743	0.472105	0.31846	12.5756	1.23824	1.08973	1.0341	0.720912	0.801925
					2	16.8744	18.0465	17.7606	20.5025	19.2197	21.6238	15.7113
					3	16.7262	17.985	17.4644	20.4784	19.2309	21.6306	15.7152
			100	1	1	16.9133	18.1069	17.5014	20.4194	19.066	21.4317	15.8344	0.933369	2.23436	1.72251	4.63079	3.31082	5.75988	-3.75876	-0.343145	-0.256545	-0.123881	0.395252	0.273853	13.5363	1.26852	1.19461	1.08966	0.760356	0.827108
					2	16.7968	18.1985	17.8284	20.5233	19.1525	21.5454	15.9812
					3	16.614	17.9217	17.3617	20.4737	19.2381	21.8266	15.7084
				2	1	17.6794	18.8202	17.6587	20.4217	19.0778	21.5857	15.6463	1.32987	2.63018	1.8004	4.73217	3.34866	5.78279	-3.36225	0.0526752	-0.178648	-0.0225007	0.433089	0.296769	10.2835	0.964147	1.13182	1.01572	0.740674	0.814074
					2	16.8446	18.1105	17.5518	20.5199	19.1141	21.4705	15.7965
					3	16.6646	18.1588	17.3898	20.4539	19.0531	21.4912	15.7562
	H2O	NA	NA	1	1	28.7507	Undetermined	34.1612	27.403	35.2954	Undetermined	35.0093
					2	28.7969	Undetermined	35.7461	27.1319	34.7504	Undetermined	34.0762
					3	29.5714	Undetermined	34.5952	27.1918	34.2296	Undetermined	37.5074

## Sheet: 9) yH2AX IF
Source data for yH2AX immunofluorescence quantification
Supplementary Figure 3a	Cell line:	MCF10-2A
	Vector:	Empty (p53-WT)
	Immunostaining:	yH2AX/DAPI
	X-irradiation (Gy):	20		10		8		6		4		2		0
	Dox (ng/ml):	0	10	0	10	0	10	0	10	0	10	0	10	0	10
	Upper whisker:	1.37	1.34	1.15	1.09	1.17	1.21	1.02	1	0.6	0.72	0.42	0.51	0.41	0.41
	3rd quartile:	0.93	0.83	0.87	0.72	0.88	0.88	0.71	0.76	0.41	0.52	0.29	0.39	0.25	0.24
	Median:	0.78	0.65	0.76	0.59	0.77	0.77	0.57	0.63	0.33	0.43	0.24	0.32	0.19	0.18
	1st quartile:	0.63	0.46	0.65	0.47	0.66	0.62	0.49	0.55	0.25	0.38	0.19	0.27	0.14	0.13
	Lower whisker:	0.42	0.25	0.41	0.3	0.43	0.41	0.25	0.4	0.16	0.29	0.12	0.14	0.08	0.09
	Nr. of data points:	124	151	143	92	151	126	102	108	179	98	213	163	289	147
	Intensity per nucleus
	yH2AX/DAPI														yH2AX														DAPI
	yH2AX/DAPI.20gy.NoDox	yH2AX/DAPI.20gy.Dox	yH2AX/DAPI.10gy.NoDox	yH2AX/DAPI.10gy.Dox	yH2AX/DAPI.8gy.NoDox	yH2AX/DAPI.8gy.Dox	yH2AX/DAPI.6gy.NoDox	yH2AX/DAPI.6gy.Dox	yH2AX/DAPI.4gy.NoDox	yH2AX/DAPI.4gy.Dox	yH2AX/DAPI.2gy.NoDox	yH2AX/DAPI.2gy.Dox	yH2AX/DAPI.0gy.NoDox	yH2AX/DAPI.0gy.Dox	yH2AX.20gy.NoDox	yH2AX.20gy.Dox	yH2AX.10gy.NoDox	yH2AX.10gy.Dox	yH2AX.8gy.NoDox	yH2AX.8gy.Dox	yH2AX.6gy.NoDox	yH2AX.6gy.Dox	yH2AX.4gy.NoDox	yH2AX.4gy.Dox	yH2AX.2gy.NoDox	yH2AX.2gy.Dox	yH2AX.0gy.NoDox	yH2AX.0gy.Dox	DAPI.20gy.NoDox	DAPI.20gy.Dox	DAPI.10gy.NoDox	DAPI.10gy.Dox	DAPI.8gy.NoDox	DAPI.8gy.Dox	DAPI.6gy.NoDox	DAPI.6gy.Dox	DAPI.4gy.NoDox	DAPI.4gy.Dox	DAPI.2gy.NoDox	DAPI.2gy.Dox	DAPI.0gy.NoDox	DAPI.0gy.Dox
	0.836151	0.64292	1.10402	0.734365	0.752333	0.682684	0.454561	0.852678	0.394911	0.471025	0.140435	0.618759	0.0921396	0.183903	10553.6	6443.83	19101.4	7916.1	4016.51	8184.97	5780.32	7715.96	4527.77	4873.14	2089.76	8451.01	1081.82	2331.04	12621.6	10022.8	17301.7	10779.5	5338.74	11989.4	12716.3	9049.09	11465.3	10345.8	14880.6	13658	11741.1	12675.4
	0.845126	1.34291	1.00323	0.689143	0.683205	0.680024	0.494211	0.623645	0.34285	0.307391	0.124754	0.301907	0.140594	0.125063	6715.39	8056.7	11690.1	8871.6	4156.9	6449.42	6477.38	4995.08	2644.05	3307.96	1955.78	4277.36	1253.51	1734.14	7946.02	5999.42	11652.4	12873.4	6084.4	9484.11	13106.5	8009.49	7711.99	10761.4	15677	14167.8	8915.8	13866.1
	1.13148	1.04688	0.787621	0.706067	0.835479	1.03459	0.569542	0.654788	0.329938	0.406305	0.224274	0.240517	0.240297	0.179746	8818.2	6963.06	8004.81	7716.85	4567.85	8725.73	8059.88	5866.8	3524.19	4995.08	1809.47	2523.12	2236.26	1500.47	7793.53	6651.26	10163.3	10929.3	5467.35	8433.96	14151.5	8959.85	10681.4	12293.9	8068.13	10490.4	9306.23	8347.72
	1.12727	0.922386	0.683983	0.350779	0.789998	0.737458	0.424767	0.725881	0.934749	0.715665	0.136529	0.243826	0.239688	0.272404	9423.18	6106.16	7261.24	6483.03	4698.41	9471.7	6148.76	5670.84	12564.3	9272.32	1991.24	3658.04	2168.58	2886.55	8359.29	6619.96	10616.1	18481.8	5947.38	12843.7	14475.6	7812.35	13441.3	12956.2	14584.8	15002.6	9047.53	10596.6
	0.833062	0.675317	0.906578	0.442137	0.68846	0.717407	0.551306	0.729447	0.239861	0.4257	0.184637	0.203355	0.29847	0.156777	6397.16	4019.58	9180.35	5930.28	4793.73	6399.89	6380.69	4532.77	1757.53	4416.86	1617.35	2265.3	3140.5	1467.33	7679.1	5952.13	10126.4	13412.8	6962.98	8920.85	11573.8	6213.98	7327.31	10375.5	8759.61	11139.6	10522	9359.39
	0.629908	0.514896	0.715713	0.785787	0.787328	1.11056	0.453875	0.689637	0.441731	0.779697	0.15013	0.344575	0.193082	0.216982	6822.96	3241.06	10040.7	8401.47	4808.04	10219.7	5938.54	6503.68	4391.06	12380.7	2081.51	3847.22	2016.39	2156.31	10831.7	6294.58	14028.9	10691.8	6106.78	9202.24	13084.1	9430.57	9940.58	15878.9	13864.7	11165.1	10443.2	9937.71
	1.16161	0.668796	0.944506	0.655231	0.773341	0.604976	0.338628	0.492313	0.365128	0.385052	0.162163	0.223643	0.269969	0.0962879	9153.07	4185.74	10970.8	7101.5	5458.1	6384.29	4187.65	3707.7	3766.66	5203.46	1566.31	2851.56	3041.06	1387.83	7879.63	6258.61	11615.3	10838.2	7057.83	10553	12366.5	7531.19	10316	13513.6	9658.87	12750.5	11264.5	14413.3
	0.621084	0.652636	0.743861	0.391372	0.903053	0.788507	0.468541	0.856523	0.338308	0.421981	0.134549	0.233073	0.189741	0.145034	5117.21	3374.64	7838.95	4888.88	5573.18	7441.47	6776.82	5946.94	2370.74	5713	1340.64	2573.63	2327.14	1403.65	8239.15	5170.78	10538.2	12491.6	6171.48	9437.41	14463.7	6943.12	7007.62	13538.5	9964	11042.2	12264.8	9678.07
	0.85478	0.569533	0.834906	0.454309	0.883897	0.721578	0.766742	0.616395	0.463496	0.514958	0.196894	0.432463	0.24999	0.547784	6816.52	3868.54	11871.2	8052.79	6402.85	6443.18	9191.02	5956.71	4540.44	7418.74	1982.07	4126.23	3123.67	6087.66	7974.59	6792.47	14218.6	17725.4	7243.89	8929.29	11987.1	9663.79	9796.07	14406.5	10066.7	9541.25	12495.2	11113.2
	0.849703	1.22869	0.73739	0.527742	1.05082	0.577839	0.588917	0.969362	0.68868	0.851893	0.198843	0.390658	0.231198	0.136772	5806.51	9100.14	9762.06	6479.68	6992.29	6323.09	7334.3	7949.66	8898.5	14140.8	1923.89	4253.48	2801.79	1739.09	6833.58	7406.37	13238.7	12278.1	6654.12	10942.7	12453.9	8200.92	12921.1	16599.3	9675.45	10888	12118.6	12715.2
	0.747216	0.671417	0.701667	0.301331	0.61028	0.81657	0.572903	0.458195	0.243065	0.38556	0.176318	0.231392	0.130635	0.103295	6171.02	4648.92	7537.83	4982.76	4460.95	6586.25	7227.63	4127	1893.04	3893.47	1799.67	2609.94	1165.87	1297.14	8258.68	6924.04	10742.8	16535.9	7309.69	8065.75	12615.8	9007.09	7788.21	10098.2	10207	11279.3	8924.65	12557.6
	0.723267	1.01006	0.805725	0.646369	0.910534	0.646843	0.488628	0.659696	0.27802	0.524189	0.128713	0.440172	0.161675	0.12035	4697.97	7189.92	7493.06	6967.36	6282.76	7806.45	7397.29	4572.33	2151.42	8719.96	1425.43	5208.99	2005.73	1205.33	6495.49	7118.28	9299.78	10779.2	6900.08	12068.5	15138.9	6930.97	7738.37	16635.1	11074.5	11834	12405.9	10015.3
	1.36114	0.549715	0.6865	0.457084	0.940125	0.474625	0.649285	0.548402	0.666514	0.459633	0.234458	0.421015	0.173908	0.114552	9718.34	3204.73	7576.39	7237.43	6840.19	5877.69	6888.62	3705.14	8955.42	5163.01	2121.05	4223.81	1905	1450.85	7139.87	5829.81	11036.3	15833.9	7275.83	12383.9	10609.6	6756.24	13436.2	11232.9	9046.63	10032.4	10954	12665.4
	0.668959	0.692942	0.864067	0.657241	0.547237	0.616039	0.664562	0.822694	0.235123	0.403353	0.214736	0.307686	0.292998	0.233467	4930.4	3683.41	8244.67	7742.47	4322.54	4690.6	8200.02	6626.46	1759.6	6483.68	1866.34	3770.98	3024.13	2283.2	7370.26	5315.61	9541.7	11780.3	7898.85	7614.12	12339	8054.58	7483.75	16074.4	8691.33	12255.9	10321.3	9779.57
	0.482985	0.697541	0.63248	0.405987	0.683811	0.453384	0.683143	0.723429	0.322681	0.376145	0.146699	0.315744	0.0916495	0.201333	4030.38	4080.05	6726.37	6168.29	4620.86	5020.68	7736.08	5695.88	2544.35	5956.96	1631.77	2928.61	934.685	1912.28	8344.74	5849.19	10634.9	15193.3	6757.52	11073.8	11324.2	7873.45	7885.05	15836.9	11123.2	9275.26	10198.5	9498.07
	0.681079	0.890329	0.613589	0.728036	0.605922	1.14403	0.570005	0.818424	0.252414	0.622648	0.204779	0.302499	0.137008	0.173038	5541.11	4613.13	6151.7	9463.19	5908.94	9205.05	5784.88	5340.61	1978	9894.25	1764.26	3467.91	1262.45	1803	8135.78	5181.38	10025.8	12998.2	9751.98	8046.16	10148.8	6525.48	7836.32	15890.6	8615.42	11464.2	9214.47	10419.7
	0.982506	0.581526	0.924171	0.863444	1.00672	0.621088	0.368004	0.698819	0.447942	0.431925	0.129988	0.465984	0.15051	0.0869758	7614.98	3517.95	9948.25	9599.34	5871.85	5869.19	4594.88	5943.8	4132.08	4706.11	1326.92	4586.95	1446.87	786.187	7750.58	6049.5	10764.5	11117.5	5832.68	9449.85	12486	8505.5	9224.59	10895.7	10208	9843.59	9613.14	9039.15
	0.866115	1.20455	0.792453	0.593497	0.545986	0.599782	0.573283	0.782698	0.36237	0.376124	0.224459	0.261671	0.18643	0.10747	7047.63	8669.32	8473.22	8617.99	4029.59	5566.25	6434.17	6387.69	2726.7	4194.39	1886.09	2862.16	1586.29	982.182	8137.06	7197.15	10692.4	14520.7	7380.38	9280.46	11223.4	8161.12	7524.62	11151.6	8402.86	10938	8508.78	9139.12
	0.826855	0.943991	0.847961	0.799488	0.428012	0.924433	0.659713	0.813038	0.485515	0.361657	0.290559	0.429436	0.237589	0.113965	5486.38	5021.92	8058.63	10130.2	3592.81	7072.34	8324.56	6060.97	3909.1	3994.55	3380.74	3965.87	2999.05	1052.75	6635.24	5319.89	9503.55	12670.8	8394.17	7650.47	12618.5	7454.71	8051.45	11045.1	11635.3	9235.07	12622.8	9237.49
	0.60376	1.0541	1.0567	0.665529	0.768823	0.598857	0.563497	0.812729	0.351698	0.404204	0.157019	0.366808	0.153236	0.134081	3784.66	6900.47	10603.6	10197.2	5577.52	4850.77	6912.77	8332.33	2761.95	4578.96	1405.42	3842.64	1543.87	1273.28	6268.48	6546.31	10034.7	15321.9	7254.61	8100.05	12267.6	10252.3	7853.18	11328.3	8950.66	10475.9	10075.1	9496.31
	0.862971	0.652957	0.753153	0.823902	0.737455	0.640517	0.689754	0.71985	0.407218	0.346182	0.284864	0.369797	0.132581	0.28541	6022.38	4586.76	7074.79	12385.3	4299.35	7266.01	8461.45	5580.21	2907.53	3700.18	3674.39	3423.2	1298.58	3238.09	6978.66	7024.59	9393.56	15032.5	5829.98	11344	12267.3	7751.9	7139.98	10688.6	12898.8	9256.97	9794.62	11345.4
	0.77154	0.678594	0.68089	0.447683	0.544425	0.987233	0.529358	0.574764	0.348601	0.391656	0.126757	0.331638	0.161716	0.229604	5575.92	3875.65	7701.69	7791.09	3427.67	8498.22	6656.92	4092.65	3722.31	4216.69	1030.61	3613.95	1630.27	2071.16	7227	5711.3	11311.2	17403.1	6295.95	8608.12	12575.5	7120.56	10677.9	10766.3	8130.59	10897.3	10081.1	9020.57
	0.563335	0.719549	0.900052	0.910147	0.500762	0.529768	1.0243	0.806641	0.439091	0.418962	0.191978	0.320671	0.135578	0.170229	4660.39	4504.41	10117.3	11839.6	3848.29	5712.08	10733.9	5177.91	3161.12	6454	1587.71	3008.43	1230.41	1895.62	8272.84	6260.04	11240.8	13008.4	7684.87	10782.2	10479.2	6419.1	7199.25	15404.8	8270.28	9381.66	9075.25	11135.7
	0.56889	0.733939	0.94023	0.701321	0.539723	0.596783	0.749336	0.631256	0.366183	0.313357	0.146276	0.307486	0.358105	0.210753	4507.82	4334.39	9420.81	13436.6	3889.93	6213.2	7303.58	4158.36	2529.35	2949.63	1470.69	3233.69	4073.7	2116.6	7923.88	5905.65	10019.7	19159	7207.26	10411.2	9746.74	6587.44	6907.35	9413	10054.2	10516.5	11375.7	10043
	0.700608	1.25781	1.01123	0.817495	0.775873	0.846505	0.633971	0.561444	0.416027	0.495135	0.149476	0.278906	0.301599	0.165238	5659.91	8904.76	10817.2	7837.54	6140.16	6240.35	6586.27	4342.32	3996.84	6108.36	1531.47	3651.63	3719.74	2099.05	8078.56	7079.56	10697	9587.27	7913.88	7371.9	10388.9	7734.2	9607.17	12336.8	10245.6	13092.7	12333.4	12703.2
	0.681257	1.03662	0.886344	0.68019	0.494845	0.8448	0.76509	0.831836	0.443321	0.747144	0.1731	0.32925	0.165531	0.187423	4582.27	6920.58	10383	6556.67	3952.02	7981.35	8526.72	5720.37	3319.94	7999.38	1473.6	3961.82	1493.78	1711.88	6726.19	6676.07	11714.4	9639.47	7986.39	9447.62	11144.7	6876.8	7488.79	10706.6	8513.01	12032.9	9024.18	9133.74
	0.534736	0.774996	0.998888	0.71967	0.582859	0.805263	0.696427	0.630379	0.324766	0.375518	0.115148	0.269765	0.179222	0.204919	4633.53	4671.04	8700	7469.48	4849.3	7916.02	6751.22	4819.16	2220.14	4200.55	1027.47	1832.88	1609.44	1788.61	8665.09	6027.18	8709.69	10379	8319.86	9830.35	9694.09	7644.86	6836.11	11186	8923.03	6794.35	8980.14	8728.36
	0.993114	1.15075	1.14482	0.345056	0.628768	0.79537	0.602124	0.660328	0.27321	0.596581	0.175465	0.305286	0.429398	0.175679	6486.25	7712.04	11495.3	4448.04	4190.62	10115.9	6571.16	4258.66	2215.83	8774.49	1485.61	2651.51	5578.47	1568.03	6531.22	6701.74	10041.1	12890.8	6664.81	12718.4	10913.3	6449.32	8110.33	14708	8466.72	8685.32	12991.4	8925.55
	0.72299	1.0499	0.679182	0.497887	0.532787	0.533966	0.757094	0.6347	0.433935	0.370893	0.124087	0.866705	0.280761	0.25628	5423.85	6543.63	7087.91	5282.7	3897.78	5392.12	8630.04	7379.86	4169.47	4027.48	1462.05	8937.62	3806.09	2590.94	7501.98	6232.6	10436	10610.2	7315.83	10098.2	11398.9	11627.3	9608.51	10858.9	11782.5	10312.2	13556.3	10109.8
	0.893879	0.748709	0.772423	0.703052	0.575313	0.801686	0.710733	0.820411	0.395092	0.468687	0.119217	0.271038	0.201209	0.127945	7271.79	4889.12	9016.84	6730.98	4511.41	10128.6	8092.04	6195.63	2968.73	4829.51	1140.43	2520.94	2693.36	1631.79	8135.1	6530.07	11673.4	9573.94	7841.66	12634.2	11385.5	7551.86	7514.02	10304.3	9565.99	9301.07	13385.9	12753.8
	0.883983	0.641393	0.621778	0.639828	0.561212	0.940022	0.559522	0.938072	0.337433	0.54007	0.146278	0.8347	0.231481	0.412992	5990.33	5592.65	8023.67	9945.43	3967.93	6956.07	5233.67	6112.28	2749.15	5785.32	1339.19	9211.94	2440.05	4315.57	6776.51	8719.54	12904.4	15543.9	7070.29	7399.9	9353.82	6515.79	8147.24	10712.2	9155.11	11036.2	10541.1	10449.5
	0.644352	0.481505	0.747616	0.547006	0.743839	0.84064	0.83296	0.452358	0.374549	0.755273	0.170762	0.272986	0.334181	0.222394	5364.9	3564.01	8628.77	6081.61	4866.01	6714.37	8559.79	3646.13	3612.3	10979.6	1461.3	2212.35	3189.39	2227.03	8326.03	7401.82	11541.7	11118	6541.76	7987.2	10276.4	8060.28	9644.41	14537.3	8557.53	8104.25	9543.9	10013.9
	0.658065	0.637942	0.810402	0.458551	0.635967	0.683025	0.611999	0.513682	0.243546	0.495749	0.129256	0.6289	0.132446	0.133337	4546.68	5947.07	9073.4	4894.9	4039.67	5608.85	5623.4	4036.64	1857.77	5056.71	1267.45	6015.26	1588.69	1671.21	6909.16	9322.27	11196.2	10674.7	6352.01	8211.78	9188.57	7858.24	7628	10200.1	9805.72	9564.72	11994.9	12533.7
	0.584384	0.837834	1.15151	0.464594	0.814649	0.60244	0.521115	0.556334	0.406783	0.327031	0.184511	0.327739	0.413647	0.211592	4809.16	5890.39	11835.2	5334.56	4826.13	7112.05	4858.91	3923.88	3774.76	4494.88	1924.11	2995.15	4339.54	2798.36	8229.44	7030.5	10278	11482.2	5924.19	11805.4	9324.06	7053.09	9279.53	13744.5	10428.1	9138.8	10490.9	13225.3
	0.474419	0.652455	0.979373	0.449102	0.711378	0.586841	0.654261	0.679745	0.380693	0.453908	0.194895	0.374783	0.355468	0.31516	5412.01	5724.92	9584.33	5407.2	4550.96	4555.85	6578.77	4543.64	2728.63	4339.32	1829	3057.88	4251.33	2755.17	11407.7	8774.43	9786.19	12040	6397.39	7763.35	10055.3	6684.33	7167.52	9559.91	9384.55	8159.06	11959.8	8742.13
	0.78859	0.935361	0.861049	0.527363	0.469917	0.405111	0.734681	0.791225	0.345786	0.489509	0.207973	0.676819	0.372606	0.436535	6088.15	6913.79	8747.75	7602.45	4009.06	4683.88	8078.96	5149.53	3351.9	8474.49	2021.9	6640.03	3206.9	4767.71	7720.3	7391.57	10159.4	14416	8531.43	11562	10996.6	6508.29	9693.58	17312.2	9721.93	9810.65	8606.67	10921.7
	0.584003	1.02475	0.631062	0.480544	0.807956	0.633049	0.707384	0.633245	0.394288	0.64263	0.208178	0.293505	0.208943	0.250032	4132.98	7999.74	6546.05	4654.46	5235.37	6285.52	8324.51	5040.94	3421.28	9874.7	1812.43	2358.32	1956.8	2576.3	7076.98	7806.55	10373.1	9685.83	6479.77	9928.95	11768	7960.5	8677.11	15366.1	8706.15	8035.03	9365.24	10303.9
	0.780086	1.07705	0.911368	0.526257	0.690495	0.510135	0.78879	1.13613	0.250111	0.632066	0.124566	1.17121	0.156862	0.451658	7239.77	7542.09	8164.66	5299.77	5530.39	5576.97	7721.12	6681.98	1886.45	10186.1	1515.29	12673.9	1530	5088.18	9280.73	7002.55	8958.69	10070.7	8009.32	10932.3	9788.56	5881.36	7542.44	16115.5	12164.6	10821.2	9753.85	11265.6
	0.826589	0.819284	0.763379	0.729859	0.655838	0.628792	0.524512	0.707411	0.260136	0.517354	0.180906	0.327796	0.230588	0.262277	6353.31	4685.48	6482.53	7454.63	6492.35	5491.97	5428.55	6393.91	2850.91	7324.7	2127.31	3493.67	2311.76	4096.78	7686.17	5718.99	8491.89	10213.8	9899.32	8734.16	10349.7	9038.46	10959.3	14158	11759.2	10658.1	10025.5	15620.1
	0.655928	1.02673	0.878783	0.404681	0.839622	0.733447	0.73742	0.758774	0.30109	0.412052	0.156597	0.270222	0.394739	0.150667	5628.72	7271.99	8866.1	4003.01	8995.3	6823.57	7633	5354.94	2202.36	3802.68	2018.54	2613	3716.15	1657.34	8581.3	7082.68	10089.1	9891.78	10713.5	9303.42	10351	7057.35	7314.63	9228.63	12890	9669.82	9414.21	11000
	0.598916	0.755906	0.758555	0.472055	0.638976	0.666599	0.246214	0.761723	0.268264	0.308145	0.196397	0.445575	0.156321	0.682079	4266.91	4691.69	7558.36	5134.41	6760.9	5360.01	2689.35	7356.22	2312.55	3337.98	1972.28	4334.66	1533.59	11039.7	7124.39	6206.7	9964.16	10876.7	10580.8	8040.83	10922.8	9657.34	8620.43	10832.5	10042.3	9728.24	9810.49	16185.4
	1.05207	0.968541	0.828468	0.510097	1.06222	0.67341	0.676147	0.767872	0.370141	0.347865	0.200336	0.31927	0.355416	0.272787	9290.34	6283.57	8031.1	5225.04	13334.3	6560.94	7131.18	5196.18	2829.63	3228.92	1930.55	2861.44	3163.1	3852.43	8830.52	6487.66	9693.91	10243.2	12553.3	9742.86	10546.8	6766.99	7644.74	9282.13	9636.53	8962.43	8899.71	14122.5
	0.931482	0.519654	0.633484	0.416308	0.551255	0.867358	0.5604	1.0032	0.356991	0.293304	0.205349	0.514999	0.428896	0.15978	9833.69	3998.37	7991.15	4165.67	5194.47	7614.32	5781.68	6583.58	3222.07	3109.72	1688.04	5924.62	4734.9	1630.34	10557	7694.28	12614.6	10006.2	9423	8778.76	10317.1	6562.59	9025.65	10602.4	8220.31	11504.2	11039.7	10203.6
	0.622235	0.762979	0.909454	0.532994	0.847517	0.9175	0.574767	0.542688	0.349702	0.67222	0.216608	0.348667	0.292258	0.134762	7424.42	5063.61	8244.39	5092.77	8520.34	7602.19	9590.66	3833.28	3544.84	9349.66	2188.3	4049.45	2908.76	2007.73	11931.9	6636.63	9065.21	9555.03	10053.3	8285.76	16686.2	7063.5	10136.8	13908.6	10102.5	11614.1	9952.68	14898.4
	0.470595	0.717443	0.760079	0.483534	0.936191	0.847692	0.571136	0.936484	0.36938	0.467136	0.167295	0.409533	0.141017	0.21041	4024.3	9287.29	6372.68	5691.09	7381.04	8516.66	9861.46	11390	2475.24	6283.34	1678.04	4218.5	1136.9	3220.26	8551.51	12945	8384.23	11769.8	7884.12	10046.9	17266.4	12162.5	6701.06	13450.8	10030.4	10300.7	8062.19	15304.7
	0.568012	1.0847	0.841991	0.464852	0.71783	0.771425	0.489873	0.754904	0.330333	0.535763	0.174364	0.480571	0.14862	0.127424	4688.49	8148.14	8473.11	4575.66	9484.49	7269.62	5507.33	8442.72	3354.89	7313.97	1707.58	3880.68	1303.2	2049.97	8254.22	7511.91	10063.2	9843.25	13212.7	9423.63	11242.4	11183.8	10156.1	13651.5	9793.21	8075.14	8768.7	16087.8
	1.18887	0.888725	0.9953	0.786149	0.656308	0.83398	0.50334	0.618628	0.321625	0.402537	0.157307	0.224298	0.27817	0.202772	8797.22	5109.08	10467.3	7582.57	7777.56	8023.82	5663.1	5917.03	2233.57	5806.85	1785.55	2600.38	2616.04	2686.84	7399.65	5748.78	10516.7	9645.22	11850.5	9621.11	11251.1	9564.76	6944.64	14425.6	11350.8	11593.4	9404.44	13250.6
	0.888989	0.416071	0.728859	0.449657	0.838375	0.768554	0.582994	1.16148	0.300696	0.451436	0.176633	0.314705	0.18579	0.137101	9107.01	2855.31	5989.14	3979.13	7953.9	9646.82	5911.24	14578.4	2534.74	5000.36	2106.97	4285.52	1425.79	1262.15	10244.2	6862.57	8217.15	8849.25	9487.29	12551.9	10139.5	12551.5	8429.58	11076.6	11928.6	13617.6	7674.18	9205.96
	0.56161	0.629165	0.574825	0.557842	0.652834	0.611413	0.594187	0.632781	0.328304	0.560717	0.168323	0.434954	0.130544	0.1642	5424.23	3779.09	5012.86	7278.34	7268.76	7450.61	5841.59	7708.15	2672.77	7679.79	1570.57	3983.2	1206.09	1829.53	9658.36	6006.53	8720.67	13047.3	11134.2	12185.9	9831.23	12181.4	8141.12	13696.4	9330.7	9157.74	9238.95	11142.1
	0.79483	1.18698	0.955211	0.551024	0.600193	0.821211	0.846391	0.674844	0.317404	0.292876	0.13766	0.274409	0.156472	0.0956066	8703.3	8333.78	8276.24	6172.97	5036.94	7425.88	8779.69	7183.45	2247.18	4514.23	1058.54	3499.08	1215.38	718.979	10949.9	7020.98	8664.3	11202.7	8392.21	9042.59	10373.1	10644.6	7079.87	15413.5	7689.51	12751.3	7767.42	7520.18
	0.647148	0.442727	0.568934	0.631673	0.623634	0.910367	0.259038	0.546029	0.490895	0.342105	0.236139	0.25572	0.336094	0.206922	4572.48	3733.44	7027.86	6560.93	5613.57	8369.25	3440.42	4539.47	3726.06	3214.77	1959.11	1965.47	3867.87	2314.71	7065.59	8432.83	12352.7	10386.6	9001.4	9193.26	13281.5	8313.61	7590.34	9397.04	8296.42	7686	11508.3	11186.4
	0.486694	0.836745	0.678611	0.521508	0.700201	0.591932	0.601085	0.538675	0.863262	0.571201	0.123476	0.877474	0.323658	0.151032	3914.87	4442.45	6426.76	6556.18	7056.24	5063.09	7055.94	4748.34	9382.87	7086.81	1757.69	11084.2	3193.64	1305.07	8043.79	5309.2	9470.46	12571.6	10077.4	8553.49	11738.7	8814.84	10869.1	12406.9	14235	12632	9867.31	8640.99
	0.592615	0.646313	0.729836	0.716732	0.739714	0.845275	0.980151	0.554372	0.350928	0.309191	0.188092	0.415268	0.223962	0.107273	4471.52	3860.6	7058.99	7574.41	7386.45	8120.22	13121.5	6357.55	2907.28	2939.73	1465.32	3453.61	2943.23	873.301	7545.41	5973.27	9672.02	10568	9985.54	9606.61	13387.2	11468	8284.56	9507.81	7790.41	8316.58	13141.7	8140.95
	0.894805	0.609636	0.619813	0.40332	0.728378	0.676198	0.59602	0.763374	0.301829	0.356799	0.118191	0.572001	0.259638	0.131838	7654.3	3328.68	6691.67	6629.15	6409.48	8653.49	9598.23	6577.57	2370.89	4888.45	1308.67	7528.3	2753.83	1469.24	8554.15	5460.12	10796.3	16436.5	8799.66	12797.3	16103.9	8616.44	7855.09	13700.9	11072.5	13161.4	10606.4	11144.3
	0.772097	0.660158	0.704027	0.610366	0.489536	0.626192	0.851894	0.623754	0.405129	0.553662	0.173073	0.255218	0.444508	0.195158	7726.22	4009.87	6538.03	6470.8	5497.83	8438.01	12811.7	4954.25	3926.87	6734.85	1333.32	1921.92	5198.19	2013.24	10006.8	6074.11	9286.62	10601.5	11230.7	13475.1	15039.1	7942.64	9692.88	12164.2	7703.84	7530.48	11694.2	10315.9
	0.552361	0.752784	0.888897	0.684207	0.589764	0.845356	0.554451	0.655359	0.422861	0.29023	0.169569	0.294147	0.092961	0.144475	5905.99	4608.15	11404.5	7414.41	6751.58	6144.78	6066.62	5324.03	3942.07	4439.53	1696.09	2378.25	1368.53	1529.69	10692.3	6121.47	12829.9	10836.5	11447.9	7268.87	10941.7	8123.84	9322.37	15296.6	10002.4	8085.24	14721.6	10587.9
	0.821054	0.661412	0.61787	0.718079	0.749063	0.961983	0.558209	0.6358	0.339915	0.342345	0.124332	0.41666	0.321497	0.11539	7423.95	4512.81	5866.03	7952.65	7789.79	9175.02	6587.34	4170.62	2696.89	2835.77	1087.05	3471.48	3328.6	1362.79	9041.98	6823	9493.96	11074.9	10399.4	9537.61	11800.8	6559.65	7934.01	8283.37	8743.12	8331.69	10353.4	11810.3
	0.842769	0.915561	0.637506	0.551732	0.686839	0.570088	0.439018	0.480053	0.260405	0.340792	0.223131	0.36333	0.245413	0.150521	6445.62	6376.91	5960.9	10024.8	8649.3	4237.17	7118.6	4734.87	1906.74	2955	2127.5	4052.61	2550.72	1453.47	7648.14	6965.02	9350.34	18169.7	12592.9	7432.48	16214.8	9863.21	7322.2	8670.97	9534.75	11154.1	10393.6	9656.24
	0.916528	0.381509	0.902659	0.724647	0.693986	0.812818	0.564478	0.643285	0.399501	0.377947	0.186531	0.349564	0.231055	0.207901	8776.3	2924.68	8225.87	9304.44	6608.09	7541.1	7652.21	5896.68	3759.41	5393.72	1889.39	3346.66	2409.11	2521.62	9575.59	7666.1	9112.93	12840	9521.94	9277.73	13556.3	9166.51	9410.26	14271.1	10129.1	9573.82	10426.5	12128.9
	0.522383	0.990229	0.592439	0.734392	0.669994	1.08187	0.850106	0.766165	0.301999	0.407416	0.174154	0.317266	0.271243	0.130792	4615.22	8046.19	6537.95	8913.09	7700.82	13757.2	10857.2	7771.49	2009.2	4227.72	1674.39	2643.44	2563.05	1173	8834.95	8125.58	11035.6	12136.7	11493.9	12716.2	12771.6	10143.4	6653	10376.9	9614.4	8331.94	9449.27	8968.41
	0.737523	1.02219	0.725043	0.602403	1.12668	0.713442	0.729506	0.416773	0.453427	0.548857	0.136424	0.250275	0.117172	0.155467	5619.38	8461.06	6164.4	11223.3	9839.82	5167.36	9419.01	4896.52	2976.46	5694.78	1527.1	2163.6	1419.9	1422.26	7619.26	8277.35	8502.11	18630.9	8733.46	7242.85	12911.5	11748.6	6564.37	10375.7	11193.8	8644.88	12118.1	9148.28
	1.03783	0.448092	0.678385	0.709358	1.06817	0.766902	1.18905	0.524946	0.278745	0.497958	0.13112	0.588493	0.113804	0.408728	11346.6	3457.13	6673.65	9060.39	10431.9	6810.34	16318.6	4836.4	3275.37	5403.33	1269.83	6780.96	1719.4	3931.58	10933	7715.22	9837.56	12772.7	9766.17	8880.32	13724.1	9213.15	11750.4	10851	9684.48	11522.6	15108.4	9619.06
	0.676295	0.965832	0.836393	0.919274	0.816273	0.833457	0.757378	0.547335	0.426193	0.536911	0.199035	0.581744	0.32447	0.110745	9025.2	5524.33	7307.96	12363.3	6830.4	7522.94	10996	4537.14	4732.35	6356.61	2041.84	6109.15	3114.75	1019.48	13345.1	5719.77	8737.47	13449	8367.79	9026.18	14518.5	8289.5	11103.8	11839.2	10258.7	10501.4	9599.5	9205.71
	1.28176	0.74862	0.748121	0.945656	0.970071	1.02884	0.463787	0.782087	0.400318	0.518166	0.200476	0.597875	0.201495	0.176539	9407.3	5900.18	6231.7	12488	8277.68	12579	6719.79	7820.77	4279.13	5578.21	1760.44	6721.62	1748.24	2126.14	7339.36	7881.41	8329.8	13205.7	8533.06	12226.4	14488.9	9999.87	10689.3	10765.3	8781.3	11242.5	8676.37	12043.4
	0.772168	0.715448	0.779819	0.571971	0.963234	0.866379	0.666345	0.481161	0.424956	0.443514	0.162642	0.246493	0.113446	0.126051	9361.9	5340.74	6675.18	12179.2	9007.29	8001.66	8046.02	3797.66	4450.92	4529.83	1177.58	1796.68	1363.78	1688.55	12124.2	7464.89	8559.91	21293.3	9351.09	9235.75	12074.9	7892.7	10473.8	10213.5	7240.31	7288.99	12021.4	13395.8
	1.05307	0.804295	0.543079	0.884485	0.916058	0.676527	0.563569	0.562215	0.391727	0.518204	0.141477	0.499972	0.234454	0.223655	9642.22	5369.04	6407.16	11568.9	8045.15	5521.62	6114.7	5974.75	3053.97	6567.04	1354.23	4629.9	2271.54	2170.98	9156.32	6675.46	11797.8	13079.8	8782.36	8161.72	10850	10627.2	7796.18	12672.7	9572.09	9260.32	9688.62	9706.84
	1.29131	1.14256	0.778111	0.679829	0.845462	0.74682	0.449742	0.494903	0.337422	0.501696	0.179	0.328481	0.402041	0.257111	12198.5	10309.8	6412.02	12099	4213.81	6892.53	5442.06	4578.32	3487.07	5386.48	1646.29	2740.2	6477.15	2602.11	9446.65	9023.5	8240.49	17797.1	4984.03	9229.18	12100.4	9250.95	10334.5	10736.6	9197.12	8342.03	16110.7	10120.6
	1.04936	0.840464	0.710854	0.785533	1.03318	0.555706	0.410257	0.518326	0.394792	0.364618	0.129845	0.704786	0.251518	0.19786	10155.5	12807.9	6672.32	14223.9	8566.67	4100.34	4677.09	3821.99	5214.71	3996.1	1094.66	6341.19	3406.13	2030.63	9677.77	15239.1	9386.35	18107.3	8291.58	7378.62	11400.4	7373.72	13208.8	10959.7	8430.52	8997.33	13542.3	10263
	0.69547	1.04649	0.485386	1.06299	0.72379	0.961641	0.480904	0.439317	0.1729	0.451726	0.137317	0.25394	0.270012	0.142155	11041.5	10698.9	5269.91	12321.9	3940.78	8355.49	4894.18	4391.34	2835.55	5696.04	1496.77	1952.22	3481.95	1466.67	15876.2	10223.6	10857.2	11591.7	5444.65	8688.78	10177	9995.83	16400	12609.5	10900.1	7687.73	12895.5	10317.4
	1.37325	0.966197	0.866742	0.99006	0.857055	0.629151	0.495745	0.519966	0.603033	0.469409	0.194832	0.335799	0.148531	0.347432	13021.3	9467.24	7117.45	10565	4490.13	5277.33	4701.05	3738.74	9896.12	3731.02	1669.54	2603.31	1330.23	3884.68	9482.11	9798.46	8211.72	10671.1	5239.02	8388.02	9482.79	7190.35	16410.6	7948.32	8569.14	7752.6	8955.89	11181.1
	0.602486	0.841771	0.773758	0.594963	1.07031	0.957359	0.802236	0.580169	0.361872	0.418543	0.141298	0.926282	0.33833	0.308524	9605.69	9448.93	6584.51	6110.35	6889.7	8824.36	7246.39	4166.47	5014.78	3994.23	1312.78	9525.98	3192.42	2957.03	15943.4	11225.1	8509.78	10270.1	6437.1	9217.4	9032.74	7181.48	13857.9	9543.17	9290.85	10284.1	9435.8	9584.44
	1.07574	0.595122	0.644012	0.749593	0.66231	0.427069	0.464809	0.80187	0.484064	0.518876	0.155376	0.31109	0.170866	0.189034	11522.4	8993.65	8757.81	14115.5	3703.43	4338.19	5100.56	5968.99	6493.57	5740.38	1270.09	2702.03	1788.74	1758.95	10711.2	15112.3	13598.8	18830.8	5591.68	10158.1	10973.5	7443.84	13414.7	11063.1	8174.32	8685.67	10468.6	9304.91
	1.07894	0.454891	0.729284	0.834749	0.874276	1.0161	0.442505	0.431324	0.233392	0.554022	0.208242	0.256848	0.189473	0.146298	11745.4	5669.6	6724.09	9732.18	4773.98	8310.52	5249.31	3602.96	2363.39	8004.45	1651.06	2266.25	1748.77	1759.12	10886.1	12463.6	9220.13	11658.8	5460.49	8178.87	11862.7	8353.25	10126.2	14447.9	7928.58	8823.32	9229.65	12024.2
	0.879134	0.915857	0.851027	0.724012	1.04393	1.0097	0.681538	0.436509	0.279258	0.394819	0.180157	0.257304	0.123126	0.108501	10507.5	11287.6	8281.65	12627.2	7683.92	9103.17	5198.47	3701.17	2968.84	4529.15	1775.36	1970.72	1077.82	952.84	11952.1	12324.6	9731.36	17440.7	7360.58	9015.75	7627.55	8479.04	10631.2	11471.5	9854.54	7659.1	8753.83	8781.86
	0.78246	0.7578	0.79006	0.475729	0.823786	0.496075	0.579071	0.610084	0.253997	0.46938	0.180547	0.406928	0.150724	0.214171	9970.94	8841.54	6483.16	5117.28	4221.28	5924.51	4996.51	4991.22	2241.32	5235.6	2100.87	3047.11	1291.04	2462.52	12743.1	11667.4	8205.91	10756.7	5124.24	11942.8	8628.49	8181.19	8824.2	11154.3	11636.2	7488.08	8565.56	11497.9
	0.954465	0.853836	0.80884	0.420822	1.01141	0.845194	1.00801	0.577348	0.239638	0.511796	0.243691	0.308724	0.594216	0.130104	11057.1	9913.58	6301.82	4918.07	6600.42	10813.8	9342.57	4631.61	3638.12	4623.37	2888.16	1940.62	5031.78	1117.04	11584.6	11610.6	7791.19	11686.8	6525.95	12794.4	9268.31	8022.21	15181.7	9033.62	11851.7	6285.93	8467.93	8585.79
	0.877411	0.743526	0.621742	0.502229	0.828489	1.011	0.427125	0.415163	0.265764	0.364396	0.298271	0.45394	0.144545	0.244678	10781.4	9564.42	7493.53	6170.46	4281.01	10405.1	4911.72	3429.7	3158.69	3497.73	3993.62	3130.45	1557.36	2058.01	12287.8	12863.6	12052.5	12286.2	5167.26	10291.9	11499.5	8261.08	11885.3	9598.7	13389.3	6896.17	10774.2	8411.1
	1.00834	0.65021	0.567767	0.734156	0.769467	0.99539	0.554073	0.523059	0.228482	0.35507	0.32511	0.327526	0.124313	0.21503	11037.7	8388.23	6781.98	7823.39	4367.96	10838.2	5809.61	3885.39	2553.05	3658.57	4778.62	2119.32	983.44	1871.89	10946.4	12900.8	11945	10656.3	5676.6	10888.4	10485.3	7428.2	11174	10303.8	14698.5	6470.7	7911.02	8705.26
	1.04069	0.745942	0.595043	0.484995	0.773115	0.96495	0.599773	0.537812	0.312143	0.451453	0.443496	0.28774	0.342965	0.20992	10428.4	6698.4	6420.47	7473.87	4785.13	8619.81	5114.8	3790.11	3484.16	5928.55	6328.5	2068.18	3257.18	2607.57	10020.7	8979.78	10789.9	15410.2	6189.42	8932.91	8527.9	7047.29	11162	13132.2	14269.6	7187.68	9497.13	12421.8
	0.841633	0.711631	0.729404	0.48847	1.03197	1.00798	0.810629	0.749882	0.302291	0.326879	0.58089	0.173238	0.102948	0.20956	8074.38	6021.52	10051.4	5723.65	6204.59	8481.92	7596.8	5734.84	2869.84	4294.34	8330.19	1726.66	892.293	1860.1	9593.71	8461.57	13780.3	11717.5	6012.36	8414.81	9371.49	7647.65	9493.63	13137.4	14340.4	9967	8667.43	8876.23
	0.98613	0.926326	0.804942	0.472867	0.654754	0.640006	0.715278	0.650425	0.302112	0.770146	0.354046	0.375745	0.124867	0.403412	10684.1	7834.86	10051.6	6963.5	4616.73	8088.63	6176.76	6293.53	2978.89	10199.4	3007.8	2378.45	1001.7	5505.82	10834.4	8457.99	12487.4	14726.1	7051.1	12638.4	8635.47	9676.01	9860.19	13243.5	8495.49	6329.96	8022.15	13648.1
	0.626734	0.810866	0.844207	0.544298	0.975807	0.661438	0.701011	0.928855	0.389057	0.528098	0.235611	0.217814	0.28974	0.272871	7453.67	6688.53	8148.75	6703.18	5003.84	6942.34	6414.11	8084.91	4284.55	5740.06	2295.61	2293.9	2589.13	3055.36	11892.9	8248.63	9652.55	12315.3	5127.9	10495.8	9149.79	8704.16	11012.7	10869.3	9743.22	10531.5	8936.05	11197.1
	0.944682	0.874952	0.841054	0.442761	0.814499	0.804494	0.79932	0.528454	0.404602	0.432187	0.229726	0.345328	0.434593	0.145549	9235.02	7519.55	8275.08	4931.81	6656.63	6012.42	7317.18	3966.1	4759.53	3369.9	2001.96	2257.59	4845.58	1831.03	9775.8	8594.24	9838.94	11138.8	8172.66	7473.54	9154.26	7505.1	11763.5	7797.32	8714.59	6537.54	11149.7	12580.2
	0.708878	0.472331	0.819672	0.421341	0.645458	0.605445	0.441461	0.478044	0.428275	0.661143	0.352155	0.255838	0.22042	0.232701	6793.47	3717.75	10733.1	5080.73	4932.36	8270.5	5197.52	4523.84	5625.16	6991.76	3654.78	1617.84	2980.01	2845.78	9583.41	7871.07	13094.4	12058.5	7641.64	13660.2	11773.4	9463.22	13134.5	10575.3	10378.3	6323.69	13519.7	12229.3
	0.538322	0.962669	0.612316	0.610398	1.16964	1.04175	0.416826	0.452241	0.343303	0.714396	0.302187	0.640214	0.120337	0.131491	5215.66	7921.75	8047.78	8893.64	7606.31	10316.2	5309.73	4872.25	3839.62	9513.9	2735.97	4953.11	1097.62	1626.08	9688.73	8228.95	13143.2	14570.2	6503.14	9902.78	12738.5	10773.6	11184.4	13317.4	9053.89	7736.64	9121.19	12366.5
	0.4987	0.873336	0.756256	0.451866	0.939779	0.521523	0.446754	0.546748	0.284983	0.93384	0.361692	0.987166	0.351633	0.219108	4657.96	6408.49	8843.18	6009.84	5535.01	5499.43	4368.64	5910	3155.54	13481	3481.23	12207.9	2921.33	2457.91	9340.22	7337.95	11693.4	13300	5889.69	10544.9	9778.64	10809.4	11072.7	14436.1	9624.86	12366.6	8307.9	11217.8
	0.437445	0.434844	0.780974	0.898478	0.789373	0.568628	0.518274	0.596601	0.285114	0.413727	0.250606	0.389598	0.18511	0.46581	5906.1	4915.5	8765.72	11641.3	4097.79	5755.57	6055.92	6864.44	2908.53	3226.56	2323.64	2907.17	1615.53	5543.79	13501.4	11304	11224.1	12956.6	5191.19	10121.9	11684.8	11505.9	10201.3	7798.77	9272.1	7461.97	8727.39	11901.4
	0.572796	0.304922	0.73435	0.466281	0.828077	0.629292	0.653712	0.821151	0.322379	0.461055	0.347435	0.390443	0.129508	0.123576	6625	3086.24	6740.72	6675.65	4113.21	7810.66	6118.01	9399.57	3333.39	3906.19	3124.3	3047.3	1071.04	1574.53	11566.1	10121.4	9179.16	14316.8	4967.18	12411.8	9358.88	11446.8	10340	8472.29	8992.46	7804.72	8270.07	12741.4
	0.703476	0.480612	0.580345	0.56134	0.651206	0.5998	0.59319	0.6761	0.2838	0.41347	0.213499	0.274775	0.188425	0.303579	10476.1	5746.03	5803.94	9249.85	4110.18	5768.31	6039.6	7217.3	3180.8	4019.06	1813.66	2212.35	1403.87	3308.87	14891.9	11955.7	10000.9	16478.2	6311.65	9617.06	10181.6	10674.9	11207.9	9720.33	8494.97	8051.52	7450.51	10899.5
	0.685669	0.419316	0.88695	0.364968	1.0169	0.979558	0.477405	0.523693	0.36437	0.473854	0.333665	0.267276	0.184836	0.291754	7654.82	3863.1	8723.39	6512.52	5773.61	9770.82	5009.73	5962.46	3923.12	4526.64	3339.31	1745.34	1798.19	3015.55	11164	9212.86	9835.27	17844.1	5677.63	9974.73	10493.7	11385.4	10766.8	9552.81	10008	6530.11	9728.58	10335.9
	0.520999	0.654904	0.693162	1.08525	1.03896	0.621294	0.749499	0.689218	0.412207	0.383011	0.227789	0.38368	0.179335	0.201124	5583.85	5728.21	7298.62	18680.5	5447.37	6348.6	7024.7	6399.45	4694.74	3184.4	1882.54	2638.86	1748.93	2694.34	10717.6	8746.64	10529.5	17213.1	5243.12	10218.3	9372.52	9285.1	11389.3	8314.12	8264.39	6877.78	9752.35	13396.4
	0.663612	0.760773	0.433388	0.609489	1.05746	0.797777	0.510204	0.631022	0.217409	0.340029	0.253943	0.292323	0.471137	0.523464	6153.18	9474.92	4211.95	10182	7974.6	7006.07	4901.31	6308.03	2473.51	4228.7	2029.14	2983.69	4405.3	6298.73	9272.24	12454.3	9718.66	16705.8	7541.28	8781.99	9606.57	9996.54	11377.2	12436.3	7990.52	10206.8	9350.37	12032.8
	1.248	0.405483	0.760239		0.852818	0.633833	0.558462	0.675378	0.35654	0.302976	0.349367	0.338075	0.162023	0.262413	9119.51	3310.33	5095.59		4861.45	6585.79	5282.19	5055.23	3814.71	2518.87	3120.4	2987.21	1413.53	2769.35	7307.31	8163.92	6702.61		5700.45	10390.4	9458.47	7485.03	10699.3	8313.77	8931.57	8835.95	8724.26	10553.4
	1.108	0.430566	0.406118		0.860584	0.854608	0.593407	0.695258	0.421785	0.427278	0.45427	0.288037	0.142624	0.248683	7599.25	4187.14	4263.11		4159.74	6385.38	5479.87	5317.67	5293.23	4305.86	5366.31	2295.44	1304.51	2950.64	6858.52	9724.72	10497.2		4833.63	7471.71	9234.59	7648.49	12549.6	10077.4	11813	7969.25	9146.46	11865.1
	1.02257	0.603305	0.696232		0.996012	0.600964	0.75675	0.541489	0.280552	0.339158	0.482243	0.499898	0.165802	0.290074	7317.66	5796.21	6078.36		5170.64	5815.48	6618.25	5849.31	2682.06	3221.69	4934.21	4109.06	2125.95	2782.44	7156.13	9607.43	8730.36		5191.34	9676.91	8745.62	10802.3	9559.94	9499.07	10231.8	8219.8	12822.2	9592.19
	0.703605	0.336894	0.481093		0.580857	0.750495	0.541546	0.579828	0.201267	0.525434	0.203633	0.307777	0.215228	0.186845	4901.68	3661.68	4938.09		4417.82	5228.72	4908.35	4965.49	2365.66	6922.07	2121.79	2659.1	2362.11	1631.1	6966.52	10868.9	10264.3		7605.69	6967.02	9063.58	8563.73	11753.9	13174	10419.7	8639.71	10974.9	8729.67
	1.03336	0.718313	0.810371		1.00733	0.828252	0.630853	0.722728	0.369789	0.420708	0.336031	0.268152	0.228576	0.167152	7294.77	6220.67	7085.9		6344.45	7188.65	6218.26	5368.99	4505.05	4825.09	3385.31	2392.14	2378.37	1377.4	7059.26	8660.11	8744.03		6298.29	8679.3	9856.92	7428.78	12182.7	11469	10074.4	8920.81	10405.2	8240.44
	0.628937	0.744668	0.83856		0.632226	0.738638	0.428222	0.630333	0.286231	0.387449	0.322375	0.401541	0.135857	0.124462	4148.98	6264.06	6633.15		3885.08	7730.14	6231.06	4574.52	4548.25	5045.07	2476.89	3509.97	1394.79	1256.67	6596.81	8411.88	7910.16		6145.08	10465.4	14551	7257.31	15890.2	13021.3	7683.26	8741.26	10266.6	10096.8
	0.99228	0.783546	0.835381		0.83111	1.05706	0.483741	0.569661	0.371366		0.306279	0.241208	0.254433	0.185981	7218.32	7409.51	10163.4		7016.03	7275.4	5918.32	5022.74	4877.37		2409.93	1880.14	3813.87	2033.37	7274.47	9456.38	12166.2		8441.75	6882.67	12234.5	8817.06	13133.6		7868.44	7794.71	14989.7	10933.2
	1.01563	0.425733	0.595688		0.949477	0.583489	0.896681	0.398289	0.569874		0.178189	0.429447	0.238387	0.119215	7489.92	4406.88	7322.95		4507.76	5401.88	8492.69	4498.77	9155.26		2002.08	5247.93	2629.16	1059.33	7374.66	10351.3	12293.3		4747.62	9257.89	9471.25	11295.2	16065.4		11235.7	12220.2	11029	8885.86
	0.872797	0.728149	0.577899		0.641146	0.802918	0.442368	0.564485	0.365064		0.255271	0.269838	0.344517	0.244338	6004.89	7213.52	8186.36		4764.9	7352.22	6552.95	5040.14	6152.81		1887.59	2576.19	4479.88	3120.09	6880.06	9906.67	14165.7		7431.84	9156.88	14813.4	8928.75	16854.1		7394.45	9547.18	13003.4	12769.5
	0.894245	0.461202	0.522176		0.909417	0.757384	0.544003	0.587983	0.929041		0.354718	0.322687	0.155767	0.362652	7459.5	5706.91	7195.73		5387.86	7488.83	7218.66	4826.64	14557.9		3396.46	2624.67	1471.04	2815.25	8341.68	12374	13780.3		5924.52	9887.76	13269.5	8208.8	15669.8		9575.1	8133.8	9443.83	7762.96
	0.859965	0.352944	0.482569		0.542384	0.596812		0.620977	0.649196		0.298694	0.403181	0.171026	0.22752	6051.63	4001	4914.17		3225.74	5806.58		6225.59	11409.4		2526.53	4388.47	2261.32	1837.04	7037.06	11336.1	10183.3		5947.33	9729.34		10025.5	17574.7		8458.61	10884.6	13222.1	8074.17
	0.882987	0.634558	0.905167		0.741665	0.632021		0.437693	0.241743		0.312934	0.151977	0.185828	0.293535	6648.4	5213.22	16674.6		4581.45	5207.96		5231.78	2730.27		2471.61	1076.7	1594.29	3819.89	7529.44	8215.51	18421.6		6177.25	8240.17		11953.1	11294.1		7898.17	7084.61	8579.35	13013.4
	0.93082	0.562789	0.867975		0.854364	1.20718		0.579623	0.209508		0.283452	0.318692	0.291904	0.130336	6943.31	4358.52	8717.47		4553.14	14824.5		5446.54	2327.74		2514.68	3267.9	3534.14	1051.79	7459.35	7744.49	10043.5		5329.27	12280.3		9396.69	11110.5		8871.66	10254.1	12107.2	8069.85
	0.750842	0.510146	1.00589		0.728275	0.880398		0.872027	0.513401		0.226522	0.260515	0.250541	0.260576	4947.12	4550.59	11347.9		3990.65	7600.21		10347.5	7266.7		1662.91	3341.92	3424.13	3002.05	6588.77	8920.18	11281.4		5479.59	8632.69		11866.1	14154		7341.05	12828.1	13667	11520.8
	0.944629	0.534844	0.761807		0.788977	0.492036		0.60144	0.570242		0.324042	0.239662	0.230904	0.154671	5861.44	4867.95	14638.6		6102.31	4673.84		5722.27	8950.71		2658.57	2056.35	2881.52	1218.25	6205.01	9101.62	19215.6		7734.46	9498.98		9514.27	15696.3		8204.41	8580.18	12479.3	7876.4
	0.994829	0.530839	0.973907		0.673285	0.543641		0.994661	0.216094		0.296035	0.206302	0.195638	0.24795	7553.16	4561.1	13033.3		4387.9	4721.63		12173.5	3043.43		2484.18	1491.89	2532.71	2397.11	7592.43	8592.23	13382.5		6517.15	8685.2		12238.9	14083.8		8391.49	7231.6	12945.9	9667.7
	0.647527	0.286745	0.865768		0.750548	0.884406			0.197815		0.304403	0.742299	0.158443	0.163872	4606.38	3374.81	8687.91		4084.33	8554.97			3073.99		2242.86	7872.65	1585.89	1460.78	7113.8	11769.4	10034.9		5441.79	9673.13			15539.7		7368.06	10605.8	10009.2	8914.14
	0.89925	0.701657	0.929848		0.880829	1.05743			0.477114		0.169888	0.336603	0.34096	0.33303	6224.05	5394.97	15912.8		4568.25	9190.84			6703.64		1504.32	3155.24	3902.46	2890.18	6921.38	7688.89	17113.4		5186.31	8691.64			14050.4		8854.77	9373.79	11445.5	8678.45
	0.774895	0.513811	0.900855		0.713822	0.84812			0.223331		0.172731	0.324898	0.352731	0.157925	5314.38	4243.91	9921.86		4169.87	6398.95			4016.99		1389.75	2613.42	4021.77	1402.72	6858.19	8259.67	11013.8		5841.61	7544.86			17986.7		8045.76	8043.82	11401.8	8882.21
	0.77976	0.517009	1.02702		0.917729	0.85938			0.187384		0.294923	0.346401	0.138492	0.11047	5241.02	4415.81	11120.8		4576.54	7608.3			2245.27		2415.73	3354.57	1205.1	993.87	6721.33	8541.07	10828.2		4986.81	8853.24			11982.2		8191.05	9684.05	8701.57	8996.77
	0.878993	0.320282	1.07204		0.667271	0.933202			0.221633		0.28817	0.197503	0.121416	0.140159	5965.29	2826.54	17499.3		4245.19	8718.07			3629.98		2339.43	1587.41	1209.88	1221.56	6786.51	8825.14	16323.4		6362.02	9342.1			16378.3		8118.21	8037.38	9964.75	8715.55
	0.679383	0.383197	0.614078		0.708752	0.692232			0.251706		0.293859	0.201649	0.146236	0.182161	5710.17	3074.04	8138.24		4370.89	7925.08			3545.4		2899.14	1408.62	1427.57	1708.39	8404.93	8022.11	13252.8		6167.03	11448.6			14085.5		9865.75	6985.51	9762.1	9378.48
	0.797413	0.562578	0.65283		0.720053	1.05185			0.192687		0.351102	0.351384	0.131669	0.280462	5221.91	4313.64	9525.41		5487.53	8051.51			3176.19		3351.49	3168.95	1164.98	2330.64	6548.57	7667.62	14590.9		7621.01	7654.62			16483.6		9545.61	9018.48	8847.74	8310.03
	0.611383	0.703848	0.684044		0.884567	0.620828			0.719423		0.223824	0.335436	0.186153	0.170102	4781.61	6746.78	9633.66		4353.89	5631.3			12946.5		2280.42	2607.62	1677.65	1562.74	7820.98	9585.57	14083.4		4922.06	9070.63			17995.7		10188.4	7773.83	9012.23	9187.07
	0.712055	0.532003	0.90889		1.00718	0.521632			0.252685		0.254356	0.287417	0.278025	0.25223	5118.89	4166.02	8918.73		8103.31	4679.77			4795.36		1921.66	2845.95	2180.71	2302.59	7188.9	7830.83	9812.78		8045.55	8971.41			18977.6		7554.97	9901.81	7843.59	9128.92
	0.422229	0.579638	0.806716		0.819115	0.702895			0.283186		0.307688	0.298143	0.266708	0.169933	3676.46	4978.83	8807.34		4056.96	7801.05			4511.47		2704.36	2543.32	2129.81	1276.37	8707.26	8589.56	10917.5		4952.86	11098.4			15931.1		8789.29	8530.53	7985.53	7511.03
	0.730818	0.522571	0.699955		0.801472	0.68705			0.650358		0.297453	0.207563	0.17191	0.105673	4395.93	4366.39	9089.54		5373.44	6204.55			11922.6		2631.85	1979.97	1673.99	807.729	6015.08	8355.6	12985.9		6704.46	9030.72			18332.4		8847.95	9539.14	9737.56	7643.66
	0.490673	0.605899	0.650556		0.992053	1.13006			0.326796		0.331099	0.446764	0.136717	0.115847	4336.68	4842.75	7321.63		10465.6	13914.4			5583.23		2660.98	3653.65	1281.37	994.831	8838.24	7992.67	11254.4		10549.4	12312.9			17084.8		8036.82	8178.04	9372.45	8587.47
	0.434689	0.391424	0.612358		0.850492	0.781171			0.285917		0.318844	0.35217	0.146943	0.130386	4164.96	5341.78	8034.92		5840.93	6927.52			4150.72		3464.43	2729.26	1458.9	1115.37	9581.47	13647	13121.3		6867.71	8868.12			14517.2		10865.6	7749.84	9928.36	8554.39
	0.752493	0.525321	0.660909		1.08208	0.831609			0.276082		0.287371	0.270834	0.188423	0.13436	5548.54	4050.74	9454.34		6457.91	8477.7			3416.85		2760.29	2169.21	1547.68	1054.26	7373.54	7710.98	14305		5968.07	10194.3			12376.2		9605.34	8009.36	8213.89	7846.51
	0.508734	0.517368	0.703806		1.00179	1.36026			0.253641		0.220935	0.377585	0.300193	0.235945	5174.49	3714.94	10256.1		4892.14	12993.2			3326.04		1974.74	2916.86	2875.43	2235.32	10171.3	7180.45	14572.3		4883.38	9552.04			13113.2		8938.13	7725.05	9578.62	9473.88
	1.06118	0.502749	0.900376		0.711545	1.16485			0.243896		0.284222	0.352473	0.21673	0.218762	10584.4	3766.28	9814.96		4561.42	12372.3			4301.45		2235.89	3520.46	2209.12	1686.16	9974.19	7491.36	10901		6410.58	10621.3			17636.4		7866.72	9987.88	10193	7707.73
		0.523753	0.526017		0.646937	1.04101			0.249259		0.249609	0.203762	0.132934	0.246195		3745.42	7053.21		5013.35	12070.8			3201.83		2116.56	1822.17	1640.2	1873.16		7151.11	13408.7		7749.36	11595.4			12845.4		8479.49	8942.63	12338.5	7608.41
		0.57755	0.894972		0.838154	1.36072			0.253978		0.52223	0.35506	0.140751	0.100691		5757.15	8510.69		5336.61	14777			4705.82		7779.85	3283.51	1033.06	900.379		9968.22	9509.45		6367.1	10859.7			18528.5		14897.4	9247.75	7339.62	8941.98
		0.451076	0.926342		0.842149				0.295099		0.514575	0.322425	0.182664	0.334839		3570.65	8808.16		5204.63				3468.66		7621.18	2859.21	1240.41	4009.26		7915.86	9508.54		6180.17				11754.2		14810.6	8867.82	6790.68	11973.7
		0.365563	0.705797		0.627208				0.328924		0.389754	0.289935	0.214478	0.116092		4234.08	10380.7		4948.79				3556.68		4792.08	3224.95	1929.68	1122.45		11582.3	14707.7		7890.19				10813.1		12295.1	11123	8997.12	9668.63
		0.452509	0.51519		0.86563				0.349638		0.344453	0.383438	0.188022	0.19076		4901.85	6996.16		4819.44				3647.04		3058.49	4006.26	2294.17	1658.38		10832.6	13579.8		5567.55				10430.9		8879.26	10448.3	12201.6	8693.53
		0.44754	0.656155		0.651381				0.406465		0.234015	0.435789	0.233161	0.167527		3835.43	6109.04		4076.09				4329.48		2086.15	3456.48	1912.75	1241.74		8570.02	9310.36		6257.62				10651.5		8914.57	7931.53	8203.58	7412.18
		0.251225	0.488853		0.603459				0.164531		0.307176	0.291144	0.156886	0.245911		2185.87	5207.44		4607.1				2273.3		3043.75	2432.35	1268.67	2337.4		8700.83	10652.4		7634.49				13816.8		9908.83	8354.46	8086.56	9505.05
		0.790795	0.692272		0.86368				0.225685		0.354018	0.311722	0.312457	0.163367		6354.24	6238.67		4901.27				2914.34		4071	2910.11	2373.13	1449.59		8035.26	9011.87		5674.87				12913.3		11499.4	9335.59	7595.06	8873.21
		0.467442	0.60782		0.83106				0.197622		0.258775	0.367379	0.213218	0.134027		3721.31	6241.36		4323.79				3461.47		2312.31	2961.25	1509.49	1182.9		7961.01	10268.4		5202.74				17515.7		8935.59	8060.47	7079.58	8825.86
		0.371983	0.628841		0.91895				0.33959		0.239707	0.263796	0.390427	0.379052		2941.66	5836.33		6596.43				5924.03		1868.06	2428.52	3575.51	3862.54		7908.04	9281.09		7178.23				17444.7		7793.08	9206.05	9157.93	10190
		0.428694	0.615322		0.691232				0.188675		0.290596	0.33799	0.346872	0.150509		3256.59	5157.25		4162.49				2256.45		2565.69	3301.26	2434.11	2109.2		7596.54	8381.39		6021.84				11959.4		8829.07	9767.34	7017.32	14013.8
		0.336252	0.892992		1.02492				0.70786		0.263738	0.279894	0.0779514	0.213704		3208.26	9990.29		7491.59				11934.3		2206.76	2395.08	1015.25	1938.46		9541.24	11187.4		7309.42				16859.6		8367.25	8557.12	13024.2	9070.79
		0.453434	0.767995		0.83223				0.771055		0.346358	0.352434	0.171876	0.369833		4519.21	6452.04		5227.6				11670.9		2828.01	3302.59	1477.26	3434.58		9966.64	8401.14		6281.44				15136.3		8164.97	9370.79	8594.93	9286.85
		0.321373	0.724221		0.936565				0.414028		0.284154	0.330304	0.351362	0.139486		2876.24	6881.33		5283.8				6426.12		2748.14	2864.1	2385.71	1469.85		8949.84	9501.7		5641.69				15521		9671.33	8671.1	6789.9	10537.6
		0.453195	0.687548		0.948903				0.201896		0.238557	0.395596	0.206016	0.121331		4333.74	7724.34		6212.62				2614.75		2692.17	3770.59	1879.39	1127.35		9562.64	11234.6		6547.16				12951		11285.2	9531.42	9122.56	9291.52
		0.368817	0.630449		0.695018				0.301121		0.352028	0.379196	0.197968	0.215529		2845.64	5666.81		5331.67				4259.76		2719.79	3459.92	1977.18	2692.06		7715.59	8988.54		7671.27				14146.3		7726.05	9124.36	9987.33	12490.5
		0.37244	0.752403		0.555923				0.480925		0.270482	0.266226	0.0771738	0.0963898		2970.99	7403.42		4405.7				8848.86		2839.15	1936.55	997.671	933.613		7977.1	9839.7		7925.03				18399.7		10496.6	7274.11	12927.6	9685.81
		0.323613	0.464527		0.833418				0.464269		0.236578	0.356027	0.142334	0.111681		2866.86	5403.98		6817.2				6078.17		2065.38	2862.27	1009.2	1463.77		8858.91	11633.3		8179.81				13091.9		8730.2	8039.47	7090.31	13106.7
		0.436036	1.03066		0.552575				0.208293		0.237801	0.257728	0.112936	0.137908		3480.64	9923.34		3952.22				2538.18		1734.55	2120.43	861.994	1767.84		7982.47	9628.14		7152.37				12185.6		7294.14	8227.4	7632.59	12818.9
		0.564787			0.747153				0.373425		0.303648	0.254801	0.567416	0.135879		4827.74			4714.81				5702.09		2171.76	1683.1	6509.01	1307.07		8547.88			6310.36				15269.7		7152.25	6605.53	11471.3	9619.34
		0.624157			0.963				0.203506		0.391502	0.276268	0.122898	0.13484		5891.22			5881.25				2624.28		3907.76	2271.34	1473.87	1780.32		9438.69			6107.22				12895.4		9981.45	8221.51	11992.6	13203.2
		0.64103			0.561785				0.358121		0.251695	0.363043	0.170201	0.166553		4679.86			3324.46				4638.99		2121.85	2889.59	1147.28	1992.81		7300.53			5917.68				12953.7		8430.26	7959.35	6740.76	11965
		0.453771			0.61068				0.865347		0.224897	0.360206	0.332651	0.215136		4091.02			5753.59				11332.5		1736.66	3267.56	2666.72	2236.76		9015.61			9421.61				13095.9		7722.04	9071.36	8016.57	10397
		0.403262			0.673948				0.218866		0.233544	0.373348	0.124696			3771.21			4193.53				2776.06		1977.71	2833.57	896.389			9351.76			6222.34				12683.8		8468.25	7589.64	7188.6
		0.366273			0.685812				0.328736		0.279985	0.255022	0.139684			4140.44			4606.1				5086.59		2170.92	2418.9	1108.31			11304.2			6716.28				15473.2		7753.7	9485.05	7934.4
		0.415599			0.683034				0.310778		0.259858	0.241289	0.318355			3788.48			6294				4651.04		1779.04	1660.2	3001.23			9115.71			9214.77				14965.8		6846.17	6880.54	9427.3
		0.360167			0.788161				0.326397		0.415559	0.318339	0.258458			3073.89			5283.3				4777.41		3762.01	2149.99	2570.74			8534.63			6703.33				14636.8		9052.91	6753.79	9946.48
									0.408362		0.276564	0.35078	0.341743										4859.12		1915.25	2614.14	2859.52										11899.1		6925.18	7452.35	8367.45
									0.168033		0.333227	0.38265	0.138248										3034.03		2747.96	3131.88	1025.2										18056.1		8246.53	8184.7	7415.69
									0.263591		0.20667	0.264014	0.306674										3487.69		1814.16	1823.72	2984.18										13231.5		8778.06	6907.66	9730.78
									0.173157		0.238219	0.368192	0.135449										2470.96		2429.11	3434.13	988.295										14270		10197	9327	7296.43
									0.18273		0.262941	0.142892	0.323937										2100.45		1998.11	1846.76	2861.61										11494.9		7599.09	12924.2	8833.85
									0.274557		0.276859	0.18644	0.161624										2958.68		2041.14	1334.88	1684.15										10776.2		7372.5	7159.85	10420.2
									0.259577		0.256335	0.267031	0.517811										3248.92		1871.95	1901.54	6275.01										12516.2		7302.77	7121.04	12118.3
									0.322519		0.248136	0.260754	0.35772										4162.64		2416.59	2351.11	3060.14										12906.7		9738.98	9016.59	8554.56
									0.201373		0.234199	0.261917	0.106996										2138.67		1933.5	2211.15	847.879										10620.5		8255.79	8442.15	7924.4
									0.259257		0.191906	0.231657	0.334818										3279.02		1812.43	1716.06	2926.06										12647.8		9444.38	7407.76	8739.26
									0.499962		0.214938	0.292257	0.152888										5205.28		1464.39	2282.59	1279.63										10411.3		6813.07	7810.2	8369.72
									0.213394		0.393795	0.17847	0.11725										3061.79		2863.99	1801.74	1472.55										14348.1		7272.8	10095.5	12559.1
									0.194701		0.341607		0.0884802										2207.45		3181.13		734.709										11337.6		9312.23		8303.66
									0.185506		0.22976		0.206378										2473.09		1502.14		2528.15										13331.6		6537.84		12250.1
									0.245846		0.227498		0.132602										2523.95		1424.26		1066.93										10266.4		6260.56		8046.12
									0.158944		0.286653		0.350399										2222.06		2262.65		3890.57										13980.2		7893.35		11103.2
									0.874128		0.261721		0.390984										14727.1		1763.74		3881.97										16847.8		6739		9928.72
									0.202936		0.229851		0.175598										3133.67		1491.16		1395.99										15441.7		6487.49		7949.9
									0.247144		0.358829		0.153496										4131.48		2295.97		1261.04										16716.9		6398.5		8215.46
									0.218458		0.243948		0.132677										2293.19		1762.44		1677.61										10497.2		7224.65		12644.3
									0.239001		0.323014		0.276873										3833.78		3435.11		3535.48										16040.9		10634.6		12769.3
									0.427198		0.225181		0.149464										5066.72		1558.28		2138.28										11860.4		6920.12		14306.4
									0.399384		0.268075		0.206702										5784.3		1826.47		2370.04										14483		6813.27		11466
									0.524153		0.341044		0.181152										10679.3		2577.22		2097.24										20374.3		7556.84		11577.3
									0.269459		0.312206		0.254389										4182.3		2886.48		3409.13										15521.1		9245.44		13401.2
									0.504808		0.253671		0.112879										10298.6		1577.05		1432.55										20401		6216.91		12691.1
									0.233634		0.397981		0.116251										4294.05		2763.05		1123.65										18379.4		6942.66		9665.77
									0.226913		0.291053		0.463417										3900.87		2780.52		6699.02										17191		9553.3		14455.7
											0.205869		0.262591												1707.8		3254.58												8295.58		12394.1
											0.231549		0.226728												1650.21		2789.49												7126.81		12303.3
											0.222768		0.144241												1529.56		1730.9												6866.18		12000.1
											0.197548		0.121416												1258.85		1452.17												6372.39		11960.3
											0.249642		0.116738												1930.95		1295.31												7734.87		11095.8
											0.258233		0.236601												1789.58		2554.54												6930.09		10796.8
											0.238538		0.247372												2073.64		2788.35												8693.15		11271.9
											0.249125		0.197516												1545.42		2072.71												6203.42		10493.9
											0.295255		0.0831535												2135.66		809.778												7233.25		9738.34
											0.250614		0.35254												1655.9		3698.66												6607.38		10491.5
											0.2268		0.131136												1882.78		1345.17												8301.47		10257.9
											0.249311		0.217581												1861.62		1825.91												7467.06		8391.88
											0.231423		0.140391												1846.05		1411.5												7976.97		10054
											0.319568		0.156345												2105.02		1521.09												6587.09		9729.09
											0.258002		0.207829												2371.55		2182.58												9191.99		10501.8
											0.385852		0.222054												3072.85		2413												7963.8		10866.7
											0.251118		0.229387												1771.53		2270.35												7054.58		9897.48
											0.225488		0.179189												1756.56		1940.39												7790.01		10828.7
											0.294378		0.187804												2370.24		1938.27												8051.69		10320.7
											0.269667		0.258462												1752.63		2754.04												6499.22		10655.5
											0.22178		0.221602												1938.72		2089.73												8741.65		9430.11
											0.20835		0.223355												1920.33		2380.87												9216.83		10659.6
											0.290385		0.212848												2079.3		1882.04												7160.51		8842.22
											0.279342		0.124002												1908.01		1404.17												6830.37		11323.8
											0.35975		0.259471												2478.68		2738.7												6890.02		10554.9
											0.279991		0.156421												1850.07		1443.37												6607.6		9227.42
											0.279718		0.191191												2592.83		1876.23												9269.43		9813.36
											0.289055		0.175573												2856.38		1838.47												9881.78		10471.2
											0.264067		0.311215												1889.86		3317.62												7156.74		10660.2
											0.222576		0.154477												1833.62		1444.47												8238.15		9350.69
											0.260772		0.111113												1949.11		1251.15												7474.39		11260.2
											0.210209		0.210827												1672.66		2127.57												7957.11		10091.5
											0.278185		0.223068												2059.33		2333.73												7402.72		10462
											0.236461		0.404248												2049.43		4814.22												8667.09		11909.1
													0.152729														1595.14														10444.3
													0.142991														1192.87														8342.26
													0.252529														3127.62														12385.2
													0.116046														978.214														8429.53
													0.551172														6454.66														11710.8
													0.157504														1318.08														8368.58
													0.120933														1101.2														9105.87
													0.208491														3465.61														16622.4
													0.161998														1683.16														10390
													0.178167														2085.37														11704.6
													0.129374														1360.68														10517.4
													0.0922471														1081.05														11719
													0.187601														2169.14														11562.5
													0.149356														1898.36														12710.3
													0.208194														2581.93														12401.5
													0.101595														1345.36														13242.4
													0.150212														1569.8														10450.5
													0.170386														1738.46														10203.1
													0.13778														1685.06														12230.1
													0.142259														1988.07														13975
													0.165455														1833.02														11078.6
													0.171893														2423.47														14098.7
													0.19707														2142.91														10873.8
													0.129823														1932.04														14882.1
													0.165176														2089.7														12651.4
													0.231132														2393.41														10355.2
													0.244991														2287.15														9335.65
													0.139308														1371.98														9848.48
													0.228761														2557.34														11179.1
													0.148766														1909.17														12833.4
													0.13931														2019.14														14493.9
													0.641395														10325.1														16097.8
													0.160262														1562.41														9749.09
													0.288298														4333.65														15031.9
													0.110789														1332.79														12030
													0.0919884														1040.87														11315.2
													0.153187														1578.16														10302.1
													0.179658														1676.28														9330.44
													0.1011														1044.92														10335.5
													0.0937121														1031.38														11005.9
													0.218452														2245														10276.9
													0.12108														1167.61														9643.28
													0.216936														2481.04														11436.7
													0.220662														2362.32														10705.6
													0.186731														1844.62														9878.5
													0.123537														1426.43														11546.6
													0.147118														1427.03														9699.92
													0.161494														2457.61														15218
													0.145805														1567.15														10748.3
													0.150648														1982.56														13160.2
													0.180831														2035.56														11256.7
													0.191957														1841.48														9593.19
													0.236299														2206.78														9338.92
													0.280788														3240.1														11539.3
													0.222973														2286.56														10254.9
													0.152899														1961.46														12828.5
													0.136508														1415.57														10369.9
													0.231258														2474.28														10699.3
													0.140833														1502.14														10666.1
													0.155249														1789.57														11527.1
													0.145957														1427.71														9781.69
													0.203904														2078.86														10195.3
													0.184023														2484.81														13502.7
													0.181373														2534.65														13974.8
													0.113064														1833.2														16213.8
													0.157311														1547.81														9839.19
													0.340283														4488.54														13190.6
													0.157759														1710.88														10844.9
													0.208051														3053.42														14676.3
													0.141423														1261.65														8921.11
													0.571746														6853.71														11987.3
													0.105147														1314.97														12506
													0.283421														4510.57														15914.7
													0.59653														9355.9														15683.9
													0.110791														1315.72														11875.7
													0.14671														1567.43														10683.9

## Sheet: 10) Comets
Source data for comet quantifications
	Cell line	Vector	Dox (10ng/ml)	y-irradiation (Gy)	Time after irradiation (h)	Experiment #	Mean Olive Tail Moment	Average	StDev	CI95%
Supplementary Figure 3d	MCF10-2A (Dox inducible CENPA-FLAG-HA)	Empty (p53-WT)	0	0	0	1	4.26	3.65333	0.543722	0.615268
						2	3.21
						3	3.49
				4	0	1	10.96	11.53	0.995942	1.12699
						2	10.95
						3	12.68
					1.5	1	4.85	5.22333	0.330807	0.374337
						2	5.34
						3	5.48
					24	1	5.2	5.38	0.269629	0.305109
						2	5.69
						3	5.25
				10	0	1	23.1	21.66	1.61744	1.83027
						2	19.91
						3	21.97
			10	0	0	1	3.48	3.74667	0.286764	0.324498
						2	3.71
						3	4.05
				4	0	1	12.14	12.2	0.0793725	0.0898168
						2	12.29
						3	12.17
					1.5	1	4.1	4.79667	0.6124	0.692983
						2	5.04
						3	5.25
					24	1	5.66	5.97	0.528299	0.597816
						2	6.58
						3	5.67
				10	0	1	8.32	18.0825	7.47587	7.32622
						2	16.82
						3	25.83
						4	21.36
		p53-DN	0	0	0	1	3.8	3.73667	0.349333	0.3953
						2	3.36
						3	4.05
				4	0	1	13.24	12.7533	1.04844	1.1864
						2	11.55
						3	13.47
					1.5	1	5.4	4.81667	0.666658	0.754381
						2	4.96
						3	4.09
					24	1	5.56	5.53667	1.11518	1.26193
						2	6.64
						3	4.41
				10	0	1	22.44	22.0667	0.578734	0.654887
						2	21.4
						3	22.36
			10	0	0	1	4.49	4.08667	0.352184	0.398526
						2	3.84
						3	3.93
				4	0	1	5.25	11.2875	4.03131	3.95062
						2	13.01
						3	13.33
						4	13.56
					1.5	1	4.41	4.31667	0.281839	0.318925
						2	4.54
						3	4
					24	1	4.49	5.28667	0.689952	0.780739
						2	5.69
						3	5.68
				10	0	1	24.37	22.1867	3.85113	4.35789
						2	17.74
						3	24.45

[truncated: 2 more sheets: 11) mFISH, 12) FACS]
