# Supplementary material for: CENP-A overexpression promotes distinct fates in human cells, depending on p53 status
Source: Commun Biol. 2021 Mar 26;4:417. doi: 10.1038/s42003-021-01941-5 (PMC7997993; doi:10.1038/s42003-021-01941-5)
Supplement: Supplementary file 4 — Supplementary Data 2 [file 42003_2021_1941_MOESM4_ESM.xlsx]

## Sheet: 1. Contents and design table
Table S1 - Related to Figure 4 and Figure S2. Bulk RNA-seq data analysis of MCF-10-2A cells after CENP-A overexpression, switch of p53 status, and X-irradiation
Sheet 1: Contents & design table
Sheet 2: Differential expression analysis of CENP-A overexpression (OE via Dox) effect, p53 effect (p53-DN), and/or X-irradiation (rad)
Sheet 3: TMM-normalized counts (excluding non-inducible parental control)
Sheet 4: TMM-normalized counts (including control)
Sheet 5: All genes ranked according to CENP-A overexpression effect (OE via Dox) based on fold change and p-value
Sheet 6: Gene Set Enrichment Analysis (GSEA) by overall CENP-A overexpression effect (OE via Dox) - KEGG pathways, WebGestaltR v0.4.2
Sheet 7: Hierarchical clustering of differentially expressed genes via Ward’s method
Sheet 8: Over-Representation Analysis (ORA) per gene cluster - KEGG pathways, WebGestaltR v0.4.2
Sheet 9: Linear mixed model to test the effect of p53-DN and X-irradiation across all genes in cluster 8
Sheet 10: Linear mixed model to test the effect of CENP-A overexpression at increasing levels of Dox across all genes in cluster 8
run	genotype *	dox (ng/ml)	X-irradiation (gy)	batch	label	description	GLM **
D092T140	control	0	0	D092	control 0x ir- [1]	non-inducible control 0x (0 dox) ir- [replicate 1] [batch 2]	no		* control = non-inducible, no vector, parental line
D092T141	control	0	0	D092	control 0x ir- [2]	non-inducible control 0x (0 dox) ir- [replicate 2] [batch 2]	no
D092T142	control	10	0	D092	control 1x ir- [1]	non-inducible control 1x (10 dox) ir- [replicate 1] [batch 2]	no		p53-DN = MCF-10-2A TetON-CENPA-FLAG-HA with pBABE p53-dominant negative peptide (DN) vector
D092T143	control	10	0	D092	control 1x ir- [2]	non-inducible control 1x (10 dox) ir- [replicate 2] [batch 2]	no
D092T144	control	100	0	D092	control 10x ir- [1]	non-inducible control 10x (100 dox) ir- [replicate 1] [batch 2]	no		p53-WT = MCF-10-2A TetON-CENPA-FLAG-HA with pWZL empty vector
D092T145	control	100	0	D092	control 10x ir- [2]	non-inducible control 10x (100 dox) ir- [replicate 2] [batch 2]	no
D066T8	p53-DN	0	0	D066	p53-DN 0x OE ir- [1]	p53-DN 0x CENP-A induction (0 dox) ir- [replicate 1] [batch 1]	yes
D066T7	p53-DN	0	0	D066	p53-DN 0x OE ir- [2]	p53-DN 0x CENP-A induction (0 dox) ir- [replicate 2] [batch 1]	yes
D092T131	p53-DN	0	4	D092	p53-DN 0x OE ir+ [1]	p53-DN 0x CENP-A induction (0 dox) ir+ [replicate 1] [batch 2]	yes
D092T130	p53-DN	0	4	D092	p53-DN 0x OE ir+ [2]	p53-DN 0x CENP-A induction (0 dox) ir+ [replicate 2] [batch 2]	yes
D066T9	p53-DN	10	0	D066	p53-DN 1x OE ir- [1]	p53-DN 1x CENP-A induction (10 dox) ir- [replicate 1] [batch 1]	yes
D066T10	p53-DN	10	0	D066	p53-DN 1x OE ir- [2]	p53-DN 1x CENP-A induction (10 dox) ir- [replicate 2] [batch 1]	yes
D092T133	p53-DN	10	4	D092	p53-DN 1x OE ir+ [1]	p53-DN 1x CENP-A induction (10 dox) ir+ [replicate 1] [batch 2]	yes
D092T132	p53-DN	10	4	D092	p53-DN 1x OE ir+ [2]	p53-DN 1x CENP-A induction (10 dox) ir+ [replicate 2] [batch 2]	yes
D066T11	p53-DN	100	0	D066	p53-DN 10x OE ir- [1]	p53-DN 10x CENP-A induction (100 dox) ir- [replicate 1] [batch 1]	yes
D066T12	p53-DN	100	0	D066	p53-DN 10x OE ir- [2]	p53-DN 10x CENP-A induction (100 dox) ir- [replicate 2] [batch 1]	yes
D092T135	p53-DN	100	4	D092	p53-DN 10x OE ir+ [1]	p53-DN 10x CENP-A induction (100 dox) ir+ [replicate 1] [batch 2]	yes
D092T134	p53-DN	100	4	D092	p53-DN 10x OE ir+ [2]	p53-DN 10x CENP-A induction (100 dox) ir+ [replicate 2] [batch 2]	yes
D066T1	p53-WT	0	0	D066	p53-WT 0x OE ir- [1]	p53-WT 0x CENP-A induction (0 dox) ir- [replicate 1] [batch 1]	yes
D092T122	p53-WT	0	0	D092	p53-WT 0x OE ir- [2]	p53-WT 0x CENP-A induction (0 dox) ir- [replicate 2] [batch 2]	yes
D092T124	p53-WT	0	4	D092	p53-WT 0x OE ir+ [1]	p53-WT 0x CENP-A induction (0 dox) ir+ [replicate 1] [batch 2]	yes
D092T125	p53-WT	0	4	D092	p53-WT 0x OE ir+ [2]	p53-WT 0x CENP-A induction (0 dox) ir+ [replicate 2] [batch 2]	yes
D066T3	p53-WT	10	0	D066	p53-WT 1x OE ir- [1]	p53-WT 1x CENP-A induction (10 dox) ir- [replicate 1] [batch 1]	yes
D066T4	p53-WT	10	0	D066	p53-WT 1x OE ir- [2]	p53-WT 1x CENP-A induction (10 dox) ir- [replicate 2] [batch 1]	yes
D092T126	p53-WT	10	4	D092	p53-WT 1x OE ir+ [1]	p53-WT 1x CENP-A induction (10 dox) ir+ [replicate 1] [batch 2]	yes
D092T127	p53-WT	10	4	D092	p53-WT 1x OE ir+ [2]	p53-WT 1x CENP-A induction (10 dox) ir+ [replicate 2] [batch 2]	yes
D066T5	p53-WT	100	0	D066	p53-WT 10x OE ir- [1]	p53-WT 10x CENP-A induction (100 dox) ir- [replicate 1] [batch 1]	yes
D066T6	p53-WT	100	0	D066	p53-WT 10x OE ir- [2]	p53-WT 10x CENP-A induction (100 dox) ir- [replicate 2] [batch 1]	yes
D092T129	p53-WT	100	4	D092	p53-WT 10x OE ir+ [1]	p53-WT 10x CENP-A induction (100 dox) ir+ [replicate 1] [batch 2]	yes
D092T128	p53-WT	100	4	D092	p53-WT 10x OE ir+ [2]	p53-WT 10x CENP-A induction (100 dox) ir+ [replicate 2] [batch 2]	yes
** samples included for differential expression analysis (sheet 4) to test the additive and synergistic effects of CENPA overexpression (dox), p53 status (p53) and X-irradiation (rad) in edgeR v3.28.0
	Additive and synergistic effects were estimated by fitting a generalized linear model (GLM) with this formula: ~ batch + p53 * rad * dox
	batch, p53 and rad are encoded as 0/1 categorical variables
	dox is encoded a numerical variable with a linear effect at increasing doses: 0 (for 0x), 1 (for 1x) and 2 (for 10x)
	All effects, except for batch, were tested by quasi-likelihood F test on the corresponding coefficient (sheet 4)

## Sheet: 2. Differential expression 
gene	logCPM	PValue	FDR	name	description	p53[logFC]	p53[PValue]	p53[FDR]	rad[logFC]	rad[PValue]	rad[FDR]	p53:rad[logFC]	p53:rad[PValue]	p53:rad[FDR]	dox[logFC]	dox[PValue]	dox[FDR]	p53:dox[logFC]	p53:dox[PValue]	p53:dox[FDR]	dox:rad[logFC]	dox:rad[PValue]	dox:rad[FDR]	p53:dox:rad[logFC]	p53:dox:rad[PValue]	p53:dox:rad[FDR]
ENSG00000149260	3.12513	4.0937e-29	1.06587e-24	CAPN5	calpain 5 [Source:HGNC Symbol;Acc:HGNC:1482]	0.115416	0.830889	1	-0.498201	0.160509	0.86583	0.819322	0.00955374	0.949803	2.16448	3.89791e-20	5.30389e-16	0.146699	0.300443	0.897306	0.271186	0.0574523	0.59102	-0.433631	0.0225769	1
ENSG00000167914	3.90437	7.83323e-29	1.06587e-24	GSDMA	gasdermin A [Source:HGNC Symbol;Acc:HGNC:13311]	0.636562	0.18172	0.786604	-1.29966	0.0478579	0.657867	-0.564412	0.374219	0.985741	4.05416	7.29149e-22	1.9843e-17	-0.422441	0.117171	0.754569	-0.216829	0.406938	0.901574	0.272525	0.446897	1
ENSG00000171992	5.10359	5.20281e-28	4.71964e-24	SYNPO	synaptopodin [Source:HGNC Symbol;Acc:HGNC:30672]	-0.200807	0.0230912	0.405423	-0.371345	0.000373134	0.0725319	0.159891	0.156866	0.950761	0.894465	1.8612e-18	5.62785e-15	0.129536	0.0354233	0.604232	0.246968	0.000193914	0.310422	-0.149011	0.0681379	1
ENSG00000140678	2.83619	6.1593e-27	4.19048e-23	ITGAX	integrin subunit alpha X [Source:HGNC Symbol;Acc:HGNC:6152]	0.226887	0.500155	0.933985	-0.359567	0.518349	0.959966	-0.221804	0.629727	1	2.6023	5.87182e-19	3.07129e-15	-0.0960826	0.62694	1	0.230892	0.237951	0.794765	0.0658947	0.808117	1
ENSG00000105778	7.9746	8.94339e-27	4.86771e-23	AVL9	AVL9 cell migration associated [Source:HGNC Symbol;Acc:HGNC:28994]	0.0941245	0.216297	0.806348	-0.0740925	0.375042	0.958739	-0.026288	0.789469	1	0.919861	2.1639e-19	1.47221e-15	-0.0561622	0.30877	0.902171	0.00945921	0.862265	1	-0.00398512	0.956713	1
ENSG00000187741	7.5349	1.36666e-26	6.19872e-23	FANCA	FA complementation group A [Source:HGNC Symbol;Acc:HGNC:3582]	0.0173982	0.841398	1	-0.218116	0.028659	0.563351	0.120198	0.29454	0.969174	0.963438	2.14948e-18	5.84959e-15	0.0325788	0.605573	1	0.126232	0.0486602	0.56981	-0.129352	0.131408	1
ENSG00000080200	6.66886	1.81583e-26	7.05944e-23	CRYBG3	crystallin beta-gamma domain containing 3 [Source:HGNC Symbol;Acc:HGNC:34427]	0.0517693	0.591959	0.969605	0.0574626	0.593737	0.96818	-0.174519	0.172488	0.953928	1.1981	7.79714e-20	7.07304e-16	-0.0660761	0.342497	0.914274	-0.163676	0.0214225	0.490725	0.0592892	0.520989	1
ENSG00000105419	4.43043	4.65803e-26	1.05636e-22	MEIS3	Meis homeobox 3 [Source:HGNC Symbol;Acc:HGNC:29537]	-0.0235864	0.863006	1	0.0204194	0.895836	1	0.300934	0.0959816	0.950761	1.32863	3.9264e-18	7.12353e-15	0.0781423	0.401626	0.939486	0.0734071	0.417449	0.907311	-0.226968	0.0700999	1
ENSG00000167861	4.55459	3.19614e-26	1.05636e-22	HID1	HID1 domain containing [Source:HGNC Symbol;Acc:HGNC:15736]	-0.403711	0.00617653	0.214165	-0.48909	0.00385815	0.255383	0.678673	0.000753046	0.949803	1.15636	2.42854e-16	1.94383e-13	0.260206	0.00913527	0.439908	0.446365	3.66333e-05	0.213544	-0.415602	0.00238634	1
ENSG00000169213	4.15508	3.88241e-26	1.05636e-22	RAB3B	RAB3B, member RAS oncogene family [Source:HGNC Symbol;Acc:HGNC:9778]	-0.17487	0.261611	0.842747	-0.0633354	0.722032	0.996787	0.170771	0.397436	0.989639	1.47705	3.75882e-18	7.12353e-15	0.0867419	0.403654	0.940469	0.0409121	0.68387	1	-0.121543	0.377004	1
ENSG00000183044	2.81515	3.6223e-26	1.05636e-22	ABAT	4-aminobutyrate aminotransferase [Source:HGNC Symbol;Acc:HGNC:23]	-0.338521	0.305346	0.862533	-0.489776	0.134495	0.846756	0.289568	0.457449	1	2.15573	2.37802e-18	5.88323e-15	0.0708884	0.764809	1	0.0909968	0.654543	1	-0.153853	0.485951	1
ENSG00000197183	3.13107	4.28075e-26	1.05636e-22	NOL4L	nucleolar protein 4 like [Source:HGNC Symbol;Acc:HGNC:16106]	0.469313	0.0493676	0.540142	1.04734	0.00588035	0.315095	-0.42991	0.154141	0.950761	2.02293	1.39926e-18	5.024e-15	-0.174404	0.229832	0.852829	-0.110122	0.728808	1	0.0747769	0.687436	1
ENSG00000021300	2.5973	8.889e-26	1.86081e-22	PLEKHB1	pleckstrin homology domain containing B1 [Source:HGNC Symbol;Acc:HGNC:19079]	0.0302559	0.95466	1	-0.118184	0.839658	1	0.392081	0.179645	0.954598	1.6537	3.54342e-17	4.38321e-14	0.0280973	0.831466	1	0.295477	0.0385013	0.555089	-0.115044	0.519097	1
ENSG00000203837	4.84797	1.14287e-25	2.22157e-22	PNLIPRP3	pancreatic lipase related protein 3 [Source:HGNC Symbol;Acc:HGNC:23492]	0.0154258	0.86672	1	0.0353989	0.725135	0.997518	0.0331243	0.782558	1	-0.913085	5.31966e-17	5.86693e-14	-0.209321	0.00598311	0.402924	-0.0606966	0.388199	0.892399	0.0121952	0.8981	1
ENSG00000105974	9.31734	1.53774e-25	2.38739e-22	CAV1	caveolin 1 [Source:HGNC Symbol;Acc:HGNC:1527]	-0.0486761	0.523382	0.937421	-0.0229316	0.786033	1	0.0355315	0.723123	1	-0.809122	4.28012e-18	7.27994e-15	-0.0512302	0.364935	0.925789	-0.0186358	0.740886	1	0.0313497	0.6796	1
ENSG00000123342	3.46777	1.43113e-25	2.38739e-22	MMP19	matrix metallopeptidase 19 [Source:HGNC Symbol;Acc:HGNC:7165]	0.879406	0.000720549	0.0624381	-0.42174	0.145542	0.858084	-0.15391	0.614189	1	2.11237	1.47689e-18	5.024e-15	-0.397436	0.0105099	0.44995	0.0290739	0.843224	1	-0.0343286	0.963611	1
ENSG00000160803	8.38472	1.57908e-25	2.38739e-22	UBQLN4	ubiquilin 4 [Source:HGNC Symbol;Acc:HGNC:1237]	-0.141082	0.213994	0.804281	-0.110382	0.373484	0.958739	0.237952	0.113029	0.950761	1.10257	1.11571e-16	1.047e-13	0.109843	0.187812	0.82371	0.18526	0.0297677	0.528784	-0.163799	0.144347	1
ENSG00000188681	3.84308	1.5648e-25	2.38739e-22	TEKT4P2	tektin 4 pseudogene 2 [Source:HGNC Symbol;Acc:HGNC:40046]	-0.144464	0.461009	0.9129	0.666434	0.0112124	0.40563	-0.229317	0.371651	0.985741	1.70649	8.84924e-18	1.26749e-14	0.0296925	0.814962	1	-0.0530838	0.663206	1	0.0895068	0.596111	1
ENSG00000026751	3.81904	2.55889e-25	3.66514e-22	SLAMF7	SLAM family member 7 [Source:HGNC Symbol;Acc:HGNC:21394]	0.0254893	0.948861	1	0.344589	0.0395069	0.618823	-0.0922811	0.615757	1	1.36974	3.28942e-18	6.88602e-15	0.00155031	0.986617	1	-0.184061	0.0519431	0.576468	0.018368	0.882461	1
ENSG00000018699	7.09087	3.2751e-25	4.45643e-22	TTC27	tetratricopeptide repeat domain 27 [Source:HGNC Symbol;Acc:HGNC:25986]	0.0400049	0.621136	0.980039	-0.234902	0.0120445	0.417134	-0.00944321	0.928917	1	0.889602	3.25283e-18	6.88602e-15	-0.0847827	0.154743	0.798505	-0.0145962	0.803128	1	0.0356176	0.65076	1
ENSG00000115112	7.73675	3.77784e-25	4.67319e-22	TFCP2L1	transcription factor CP2 like 1 [Source:HGNC Symbol;Acc:HGNC:17925]	0.166284	0.0430222	0.51159	-0.453435	1.22024e-05	0.00869491	0.211208	0.0494523	0.949803	-0.817187	6.50517e-18	9.83509e-15	-0.0402971	0.49025	0.984389	0.134699	0.0258617	0.514475	-0.150593	0.0623686	1
ENSG00000117016	3.66254	3.65641e-25	4.67319e-22	RIMS3	regulating synaptic membrane exocytosis 3 [Source:HGNC Symbol;Acc:HGNC:21292]	-0.224423	0.170632	0.773803	0.0248653	0.890141	1	0.0798861	0.699252	1	1.33264	8.15338e-17	8.21801e-14	0.133174	0.216153	0.842763	0.0735339	0.47065	0.940596	-0.11349	0.417946	1
ENSG00000166828	6.15029	4.53308e-25	5.36362e-22	SCNN1G	sodium channel epithelial 1 gamma subunit [Source:HGNC Symbol;Acc:HGNC:10602]	-0.20163	0.0330052	0.46634	0.160689	0.117159	0.821323	0.110525	0.357273	0.983604	-1.05205	6.77141e-19	3.07129e-15	0.165639	0.0221702	0.541598	0.00725957	0.915379	1	-0.0932967	0.317298	1
ENSG00000005001	5.05479	5.86719e-25	6.6529e-22	PRSS22	serine protease 22 [Source:HGNC Symbol;Acc:HGNC:14368]	-0.0289431	0.820074	1	-0.189002	0.181045	0.88041	0.0349548	0.832002	1	1.12831	1.01812e-16	9.89544e-14	0.0536313	0.54313	1	0.143925	0.100576	0.660636	-0.101837	0.385068	1
ENSG00000125170	3.5416	6.29919e-25	6.85704e-22	DOK4	docking protein 4 [Source:HGNC Symbol;Acc:HGNC:19868]	0.166052	0.338314	0.882845	-0.0997106	0.611879	0.975922	0.162185	0.461555	1	1.35482	3.5702e-16	2.62593e-13	0.0618068	0.585467	1	0.142003	0.201592	0.762943	-0.122064	0.407159	1
ENSG00000095752	2.80116	1.05623e-24	1.10555e-21	IL11	interleukin 11 [Source:HGNC Symbol;Acc:HGNC:5966]	0.199702	0.412381	0.906051	0.501653	0.106594	0.795705	-0.331478	0.323536	0.974995	1.81586	5.38963e-17	5.86693e-14	-0.153056	0.309883	0.902343	-0.0195387	0.891026	1	0.194835	0.31983	1
ENSG00000007168	8.83615	1.40121e-24	1.41232e-21	PAFAH1B1	platelet activating factor acetylhydrolase 1b regulatory subunit 1 [Source:HGNC Symbol;Acc:HGNC:8574]	0.0739172	0.233528	0.823964	-0.073127	0.289355	0.94749	-0.0278924	0.729533	1	0.644777	1.03219e-17	1.4045e-14	-0.0756591	0.0979605	0.72725	-0.000411218	0.992653	1	0.0340148	0.572988	1
ENSG00000082014	3.5057	1.45848e-24	1.41754e-21	SMARCD3	SWI/SNF related, matrix associated, actin dependent regulator of chromatin, subfamily d, member 3 [Source:HGNC Symbol;Acc:HGNC:11108]	0.0384368	0.794324	1	0.0517965	0.79681	1	0.00974068	0.958869	1	1.19867	2.11353e-16	1.85541e-13	0.0474738	0.779608	1	0.102869	0.287997	0.831304	-0.0921361	0.530421	1
ENSG00000031081	2.68508	1.57487e-24	1.47788e-21	ARHGAP31	Rho GTPase activating protein 31 [Source:HGNC Symbol;Acc:HGNC:29216]	0.680927	0.00635502	0.217595	0.547799	0.11448	0.813933	-0.279441	0.417619	0.999877	1.91098	4.92425e-18	7.88286e-15	-0.32742	0.0254455	0.556725	-0.285452	0.0454101	0.564787	0.100053	0.660696	1
ENSG00000142156	4.40746	1.62993e-24	1.47857e-21	COL6A1	collagen type VI alpha 1 chain [Source:HGNC Symbol;Acc:HGNC:2211]	-0.343432	0.0219171	0.398971	0.15312	0.339718	0.957908	0.349957	0.0637612	0.949803	1.1844	2.78475e-16	2.16526e-13	0.184991	0.0651026	0.683461	0.0385816	0.679981	1	-0.206139	0.113536	1
ENSG00000169469	4.81209	2.13016e-24	1.87e-21	SPRR1B	small proline rich protein 1B [Source:HGNC Symbol;Acc:HGNC:11260]	0.0527542	0.66013	0.987347	0.0263526	0.83904	1	0.155691	0.321843	0.974995	-1.20372	7.27207e-17	7.61162e-14	-0.090146	0.344022	0.915441	0.0223886	0.810786	1	-0.0568977	0.652287	1
ENSG00000185666	3.63156	6.19408e-24	5.26768e-21	SYN3	synapsin III [Source:HGNC Symbol;Acc:HGNC:11496]	-0.281016	0.0313137	0.457543	-0.223868	0.102147	0.788651	0.114957	0.48586	1	-1.35197	2.23569e-17	2.89724e-14	0.188858	0.0746412	0.699213	0.00926939	0.928868	1	-0.138259	0.323381	1
ENSG00000105559	2.57708	6.41592e-24	5.291e-21	PLEKHA4	pleckstrin homology domain containing A4 [Source:HGNC Symbol;Acc:HGNC:14339]	0.344193	0.18417	0.789666	-0.134201	0.778322	1	0.31089	0.354774	0.983604	1.76823	7.1205e-16	4.72627e-13	-0.127312	0.423071	0.953258	0.198339	0.21646	0.777279	-0.0665454	0.747234	1
ENSG00000110002	2.24678	6.81085e-24	5.29573e-21	VWA5A	von Willebrand factor A domain containing 5A [Source:HGNC Symbol;Acc:HGNC:6658]	0.376099	0.440942	0.906051	-0.06643	0.880118	1	-0.197536	0.790066	1	2.1267	3.03218e-16	2.29216e-13	-0.0641305	0.884259	1	-0.0813445	0.766697	1	-0.0186331	0.938691	1
ENSG00000136854	5.70261	6.67763e-24	5.29573e-21	STXBP1	syntaxin binding protein 1 [Source:HGNC Symbol;Acc:HGNC:11444]	-0.188276	0.0280342	0.439725	-0.0537972	0.557792	0.96218	0.0481694	0.655743	1	0.724803	5.14398e-16	3.49971e-13	0.0404088	0.49305	0.985539	0.00378376	0.948034	1	0.0203187	0.79673	1
ENSG00000135916	6.7335	8.00851e-24	6.05399e-21	ITM2C	integral membrane protein 2C [Source:HGNC Symbol;Acc:HGNC:6175]	-0.0748469	0.310171	0.865491	0.0423923	0.602141	0.971143	0.147498	0.129654	0.950761	0.640036	9.14893e-16	5.79021e-13	0.0459744	0.385949	0.932045	0.0183778	0.725325	1	-0.0349805	0.620234	1
ENSG00000158941	7.43463	8.25366e-24	6.07068e-21	CCAR2	cell cycle and apoptosis regulator 2 [Source:HGNC Symbol;Acc:HGNC:23360]	-0.134543	0.171685	0.77496	-0.157561	0.144216	0.858084	0.287947	0.0287585	0.949803	0.816223	4.06964e-15	2.17159e-12	0.118773	0.100678	0.731213	0.132962	0.064991	0.604017	-0.196874	0.0432636	1
ENSG00000106772	3.03357	1.17594e-23	8.42156e-21	PRUNE2	prune homolog 2 [Source:HGNC Symbol;Acc:HGNC:25209]	0.774582	0.00401029	0.169261	-0.270284	0.432088	0.958739	0.243685	0.4626	1	1.72481	2.65499e-15	1.5373e-12	-0.0245579	0.873013	1	0.130627	0.424519	0.91326	-0.173883	0.407948	1
ENSG00000148400	8.14181	1.2306e-23	8.58706e-21	NOTCH1	notch 1 [Source:HGNC Symbol;Acc:HGNC:7881]	-0.721364	1.13633e-10	4.41774e-07	0.68237	8.77632e-09	3.98064e-05	0.0734844	0.461844	1	-0.700027	1.81901e-16	1.65009e-13	0.19159	0.00169805	0.341156	-0.0452801	0.419058	0.909029	-0.0953622	0.211249	1
ENSG00000151632	6.03292	1.26518e-23	8.60765e-21	AKR1C2	aldo-keto reductase family 1 member C2 [Source:HGNC Symbol;Acc:HGNC:385]	0.290186	0.00739407	0.235451	-0.280804	0.016549	0.465972	0.20101	0.136298	0.950761	-0.933449	2.25498e-16	1.91772e-13	-0.116094	0.135022	0.778085	0.134782	0.080976	0.634783	-0.0260371	0.798087	1
ENSG00000035862	6.62626	1.33495e-23	8.86079e-21	TIMP2	TIMP metallopeptidase inhibitor 2 [Source:HGNC Symbol;Acc:HGNC:11821]	-0.0839223	0.280223	0.850325	-0.0078325	0.927564	1	0.157237	0.127251	0.950761	0.644257	3.74342e-15	2.12236e-12	0.0571322	0.309198	0.902343	0.0771873	0.172901	0.743514	-0.0743801	0.324678	1
ENSG00000167123	4.75964	1.37689e-23	8.9216e-21	CERCAM	cerebral endothelial cell adhesion molecule [Source:HGNC Symbol;Acc:HGNC:23723]	-0.242748	0.0301951	0.450987	-0.066103	0.573924	0.963755	0.237298	0.095362	0.950761	0.831628	5.80031e-15	2.97676e-12	0.13954	0.0715538	0.692336	0.103736	0.164244	0.737863	-0.160086	0.114996	1
ENSG00000072195	4.18884	1.85262e-23	1.17249e-20	SPEG	SPEG complex locus [Source:HGNC Symbol;Acc:HGNC:16901]	-0.0215001	0.879957	1	-0.166238	0.301217	0.950828	0.115112	0.535814	1	1.14877	7.53624e-16	4.88312e-13	0.0203593	0.83405	1	0.039051	0.681598	1	-0.0223286	0.862408	1
ENSG00000188766	3.25651	2.78481e-23	1.7224e-20	SPRED3	sprouty related EVH1 domain containing 3 [Source:HGNC Symbol;Acc:HGNC:31041]	0.531822	0.0869043	0.643244	-0.104687	0.786224	1	-0.613436	0.13248	0.950761	2.09928	5.12117e-16	3.49971e-13	-0.230872	0.219159	0.846757	-0.00338173	0.98693	1	0.232176	0.352931	1
ENSG00000134363	3.55857	4.06542e-23	2.45859e-20	FST	follistatin [Source:HGNC Symbol;Acc:HGNC:3971]	0.0161766	0.893807	1	0.324904	0.0181258	0.482229	-0.222284	0.162856	0.950761	-1.01885	1.00795e-14	4.88918e-12	-0.191507	0.0592798	0.667307	-0.156598	0.106533	0.666617	0.182171	0.167584	1
ENSG00000124920	2.71924	4.42626e-23	2.61861e-20	MYRF	myelin regulatory factor [Source:HGNC Symbol;Acc:HGNC:1181]	-0.50584	0.0220492	0.399978	0.223391	0.35425	0.958739	0.471499	0.0821559	0.950761	1.28468	3.54988e-14	1.38009e-11	0.305526	0.0292069	0.581439	0.0761254	0.542774	0.980411	-0.246632	0.156999	1
ENSG00000187244	3.1635	5.61555e-23	3.25152e-20	BCAM	basal cell adhesion molecule (Lutheran blood group) [Source:HGNC Symbol;Acc:HGNC:6722]	0.313145	0.290832	0.854499	-0.0367136	0.922839	1	-0.135403	0.723902	1	1.8985	4.06628e-15	2.17159e-12	0.0231993	0.899143	1	0.00389378	0.981063	1	0.00626302	0.979685	1
ENSG00000026025	6.86431	7.97568e-23	4.52188e-20	VIM	vimentin [Source:HGNC Symbol;Acc:HGNC:12692]	0.413653	1.36966e-05	0.0038827	0.0408814	0.645968	0.986753	0.103754	0.322905	0.974995	-0.610321	2.69949e-14	1.11309e-11	0.0518167	0.378	0.92927	-0.0870639	0.14659	0.7227	0.0780479	0.325794	1
ENSG00000101335	2.22038	9.92629e-23	5.51294e-20	MYL9	myosin light chain 9 [Source:HGNC Symbol;Acc:HGNC:15754]	0.0387416	0.918035	1	0.638571	0.250375	0.93136	0.647807	0.169289	0.951362	1.89595	1.57734e-13	4.2084e-11	0.184222	0.401076	0.939184	0.296463	0.168861	0.740042	-0.40646	0.151527	1
ENSG00000142173	1.52478	1.0223e-22	5.56419e-20	COL6A2	collagen type VI alpha 2 chain [Source:HGNC Symbol;Acc:HGNC:2212]	-0.100595	0.775371	1	0.29926	0.625768	0.983872	0.202792	0.654235	1	1.90128	2.27072e-14	9.65554e-12	0.0717362	0.729006	1	0.129539	0.511268	0.963475	-0.107525	0.685985	1
ENSG00000143369	3.90797	1.1447e-22	6.1082e-20	ECM1	extracellular matrix protein 1 [Source:HGNC Symbol;Acc:HGNC:3153]	0.259375	0.139765	0.737917	-0.111569	0.573919	0.963755	0.228931	0.304873	0.970872	1.16373	6.11485e-14	2.1896e-11	-0.0196761	0.864078	1	0.209551	0.0734616	0.620302	-0.109889	0.467311	1
ENSG00000157514	5.52519	1.75294e-22	9.15044e-20	TSC22D3	TSC22 domain family member 3 [Source:HGNC Symbol;Acc:HGNC:3051]	0.614077	3.92658e-07	0.000222621	0.233834	0.0322692	0.590525	0.109793	0.373332	0.985741	-0.642653	6.58555e-13	1.29869e-10	-0.178236	0.0170409	0.508223	0.0176576	0.799599	1	-0.0266922	0.777035	1
ENSG00000186081	10.7472	1.78207e-22	9.15044e-20	KRT5	keratin 5 [Source:HGNC Symbol;Acc:HGNC:6442]	-0.0611769	0.51491	0.936006	-0.036358	0.72885	0.999255	0.196837	0.118594	0.950761	-0.91122	3.76669e-17	4.45682e-14	0.125496	0.0754877	0.700417	0.159886	0.0262923	0.515132	-0.162073	0.0891995	1
ENSG00000102038	2.9014	1.95046e-22	9.82959e-20	SMARCA1	SWI/SNF related, matrix associated, actin dependent regulator of chromatin, subfamily a, member 1 [Source:HGNC Symbol;Acc:HGNC:11097]	-0.125453	0.516035	0.936206	0.00121236	0.99393	1	-0.0804868	0.704039	1	1.29057	2.34215e-16	1.93149e-13	-0.0325303	0.765534	1	-0.25481	0.0178934	0.482148	0.0556533	0.693783	1
ENSG00000144655	5.09665	2.05789e-22	1.00006e-19	CSRNP1	cysteine and serine rich nuclear protein 1 [Source:HGNC Symbol;Acc:HGNC:14300]	0.0478242	0.692962	0.996737	-0.252761	0.0675488	0.720764	0.00410696	0.979187	1	0.887416	3.19807e-14	1.26134e-11	-0.0106001	0.900203	1	0.153875	0.0727159	0.620097	-0.0359613	0.749606	1
ENSG00000198892	2.86209	2.03244e-22	1.00006e-19	SHISA4	shisa family member 4 [Source:HGNC Symbol;Acc:HGNC:27139]	-0.265386	0.184303	0.789703	0.135825	0.578634	0.964452	0.443172	0.083543	0.950761	1.1633	1.88767e-13	4.71294e-11	0.216041	0.0960932	0.72725	0.168734	0.170051	0.741327	-0.252379	0.130709	1
ENSG00000088002	3.03733	2.15406e-22	1.02843e-19	SULT2B1	sulfotransferase family 2B member 1 [Source:HGNC Symbol;Acc:HGNC:11459]	0.456453	0.00659316	0.221075	-0.627659	0.00478082	0.285556	0.674616	0.00283013	0.949803	0.942793	1.49943e-12	2.56638e-10	-0.111118	0.29732	0.895895	0.591921	6.21287e-06	0.056359	-0.393569	0.00864176	1
ENSG00000154917	2.469	2.26963e-22	1.06493e-19	RAB6B	RAB6B, member RAS oncogene family [Source:HGNC Symbol;Acc:HGNC:14902]	-0.425237	0.0268483	0.432082	-0.547125	0.0213063	0.516464	0.19292	0.432526	1	1.00061	1.90476e-12	3.10758e-10	0.308826	0.0139832	0.495495	0.299097	0.0142057	0.473938	-0.14676	0.360039	1
ENSG00000136628	8.87084	2.3114e-22	1.06614e-19	EPRS	glutamyl-prolyl-tRNA synthetase [Source:HGNC Symbol;Acc:HGNC:3418]	0.320416	0.000204895	0.026672	-0.102013	0.229631	0.919178	-0.0133125	0.893792	1	-0.515698	3.69635e-13	8.11229e-11	-0.164263	0.00590391	0.402924	-0.0614906	0.271187	0.821129	0.0461615	0.54082	1
ENSG00000143416	2.8478	2.49302e-22	1.11222e-19	SELENBP1	selenium binding protein 1 [Source:HGNC Symbol;Acc:HGNC:10719]	0.267181	0.231912	0.822284	-0.311177	0.195273	0.892874	0.307233	0.193665	0.954598	1.16468	9.52017e-14	2.94411e-11	-0.0163095	0.890713	1	0.246719	0.0430389	0.561948	-0.262328	0.0975933	1
ENSG00000148180	7.12542	2.48275e-22	1.11222e-19	GSN	gelsolin [Source:HGNC Symbol;Acc:HGNC:4620]	-0.153122	0.22967	0.821217	-0.0380102	0.788552	1	0.198306	0.235249	0.958444	0.977694	1.88344e-14	8.13588e-12	0.0105894	0.906111	1	0.124957	0.167203	0.739528	-0.111245	0.359431	1
ENSG00000136883	1.89398	2.90325e-22	1.27434e-19	KIF12	kinesin family member 12 [Source:HGNC Symbol;Acc:HGNC:21495]	-0.310081	0.347796	0.883988	-0.367972	0.296595	0.949146	0.227444	0.551914	1	1.65608	1.75456e-14	7.70141e-12	0.0992742	0.606623	1	0.121795	0.465789	0.937781	-0.0855559	0.711376	1
ENSG00000055163	5.83748	3.01399e-22	1.30195e-19	CYFIP2	cytoplasmic FMR1 interacting protein 2 [Source:HGNC Symbol;Acc:HGNC:13760]	-1.79178	2.13734e-16	5.81655e-12	0.419954	0.00136062	0.142965	0.0520638	0.718874	1	-0.046263	0.449464	0.667888	0.375203	6.02815e-05	0.130854	0.0699256	0.375257	0.886687	-0.184127	0.0950193	1
ENSG00000184454	1.45751	3.11047e-22	1.32263e-19	NCMAP	non-compact myelin associated protein [Source:HGNC Symbol;Acc:HGNC:29332]	0.133127	0.803689	1	-0.277814	0.707851	0.995165	-0.374665	0.59126	1	2.55226	8.82357e-15	4.3659e-12	-0.0184914	0.954343	1	-0.0813776	0.780327	1	0.262015	0.504549	1
ENSG00000149809	4.23981	3.76701e-22	1.55326e-19	TM7SF2	transmembrane 7 superfamily member 2 [Source:HGNC Symbol;Acc:HGNC:11863]	-0.638868	9.15827e-06	0.00280037	0.499239	0.000556282	0.0875067	0.264984	0.0911859	0.950761	0.748554	8.03343e-13	1.55051e-10	0.350284	0.000203986	0.205603	-0.075505	0.427075	0.915296	-0.115922	0.290631	1
ENSG00000164379	3.8678	3.74951e-22	1.55326e-19	FOXQ1	forkhead box Q1 [Source:HGNC Symbol;Acc:HGNC:20951]	-0.0132825	0.944373	1	0.386311	0.0691417	0.726388	0.0944007	0.704573	1	-1.68753	1.02404e-14	4.88918e-12	-0.190279	0.268041	0.875265	-0.134421	0.419017	0.909029	0.177769	0.432412	1
ENSG00000134668	2.16888	3.8809e-22	1.57634e-19	SPOCD1	SPOC domain containing 1 [Source:HGNC Symbol;Acc:HGNC:26338]	0.313421	0.271989	0.847345	-0.274563	0.43311	0.958739	-0.268005	0.455044	1	1.89931	3.88611e-16	2.78307e-13	-0.3068	0.0810902	0.710863	-0.217655	0.187269	0.753351	0.0936452	0.671951	1
ENSG00000138613	3.39089	6.06619e-22	2.42773e-19	APH1B	aph-1 homolog B, gamma-secretase subunit [Source:HGNC Symbol;Acc:HGNC:24080]	-0.0986541	0.468372	0.917129	0.435089	0.008135	0.358229	0.143845	0.404729	0.992602	0.993446	5.90671e-15	2.97676e-12	0.0953919	0.300411	0.897306	-0.160116	0.0752764	0.623424	-0.105401	0.377274	1
ENSG00000136367	2.67879	6.36652e-22	2.51099e-19	ZFHX2	zinc finger homeobox 2 [Source:HGNC Symbol;Acc:HGNC:20152]	-0.578414	0.0486466	0.53799	0.403552	0.200483	0.896523	0.363556	0.303235	0.970872	1.40995	1.90698e-12	3.10758e-10	0.498644	0.00781545	0.425936	0.111338	0.489467	0.949893	-0.411853	0.0702768	1
ENSG00000101210	6.43642	6.51354e-22	2.53228e-19	EEF1A2	eukaryotic translation elongation factor 1 alpha 2 [Source:HGNC Symbol;Acc:HGNC:3192]	-0.316646	0.00186524	0.113348	-0.0113042	0.913174	1	0.333725	0.0101198	0.949803	0.558499	1.22403e-11	1.38795e-09	0.212555	0.00361462	0.374024	0.176374	0.0127783	0.464019	-0.143756	0.120756	1
ENSG00000090339	3.57739	7.09906e-22	2.72104e-19	ICAM1	intercellular adhesion molecule 1 [Source:HGNC Symbol;Acc:HGNC:5344]	0.295978	0.0594704	0.577128	-0.244673	0.15446	0.864495	0.0844747	0.675602	1	0.932699	1.02824e-12	1.85007e-10	0.0418966	0.684298	1	0.183112	0.0795273	0.631742	-0.0862128	0.52103	1
ENSG00000160325	3.67216	7.62442e-22	2.88182e-19	CACFD1	calcium channel flower domain containing 1 [Source:HGNC Symbol;Acc:HGNC:1365]	-0.134317	0.402915	0.906051	-0.0416858	0.794087	1	0.331691	0.0858327	0.950761	0.962715	1.30521e-13	3.6245e-11	0.0678026	0.538229	1	0.134301	0.168477	0.740042	-0.206539	0.119797	1
ENSG00000127220	2.2988	7.76123e-22	2.89334e-19	ABHD8	abhydrolase domain containing 8 [Source:HGNC Symbol;Acc:HGNC:23759]	-0.0331241	0.882238	1	0.0949632	0.783069	1	0.533812	0.0712981	0.949803	1.37425	4.19077e-14	1.60631e-11	0.10156	0.477005	0.978789	-0.0177873	0.915918	1	-0.173516	0.349216	1
ENSG00000111371	9.56109	9.57652e-22	3.52183e-19	SLC38A1	solute carrier family 38 member 1 [Source:HGNC Symbol;Acc:HGNC:13447]	0.240457	0.00104153	0.0787061	-0.143907	0.0567402	0.686027	-0.0136087	0.875989	1	-0.437607	8.95511e-13	1.68072e-10	-0.12814	0.0128889	0.481759	-0.0418777	0.390493	0.892749	0.0488214	0.459447	1
ENSG00000123933	5.37097	1.09876e-21	3.98687e-19	MXD4	MAX dimerization protein 4 [Source:HGNC Symbol;Acc:HGNC:13906]	-0.705502	6.12451e-09	9.04396e-06	0.469437	3.73972e-05	0.0184275	-0.0314607	0.784427	1	0.499062	1.81876e-11	1.84685e-09	0.31678	1.99425e-05	0.113063	-0.0861561	0.1637	0.737814	-0.0342889	0.682145	1
ENSG00000149948	6.51628	1.1806e-21	4.22747e-19	HMGA2	high mobility group AT-hook 2 [Source:HGNC Symbol;Acc:HGNC:5009]	-0.117859	0.150805	0.75505	0.0196771	0.826053	1	-0.148561	0.168679	0.951362	-0.51241	2.82516e-12	4.27306e-10	-0.090532	0.138197	0.782162	-0.195181	0.00251785	0.368789	0.145192	0.0794437	1
ENSG00000165424	4.25647	1.22798e-21	4.34002e-19	ZCCHC24	zinc finger CCHC-type containing 24 [Source:HGNC Symbol;Acc:HGNC:26911]	0.0124952	0.90787	1	-0.0401218	0.736754	0.999981	0.249678	0.0800428	0.950761	0.748443	9.08999e-14	2.84339e-11	0.0632023	0.402439	0.939486	0.0439048	0.551905	0.985686	-0.122463	0.222049	1
ENSG00000188042	4.88891	1.24797e-21	4.35412e-19	ARL4C	ADP ribosylation factor like GTPase 4C [Source:HGNC Symbol;Acc:HGNC:698]	-0.0765418	0.418983	0.906051	0.110276	0.296481	0.949146	0.0331365	0.788783	1	-0.784823	3.88854e-15	2.15965e-12	-0.0232254	0.74596	1	0.0596605	0.399268	0.897787	-0.0383435	0.690146	1
ENSG00000254166	7.62546	1.27387e-21	4.38823e-19	CASC19	cancer susceptibility 19 [Source:HGNC Symbol;Acc:HGNC:49476]	0.0358318	0.650662	0.9838	-0.0489564	0.57851	0.964452	-0.260819	0.0170273	0.949803	-0.402206	3.635e-10	1.93966e-08	-0.191055	0.00245023	0.350853	-0.247517	0.000162158	0.310422	0.152769	0.0580391	1
ENSG00000197558	1.85509	1.3612e-21	4.63047e-19	SSPO	SCO-spondin [Source:HGNC Symbol;Acc:HGNC:21998]	-0.190283	0.687548	0.994838	-0.432622	0.54639	0.96218	-0.274302	0.688407	1	2.30021	5.20972e-14	1.93232e-11	0.0232276	0.92713	1	0.312546	0.24894	0.80183	0.0899027	0.817319	1
ENSG00000135636	4.8162	1.41914e-21	4.76795e-19	DYSF	dysferlin [Source:HGNC Symbol;Acc:HGNC:3097]	-0.0209264	0.864589	1	-0.110114	0.426165	0.958739	0.17564	0.276606	0.96594	0.833171	1.83865e-13	4.63305e-11	0.0117139	0.891063	1	0.18277	0.037287	0.55313	-0.164532	0.156153	1
ENSG00000068745	7.27265	1.47709e-21	4.90214e-19	IP6K2	inositol hexakisphosphate kinase 2 [Source:HGNC Symbol;Acc:HGNC:17313]	-0.368526	0.0225617	0.402105	0.287165	0.100176	0.78429	0.00352447	0.986014	1	1.18558	4.62516e-14	1.74818e-11	0.0975584	0.39132	0.935792	-0.0749742	0.500066	0.957007	-0.0936815	0.533698	1
ENSG00000136425	3.55607	1.60208e-21	5.2529e-19	CIB2	calcium and integrin binding family member 2 [Source:HGNC Symbol;Acc:HGNC:24579]	-0.0482789	0.718614	1	-0.0182004	0.91255	1	0.145824	0.397791	0.989821	0.864951	2.65273e-13	6.27752e-11	0.0299779	0.742134	1	0.0565305	0.525539	0.971077	-0.00190014	0.986871	1
ENSG00000121753	2.74744	1.73946e-21	5.63544e-19	ADGRB2	adhesion G protein-coupled receptor B2 [Source:HGNC Symbol;Acc:HGNC:944]	-0.219017	0.329223	0.877804	0.258691	0.312856	0.954298	0.0943378	0.757243	1	1.08649	4.67488e-12	6.29813e-10	0.139726	0.303962	0.900043	0.332471	0.0147522	0.47629	-0.152467	0.393289	1
ENSG00000137747	5.41297	1.81364e-21	5.73912e-19	TMPRSS13	transmembrane serine protease 13 [Source:HGNC Symbol;Acc:HGNC:29808]	-0.0306541	0.730453	1	0.0211292	0.829894	1	0.0840085	0.469598	1	0.55498	2.51977e-12	3.94098e-10	0.0729693	0.255181	0.865804	0.171876	0.009633	0.460358	-0.119724	0.163883	1
ENSG00000149527	5.29543	1.80025e-21	5.73912e-19	PLCH2	phospholipase C eta 2 [Source:HGNC Symbol;Acc:HGNC:29037]	-1.27164	8.98804e-14	1.223e-09	0.731904	1.43402e-07	0.000299524	-0.143475	0.266979	0.961911	-0.0513578	0.34129	0.543118	0.176871	0.0200918	0.524258	-0.178037	0.0141418	0.473938	-0.0891105	0.35465	1
ENSG00000160991	4.08851	2.01232e-21	6.29463e-19	ORAI2	ORAI calcium release-activated calcium modulator 2 [Source:HGNC Symbol;Acc:HGNC:21667]	0.320537	0.0796524	0.628678	0.124949	0.53465	0.96218	0.130223	0.566045	1	1.17377	1.82368e-13	4.63305e-11	-0.063777	0.599906	1	0.0573057	0.630206	1	-0.0192242	0.902669	1
ENSG00000278384	1.89734	2.06618e-21	6.38966e-19	AL354822.1		0.293771	0.298544	0.860017	0.404089	0.351058	0.958739	-0.212868	0.622108	1	1.5873	6.39312e-14	2.23054e-11	-0.186747	0.276257	0.880469	0.0372084	0.819712	1	0.180134	0.43167	1
ENSG00000105767	4.10109	2.18065e-21	6.59381e-19	CADM4	cell adhesion molecule 4 [Source:HGNC Symbol;Acc:HGNC:30825]	-0.340297	0.00802228	0.245173	0.392742	0.00464283	0.283296	0.01784	0.90691	1	0.705213	4.48261e-12	6.06915e-10	0.212193	0.0159143	0.508223	0.0138511	0.862657	1	-0.0469981	0.66522	1
ENSG00000123240	6.25668	2.16695e-21	6.59381e-19	OPTN	optineurin [Source:HGNC Symbol;Acc:HGNC:17142]	0.0259141	0.77826	1	0.00119926	0.990665	1	0.0111078	0.92638	1	0.722701	1.10101e-14	5.07848e-12	-0.027586	0.67471	1	-0.0301575	0.644182	1	-0.00640873	0.941927	1
ENSG00000123453	1.17285	2.25824e-21	6.75337e-19	SARDH	sarcosine dehydrogenase [Source:HGNC Symbol;Acc:HGNC:10536]	0.288621	0.643792	0.983064	-0.12329	0.933432	1	0.126783	0.866605	1	2.59967	2.29102e-13	5.66798e-11	-0.153366	0.658724	1	0.375557	0.272559	0.822201	0.0481561	0.93092	1
ENSG00000116661	4.92759	2.363e-21	6.91469e-19	FBXO2	F-box protein 2 [Source:HGNC Symbol;Acc:HGNC:13581]	-0.304526	0.00804521	0.245451	0.451795	0.000684576	0.0950512	-0.136187	0.333896	0.979363	0.750728	9.77736e-14	2.98967e-11	0.102022	0.183685	0.822982	-0.148914	0.0499844	0.572265	0.114082	0.261082	1
ENSG00000162817	4.00707	2.35534e-21	6.91469e-19	C1orf115	chromosome 1 open reading frame 115 [Source:HGNC Symbol;Acc:HGNC:25873]	0.044281	0.740757	1	-0.20648	0.164953	0.866298	-0.0186888	0.914158	1	0.844011	7.94446e-13	1.54429e-10	0.0605459	0.51278	0.99591	0.118065	0.198724	0.760705	-0.0150976	0.901439	1
ENSG00000139211	5.56186	2.44838e-21	7.08833e-19	AMIGO2	adhesion molecule with Ig like domain 2 [Source:HGNC Symbol;Acc:HGNC:24073]	0.408759	8.66184e-05	0.0141813	-0.260975	0.0118827	0.416184	0.14302	0.228809	0.958444	-0.54441	1.48786e-11	1.57551e-09	-0.225372	0.00210677	0.343286	-0.0201689	0.765849	1	0.0968192	0.28694	1
ENSG00000178726	5.21482	2.85475e-21	8.1778e-19	THBD	thrombomodulin [Source:HGNC Symbol;Acc:HGNC:11784]	-0.0366574	0.80591	1	-0.184415	0.259723	0.937882	0.119307	0.544886	1	-1.17799	2.6862e-14	1.11309e-11	-0.0713542	0.541097	1	-0.00891651	0.938482	1	0.0303696	0.847169	1
ENSG00000124126	4.86066	2.90715e-21	8.24116e-19	PREX1	phosphatidylinositol-3,4,5-trisphosphate dependent Rac exchange factor 1 [Source:HGNC Symbol;Acc:HGNC:32594]	0.0397142	0.739026	1	0.0465755	0.728393	0.999179	0.466423	0.00460072	0.949803	0.697593	8.7065e-12	1.04352e-09	0.0981761	0.245872	0.861269	0.268626	0.00264237	0.368789	-0.312487	0.00770026	1
ENSG00000158555	4.6597	3.09997e-21	8.69716e-19	GDPD5	glycerophosphodiester phosphodiesterase domain containing 5 [Source:HGNC Symbol;Acc:HGNC:28804]	-0.445703	0.000297716	0.0341858	0.046332	0.697637	0.99344	0.166875	0.244443	0.958444	0.587786	4.82254e-11	3.90597e-09	0.310463	0.000338735	0.256146	0.131145	0.086736	0.64373	-0.187382	0.0733334	1
ENSG00000197249	4.50128	3.17086e-21	8.80527e-19	SERPINA1	serpin family A member 1 [Source:HGNC Symbol;Acc:HGNC:8941]	-0.0892474	0.473766	0.920735	0.126079	0.357003	0.958739	-0.131676	0.413665	0.998375	0.865883	6.58494e-14	2.26839e-11	0.0485695	0.572805	1	-0.0604719	0.471841	0.941689	0.0294521	0.795717	1
ENSG00000126803	4.50397	3.22555e-21	8.86669e-19	HSPA2	heat shock protein family A (Hsp70) member 2 [Source:HGNC Symbol;Acc:HGNC:5235]	0.113208	0.245286	0.834347	0.0322017	0.763174	1	0.304979	0.018848	0.949803	0.52273	5.67741e-11	4.41443e-09	0.11789	0.0897746	0.722672	0.180334	0.0110371	0.462255	-0.172281	0.061516	1
ENSG00000101773	6.52977	3.48394e-21	9.48119e-19	RBBP8	RB binding protein 8, endonuclease [Source:HGNC Symbol;Acc:HGNC:9891]	0.249415	0.00564534	0.203486	-0.0325591	0.72617	0.99798	0.0290944	0.791798	1	-0.556285	1.01025e-12	1.84897e-10	-0.168331	0.0108182	0.450164	-0.0242578	0.696793	1	0.0716228	0.39686	1
ENSG00000185479	7.38072	3.51911e-21	9.48209e-19	KRT6B	keratin 6B [Source:HGNC Symbol;Acc:HGNC:6444]	0.137108	0.159112	0.763725	0.076443	0.474991	0.958739	0.150529	0.234119	0.958444	-0.744602	1.54642e-14	6.89905e-12	-0.0382307	0.589432	1	0.104088	0.146018	0.7227	-0.0792284	0.405072	1
ENSG00000132274	3.99925	3.58152e-21	9.55564e-19	TRIM22	tripartite motif containing 22 [Source:HGNC Symbol;Acc:HGNC:16379]	-1.41314	5.24641e-12	3.56939e-08	0.393312	0.00650511	0.326735	-0.0437481	0.795749	1	-0.522838	2.83889e-08	6.1025e-07	0.0774555	0.439173	0.962895	0.0917366	0.314131	0.847346	-0.216386	0.105588	1
ENSG00000085760	6.83988	4.10494e-21	1.08458e-18	MTIF2	mitochondrial translational initiation factor 2 [Source:HGNC Symbol;Acc:HGNC:7441]	-0.0218482	0.773453	1	-0.107395	0.20568	0.901038	0.110365	0.272673	0.965751	-0.567751	5.25435e-14	1.93232e-11	-0.0496019	0.381156	0.930298	0.0551831	0.329186	0.857514	-0.0465269	0.539498	1
ENSG00000197641	2.46598	4.26134e-21	1.11508e-18	SERPINB13	serpin family B member 13 [Source:HGNC Symbol;Acc:HGNC:8944]	0.0939282	0.510585	0.935585	-0.323967	0.0380014	0.610278	0.129629	0.483635	1	-1.14143	1.12045e-13	3.24383e-11	-0.133738	0.275517	0.880469	0.0849094	0.477448	0.944348	-0.0301173	0.851777	1
ENSG00000162645	1.16098	4.52403e-21	1.16148e-18	GBP2	guanylate binding protein 2 [Source:HGNC Symbol;Acc:HGNC:4183]	1.16016	0.0844691	0.638286	0.430134	0.647685	0.986753	-1.43732	0.0847813	0.950761	2.90285	1.37322e-13	3.77483e-11	-0.385498	0.298036	0.895895	-0.656749	0.0623667	0.598465	0.813886	0.0784359	1
ENSG00000166311	3.5112	4.5065e-21	1.16148e-18	SMPD1	sphingomyelin phosphodiesterase 1 [Source:HGNC Symbol;Acc:HGNC:11120]	-0.256053	0.116432	0.702253	0.168337	0.379496	0.958739	0.555094	0.00930429	0.949803	0.898114	3.00867e-12	4.42584e-10	0.168595	0.12265	0.761915	0.161597	0.11957	0.68433	-0.287645	0.0442069	1
ENSG00000168497	6.80123	4.73998e-21	1.20555e-18	CAVIN2	caveolae associated protein 2 [Source:HGNC Symbol;Acc:HGNC:10690]	-0.328194	0.0116006	0.294545	0.0941151	0.491594	0.958739	-0.0117474	0.942425	1	-1.05104	2.24518e-15	1.32827e-12	0.130914	0.166384	0.806309	0.0738279	0.429049	0.916629	-0.0354499	0.777381	1
ENSG00000262769	2.29413	5.13097e-21	1.29291e-18	AC025627.1	novel transcript, antisense to SLC47A1	0.654389	0.485385	0.927551	-1.12436	0.31193	0.953864	-1.42676	0.247873	0.958444	3.83567	1.49015e-14	6.75883e-12	-0.362355	0.47472	0.978019	-0.557668	0.240058	0.797066	0.75627	0.258731	1
ENSG00000109193	3.07283	5.40701e-21	1.34997e-18	SULT1E1	sulfotransferase family 1E member 1 [Source:HGNC Symbol;Acc:HGNC:11377]	0.57037	0.00121871	0.087279	-0.302887	0.0873913	0.76156	0.0379993	0.85447	1	-1.15859	1.12007e-12	1.97933e-10	-0.0513511	0.698894	1	-0.0977815	0.470009	0.940363	-0.0520249	0.771282	1
ENSG00000170439	1.42351	5.55477e-21	1.37425e-18	METTL7B	methyltransferase like 7B [Source:HGNC Symbol;Acc:HGNC:28276]	1.5637	0.000629485	0.0572936	0.529197	0.415747	0.958739	-0.128966	0.954285	1	2.12225	6.32567e-13	1.27516e-10	-0.540363	0.0393677	0.618525	-0.138992	0.672626	1	0.0688363	0.986996	1
ENSG00000118257	6.39865	5.70324e-21	1.39827e-18	NRP2	neuropilin 2 [Source:HGNC Symbol;Acc:HGNC:8005]	-0.24472	0.0540695	0.559624	0.174803	0.202977	0.898475	0.133841	0.408747	0.994093	-0.941233	5.37864e-14	1.95166e-11	-0.0193218	0.836345	1	0.0360449	0.699192	1	-0.0750661	0.548107	1
ENSG00000174099	4.10734	5.76104e-21	1.39983e-18	MSRB3	methionine sulfoxide reductase B3 [Source:HGNC Symbol;Acc:HGNC:27375]	-0.0541233	0.663786	0.989275	-0.000137113	0.999405	1	-0.0303427	0.851074	1	0.888318	3.01777e-14	1.22576e-11	-0.0503085	0.559398	1	-0.0432269	0.606644	1	0.0354757	0.755725	1
ENSG00000095539	2.79748	5.96315e-21	1.43612e-18	SEMA4G	semaphorin 4G [Source:HGNC Symbol;Acc:HGNC:10735]	-0.310608	0.170217	0.773166	-0.213943	0.383001	0.958739	0.382935	0.18378	0.954598	1.16458	4.12542e-12	5.72802e-10	0.226361	0.124354	0.765998	0.23632	0.0937396	0.653105	-0.316781	0.0975526	1
ENSG00000185650	8.08932	6.02796e-21	1.43899e-18	ZFP36L1	ZFP36 ring finger protein like 1 [Source:HGNC Symbol;Acc:HGNC:1107]	-0.0249124	0.758492	1	0.0319272	0.723141	0.997203	0.0674095	0.528513	1	-0.568051	2.33308e-13	5.72003e-11	-0.0537182	0.3726	0.929235	-0.0136568	0.819366	1	-0.0440208	0.586481	1
ENSG00000078804	4.44368	6.76949e-21	1.60195e-18	TP53INP2	tumor protein p53 inducible nuclear protein 2 [Source:HGNC Symbol;Acc:HGNC:16104]	0.202037	0.489814	0.929294	-0.667803	0.0382652	0.610404	-0.0967016	0.797274	1	1.6916	6.08339e-13	1.23547e-10	0.0648483	0.729988	1	0.113066	0.541343	0.979777	-0.0275987	0.9108	1
ENSG00000162594	2.32073	7.2611e-21	1.70348e-18	IL23R	interleukin 23 receptor [Source:HGNC Symbol;Acc:HGNC:19100]	2.15945	0.54875	0.946907	-7.65996	0.999873	1	1.43264	0.45794	1	8.23731	1.20464e-15	7.45072e-13	-1.12415	0.535958	1	1.23416	0.321678	0.852961	-0.73806	0.456122	1
ENSG00000049130	4.49218	7.72068e-21	1.79582e-18	KITLG	KIT ligand [Source:HGNC Symbol;Acc:HGNC:6343]	-0.272018	0.00795212	0.24453	0.846257	1.06921e-08	4.15679e-05	-0.461678	0.000869775	0.949803	-0.547041	4.38071e-11	3.63466e-09	-0.0355364	0.626447	1	-0.324457	7.25826e-05	0.284673	0.257743	0.011875	1
ENSG00000077150	6.38657	8.40455e-21	1.93832e-18	NFKB2	nuclear factor kappa B subunit 2 [Source:HGNC Symbol;Acc:HGNC:7795]	-0.0262806	0.736363	1	0.0947015	0.27642	0.94749	0.195328	0.0613936	0.949803	0.50063	2.37141e-12	3.73038e-10	0.0788117	0.169142	0.808115	0.0604022	0.28346	0.82801	-0.117594	0.124406	1
ENSG00000165801	4.359	8.47586e-21	1.93834e-18	ARHGEF40	Rho guanine nucleotide exchange factor 40 [Source:HGNC Symbol;Acc:HGNC:25516]	0.186077	0.20845	0.797656	0.295596	0.0699447	0.727469	-0.150226	0.419917	1	1.01667	7.63953e-14	2.56669e-11	-0.102655	0.312538	0.9027	-0.106766	0.279157	0.824855	0.13855	0.295658	1
ENSG00000168918	7.30077	8.9475e-21	2.02914e-18	INPP5D	inositol polyphosphate-5-phosphatase D [Source:HGNC Symbol;Acc:HGNC:6079]	-0.997402	3.7963e-09	6.8875e-06	0.538833	0.000433967	0.0775946	0.0722204	0.654402	1	-0.729828	1.59517e-11	1.66965e-09	-0.0587068	0.528114	1	0.165464	0.0747571	0.622816	-0.123655	0.320309	1
ENSG00000107796	3.83763	9.7222e-21	2.18661e-18	ACTA2	actin, alpha 2, smooth muscle, aorta [Source:HGNC Symbol;Acc:HGNC:130]	-0.957948	4.65224e-07	0.000253212	-0.00481475	0.975321	1	0.250865	0.200288	0.954598	0.808963	1.01427e-11	1.17958e-09	0.0406607	0.692444	1	0.0521776	0.587892	1	-0.227463	0.100905	1
ENSG00000060140	3.34522	1.10106e-20	2.4561e-18	STYK1	serine/threonine/tyrosine kinase 1 [Source:HGNC Symbol;Acc:HGNC:18889]	0.346362	0.030081	0.450288	0.271823	0.12024	0.827207	-0.0674925	0.769233	1	1.03049	6.93386e-14	2.35873e-11	-0.186105	0.0787255	0.707308	-0.0503165	0.669139	1	0.0784973	0.556095	1
ENSG00000086619	2.41299	1.15453e-20	2.55442e-18	ERO1B	endoplasmic reticulum oxidoreductase 1 beta [Source:HGNC Symbol;Acc:HGNC:14355]	-0.0446667	0.844273	1	0.284314	0.343636	0.958739	-0.175817	0.724052	1	1.41329	3.06302e-14	1.22584e-11	-0.0475163	0.812407	1	-0.224665	0.116967	0.678715	0.09837	0.828207	1
ENSG00000131037	4.66345	1.16697e-20	2.56112e-18	EPS8L1	EPS8 like 1 [Source:HGNC Symbol;Acc:HGNC:21295]	-0.0523745	0.702279	0.998784	0.0552829	0.719732	0.996165	0.0908371	0.610052	1	0.945255	8.35859e-14	2.67613e-11	0.024983	0.792297	1	-0.0458796	0.619875	1	-0.0446193	0.723822	1
ENSG00000174567	2.70913	1.22847e-20	2.67453e-18	GOLT1A	golgi transport 1A [Source:HGNC Symbol;Acc:HGNC:24766]	-0.0403677	0.854992	1	-0.444346	0.0743874	0.740948	0.0842587	0.768149	1	1.19262	2.90321e-12	4.3411e-10	0.179443	0.218328	0.84571	0.126348	0.366799	0.881498	-0.148948	0.430526	1
ENSG00000103647	2.09007	1.43344e-20	3.096e-18	CORO2B	coronin 2B [Source:HGNC Symbol;Acc:HGNC:2256]	0.0616336	0.855654	1	0.574962	0.18674	0.886525	0.103194	0.804304	1	1.72546	2.80803e-13	6.47608e-11	-0.107567	0.596795	1	0.0542469	0.77562	1	-0.164014	0.525437	1
ENSG00000114166	4.88757	1.79664e-20	3.8499e-18	KAT2B	lysine acetyltransferase 2B [Source:HGNC Symbol;Acc:HGNC:8638]	0.243949	0.0494851	0.540621	-0.0388761	0.769375	1	-0.271136	0.0893482	0.950761	0.987455	1.74267e-15	1.05389e-12	-0.229067	0.00984282	0.448681	-0.198646	0.0219176	0.495634	0.165337	0.14492	1
ENSG00000189221	7.40554	1.8846e-20	4.00685e-18	MAOA	monoamine oxidase A [Source:HGNC Symbol;Acc:HGNC:6833]	0.0884005	0.302536	0.861669	-0.355548	0.000630127	0.0928696	0.121329	0.281447	0.966152	-0.586252	2.80347e-13	6.47608e-11	-0.0574313	0.360112	0.925586	0.0623547	0.320388	0.852529	-0.0181165	0.829104	1
ENSG00000169891	2.70295	2.33189e-20	4.91938e-18	REPS2	RALBP1 associated Eps domain containing 2 [Source:HGNC Symbol;Acc:HGNC:9963]	0.0580989	0.877934	1	0.053422	0.808172	1	-0.30528	0.310145	0.972644	1.14833	2.78022e-13	6.47608e-11	-0.0148479	0.90427	1	-0.0818313	0.75768	1	0.149392	0.506758	1
ENSG00000139625	3.44343	2.39611e-20	5.01599e-18	MAP3K12	mitogen-activated protein kinase kinase kinase 12 [Source:HGNC Symbol;Acc:HGNC:6851]	0.140486	0.458465	0.912441	0.34873	0.100479	0.785985	-0.0885336	0.709441	1	1.18991	1.71442e-13	4.44346e-11	-0.0394023	0.753985	1	-0.0990316	0.412519	0.904677	-0.0263037	0.870981	1
ENSG00000188833	0.883068	2.51958e-20	5.21627e-18	ENTPD8	ectonucleoside triphosphate diphosphohydrolase 8 [Source:HGNC Symbol;Acc:HGNC:24860]	1.13306	0.108797	0.689294	-0.574266	0.561542	0.962386	-1.47101	0.120483	0.950761	2.72724	3.85656e-12	5.49489e-10	-0.434102	0.260352	0.868926	0.0652479	0.865378	1	0.687365	0.184152	1
ENSG00000250303	1.2877	2.53012e-20	5.21627e-18	AP002884.1		0.0928504	0.799661	1	-0.109856	0.808179	1	0.479765	0.334974	0.979406	1.78805	2.98576e-13	6.77121e-11	0.0907637	0.71309	1	-0.189755	0.460082	0.935063	-0.168074	0.532435	1
ENSG00000184500	1.46475	2.76011e-20	5.64763e-18	PROS1	protein S [Source:HGNC Symbol;Acc:HGNC:9456]	0.623572	0.0636277	0.588188	-1.53855	1.24605e-05	0.00869491	0.318057	0.411876	0.996425	1.58227	8.77718e-14	2.77747e-11	-0.276681	0.16605	0.806309	0.0506589	0.761784	1	-0.0672251	0.755881	1
ENSG00000130768	2.56447	3.0242e-20	6.14183e-18	SMPDL3B	sphingomyelin phosphodiesterase acid like 3B [Source:HGNC Symbol;Acc:HGNC:21416]	-0.0149395	0.997907	1	-0.125956	0.552262	0.96218	0.0428681	0.923085	1	1.05478	1.02044e-12	1.85007e-10	0.0413791	0.7984	1	-0.0608737	0.596349	1	0.0365329	0.814943	1
ENSG00000106665	5.56568	3.09538e-20	6.23983e-18	CLIP2	CAP-Gly domain containing linker protein 2 [Source:HGNC Symbol;Acc:HGNC:2586]	-0.0431682	0.671459	0.991452	0.193233	0.0965982	0.775235	0.246699	0.0689355	0.949803	0.619358	4.82097e-12	6.3999e-10	0.0673406	0.358281	0.923988	0.10557	0.146474	0.7227	-0.171461	0.0840426	1
ENSG00000166546	1.49986	3.548e-20	7.09964e-18	BEAN1	brain expressed associated with NEDD4 1 [Source:HGNC Symbol;Acc:HGNC:24160]	0.598558	0.102328	0.681773	-0.766264	0.0619067	0.705794	-0.247435	0.704911	1	1.8546	6.20326e-14	2.19241e-11	-0.553913	0.00983205	0.448681	-0.0126174	0.955152	1	0.377943	0.20701	1
ENSG00000137486	2.05706	3.65489e-20	7.26015e-18	ARRB1	arrestin beta 1 [Source:HGNC Symbol;Acc:HGNC:711]	0.610647	0.0212452	0.392509	-0.191316	0.607258	0.974348	-0.324039	0.319639	0.974995	1.45912	2.61675e-13	6.2467e-11	-0.257165	0.112558	0.747972	-0.0472745	0.762797	1	0.146422	0.477597	1
ENSG00000153885	4.7982	3.78805e-20	7.47013e-18	KCTD15	potassium channel tetramerization domain containing 15 [Source:HGNC Symbol;Acc:HGNC:23297]	0.211307	0.0785825	0.625445	-0.186069	0.148615	0.859978	0.180007	0.242022	0.958444	-0.757348	2.63144e-12	4.09211e-10	-0.157803	0.0853532	0.717518	0.0261422	0.766189	1	-0.00208732	0.986087	1
ENSG00000139112	5.64483	3.89517e-20	7.57165e-18	GABARAPL1	GABA type A receptor associated protein like 1 [Source:HGNC Symbol;Acc:HGNC:4068]	-0.151004	0.107761	0.688925	-0.00974559	0.923615	1	0.126931	0.293315	0.969174	0.561164	4.04325e-12	5.6718e-10	0.121919	0.0703799	0.690426	0.0388921	0.547346	0.982918	-0.109719	0.215373	1
ENSG00000144369	3.44741	3.89517e-20	7.57165e-18	FAM171B	family with sequence similarity 171 member B [Source:HGNC Symbol;Acc:HGNC:29412]	0.255381	0.0561178	0.568362	0.0223716	0.875285	1	-0.0148799	0.92599	1	0.809792	2.40899e-13	5.80162e-11	-0.0972678	0.299207	0.896529	-0.0270291	0.747845	1	0.0765956	0.495153	1
ENSG00000153246	3.09737	3.95067e-20	7.62507e-18	PLA2R1	phospholipase A2 receptor 1 [Source:HGNC Symbol;Acc:HGNC:9042]	0.00296923	0.9852	1	0.119682	0.49736	0.958739	-0.080943	0.732801	1	1.02358	7.91199e-14	2.57246e-11	-0.0218613	0.834765	1	-0.148428	0.148958	0.7265	0.0427508	0.781413	1
ENSG00000184678	3.5438	4.3184e-20	8.18549e-18	HIST2H2BE	histone cluster 2 H2B family member e [Source:HGNC Symbol;Acc:HGNC:4760]	-0.458561	0.0596597	0.577505	0.470447	0.0746837	0.740948	-0.00353542	0.991231	1	1.27052	2.2562e-12	3.59066e-10	0.144027	0.349817	0.919356	-0.0658427	0.64324	1	-0.0117787	0.951904	1
ENSG00000198682	2.73199	4.33127e-20	8.18549e-18	PAPSS2	3'-phosphoadenosine 5'-phosphosulfate synthase 2 [Source:HGNC Symbol;Acc:HGNC:8604]	0.54873	0.00365587	0.161637	0.354986	0.0991727	0.780927	-0.653158	0.00586924	0.949803	1.12079	1.08407e-13	3.17913e-11	-0.206761	0.0897065	0.722672	-0.263589	0.0236527	0.506041	0.410132	0.00889482	1
ENSG00000274750	1.76438	4.3261e-20	8.18549e-18	HIST1H3E	histone cluster 1 H3 family member e [Source:HGNC Symbol;Acc:HGNC:4769]	-0.380484	0.190189	0.791788	0.236147	0.426769	0.958739	-0.161893	0.642628	1	1.26797	1.06895e-12	1.90133e-10	0.0799544	0.667335	1	-0.0936502	0.508488	0.962171	0.106876	0.594434	1
ENSG00000183128	0.577953	4.36425e-20	8.19094e-18	CALHM3	calcium homeostasis modulator 3 [Source:HGNC Symbol;Acc:HGNC:23458]	1.72286	0.00532324	0.197164	0.518149	0.548942	0.96218	-1.03254	0.162779	0.950761	2.51213	8.09858e-13	1.55207e-10	-0.728498	0.0298169	0.582659	-0.146826	0.636088	1	0.32722	0.40129	1
ENSG00000115556	1.62511	4.83044e-20	8.94255e-18	PLCD4	phospholipase C delta 4 [Source:HGNC Symbol;Acc:HGNC:9062]	0.547761	0.129458	0.723274	-0.616877	0.145256	0.858084	-0.421564	0.368317	0.985741	1.78867	6.54863e-13	1.29869e-10	-0.203042	0.341828	0.913594	0.0301238	0.883592	1	0.135744	0.627917	1
ENSG00000198734	4.6648	4.82032e-20	8.94255e-18	F5	coagulation factor V [Source:HGNC Symbol;Acc:HGNC:3542]	-1.61073	2.25029e-13	2.04131e-09	0.183687	0.192901	0.889946	0.197247	0.253687	0.961498	-0.375835	1.07805e-05	8.50874e-05	0.168008	0.093502	0.724278	0.0910977	0.33057	0.858694	-0.178184	0.178436	1
ENSG00000168297	5.26031	5.31548e-20	9.77402e-18	PXK	PX domain containing serine/threonine kinase like [Source:HGNC Symbol;Acc:HGNC:23326]	0.523657	9.79634e-06	0.0029622	-0.0507927	0.638382	0.986753	-0.0469422	0.714522	1	-0.521985	2.34793e-10	1.37412e-08	-0.189236	0.014857	0.504891	-0.0644182	0.380053	0.889952	0.0541147	0.583748	1
ENSG00000198612	7.92256	5.50153e-20	1.00482e-17	COPS8	COP9 signalosome subunit 8 [Source:HGNC Symbol;Acc:HGNC:24335]	-0.026592	0.696644	0.997919	0.103347	0.181897	0.88041	-0.0706593	0.433487	1	-0.43171	2.80596e-12	4.27306e-10	-0.0598902	0.238196	0.858557	-0.0647312	0.203075	0.764912	0.0839087	0.220812	1
ENSG00000253313	2.99756	5.6472e-20	1.02455e-17	C1orf210	chromosome 1 open reading frame 210 [Source:HGNC Symbol;Acc:HGNC:28755]	-0.425406	0.0190771	0.377336	0.081239	0.738927	1	0.328619	0.143709	0.950761	0.79868	2.10249e-10	1.25088e-08	0.312216	0.0107304	0.44995	0.203497	0.0700792	0.614808	-0.267031	0.0831584	1
ENSG00000180573	2.55143	5.70807e-20	1.02874e-17	HIST1H2AC	histone cluster 1 H2A family member c [Source:HGNC Symbol;Acc:HGNC:4733]	0.145558	0.472896	0.920294	-0.0330156	0.881213	1	-0.576847	0.0329555	0.949803	1.23953	1.01407e-13	3.06631e-11	-0.258509	0.0549659	0.654803	-0.133626	0.287445	0.830678	0.34923	0.0483389	1
ENSG00000160469	1.21246	5.87575e-20	1.04511e-17	BRSK1	BR serine/threonine kinase 1 [Source:HGNC Symbol;Acc:HGNC:18994]	1.1317	0.00568166	0.204255	0.405049	0.507402	0.959091	-0.497593	0.33539	0.979614	1.79827	1.00198e-11	1.17309e-09	-0.216251	0.344429	0.915776	0.0540778	0.895761	1	0.103299	0.732606	1
ENSG00000168016	4.40745	5.8427e-20	1.04511e-17	TRANK1	tetratricopeptide repeat and ankyrin repeat containing 1 [Source:HGNC Symbol;Acc:HGNC:29011]	0.00810165	0.956188	1	0.507861	0.00331141	0.231068	-0.199883	0.287979	0.966788	0.965899	3.07341e-13	6.91237e-11	0.00294646	0.976752	1	-0.18315	0.0687357	0.610985	0.0583215	0.659039	1
ENSG00000181104	4.31028	6.04947e-20	1.06903e-17	F2R	coagulation factor II thrombin receptor [Source:HGNC Symbol;Acc:HGNC:3537]	-0.97981	6.16298e-09	9.04396e-06	0.885044	1.65094e-07	0.000299524	-0.406961	0.0144283	0.949803	0.568674	7.39253e-10	3.36422e-08	0.21588	0.01686	0.508223	-0.350866	0.000147638	0.310422	0.121801	0.287518	1
ENSG00000100055	2.00168	6.51956e-20	1.14467e-17	CYTH4	cytohesin 4 [Source:HGNC Symbol;Acc:HGNC:9505]	0.104592	0.721834	1	-0.0440145	0.963968	1	-0.191809	0.59209	1	1.34363	1.23795e-11	1.39791e-09	0.0505285	0.773952	1	0.0814245	0.626827	1	-0.0136527	0.96527	1
ENSG00000096060	8.36947	6.75422e-20	1.17076e-17	FKBP5	FK506 binding protein 5 [Source:HGNC Symbol;Acc:HGNC:3721]	0.0983969	0.156119	0.760803	-0.269908	0.00114267	0.126784	0.12727	0.162721	0.950761	-0.425678	2.93222e-12	4.36052e-10	-0.0715561	0.158162	0.801405	0.0389834	0.435141	0.920502	-0.0297759	0.65872	1
ENSG00000160208	7.05102	6.74369e-20	1.17076e-17	RRP1B	ribosomal RNA processing 1B [Source:HGNC Symbol;Acc:HGNC:23818]	0.0365391	0.659756	0.987249	-0.0186435	0.838124	1	0.124815	0.255348	0.961894	-0.596354	1.47188e-13	4.00559e-11	-0.00182248	0.97638	1	0.0747314	0.228788	0.785646	-0.0573957	0.488576	1
ENSG00000101986	4.01902	7.01788e-20	1.20876e-17	ABCD1	ATP binding cassette subfamily D member 1 [Source:HGNC Symbol;Acc:HGNC:61]	-0.280453	0.052467	0.552604	0.113448	0.465937	0.958739	0.389323	0.0367804	0.949803	0.703369	1.26166e-10	8.35396e-09	0.234232	0.0211655	0.533524	0.138429	0.147333	0.724261	-0.200624	0.122243	1
ENSG00000064115	8.50963	7.32147e-20	1.25312e-17	TM7SF3	transmembrane 7 superfamily member 3 [Source:HGNC Symbol;Acc:HGNC:23049]	-0.606599	2.2289e-10	7.58217e-07	0.10115	0.17388	0.874304	-0.00556352	0.948617	1	-0.23261	5.44442e-07	6.83731e-06	-0.00737276	0.878294	1	0.0177945	0.711557	1	-0.0423124	0.516384	1
ENSG00000075426	8.10889	7.66012e-20	1.30289e-17	FOSL2	FOS like 2, AP-1 transcription factor subunit [Source:HGNC Symbol;Acc:HGNC:3798]	-0.304334	6.22322e-05	0.011142	-0.103544	0.165839	0.866413	0.15405	0.0848407	0.950761	-0.532614	5.85482e-15	2.97676e-12	0.181157	0.000747691	0.285324	0.0710928	0.151178	0.728454	-0.142637	0.0367621	1
ENSG00000120254	6.8978	7.78007e-20	1.30721e-17	MTHFD1L	methylenetetrahydrofolate dehydrogenase (NADP+ dependent) 1 like [Source:HGNC Symbol;Acc:HGNC:21055]	0.129591	0.331115	0.877804	-0.0514579	0.720033	0.9962	0.114554	0.508696	1	-0.88621	9.54817e-13	1.77975e-10	-0.0784318	0.432088	0.958071	0.0468673	0.633964	1	-0.0667873	0.616538	1
ENSG00000131015	5.18556	7.78161e-20	1.30721e-17	ULBP2	UL16 binding protein 2 [Source:HGNC Symbol;Acc:HGNC:14894]	0.173792	0.0918918	0.653552	0.227405	0.0467942	0.652244	0.0153299	0.905357	1	0.645597	1.03333e-12	1.85007e-10	-0.0378017	0.594619	1	-0.0237687	0.731551	1	0.0152768	0.870008	1
ENSG00000105357	6.03295	8.05404e-20	1.34468e-17	MYH14	myosin heavy chain 14 [Source:HGNC Symbol;Acc:HGNC:23212]	-0.139376	0.202393	0.797656	-0.10181	0.402532	0.958739	0.286592	0.0497565	0.949803	0.644166	8.65167e-12	1.04284e-09	0.0522409	0.498986	0.988586	0.139631	0.074791	0.622816	-0.151917	0.148275	1
ENSG00000156587	2.65569	8.34549e-20	1.37645e-17	UBE2L6	ubiquitin conjugating enzyme E2 L6 [Source:HGNC Symbol;Acc:HGNC:12490]	1.0112	3.45618e-05	0.00723511	-0.142935	0.56455	0.962523	0.284337	0.288085	0.966788	1.17347	5.4211e-12	7.09008e-10	-0.247619	0.077344	0.704256	0.0396676	0.775813	1	-0.144511	0.411518	1
ENSG00000163071	4.41393	8.32083e-20	1.37645e-17	SPATA18	spermatogenesis associated 18 [Source:HGNC Symbol;Acc:HGNC:29579]	-1.08849	8.85126e-12	4.81756e-08	0.475648	0.000164428	0.0461315	-0.0603615	0.650513	1	-0.122775	0.0311327	0.0891273	0.0927254	0.222839	0.849388	0.0593894	0.402891	0.899153	-0.19982	0.0523542	1
ENSG00000254266	2.20546	8.47126e-20	1.38878e-17	PKIA-AS1	PKIA antisense RNA 1 [Source:HGNC Symbol;Acc:HGNC:51659]	-0.153396	0.651479	0.984307	1.29494	0.0144622	0.439256	0.0984289	0.819247	1	1.69265	1.31078e-12	2.27207e-10	-0.0304843	0.887935	1	-0.037972	0.849605	1	0.0120429	0.967032	1
ENSG00000116983	1.5736	8.79333e-20	1.43294e-17	HPCAL4	hippocalcin like 4 [Source:HGNC Symbol;Acc:HGNC:18212]	0.0906312	0.799328	1	-0.314966	0.646118	0.986753	0.39775	0.426647	1	1.62634	6.34402e-12	7.99287e-10	0.0169053	0.936122	1	0.356862	0.109132	0.668355	-0.200891	0.489959	1
ENSG00000163702	3.79682	9.01264e-20	1.45994e-17	IL17RC	interleukin 17 receptor C [Source:HGNC Symbol;Acc:HGNC:18358]	-0.028461	0.83013	1	0.136602	0.290012	0.94749	0.166027	0.279613	0.965986	0.683448	3.98493e-12	5.61896e-10	0.102599	0.207378	0.837453	0.00522106	0.989928	1	-0.165748	0.120676	1
ENSG00000104856	3.94169	9.50969e-20	1.51826e-17	RELB	RELB proto-oncogene, NF-kB subunit [Source:HGNC Symbol;Acc:HGNC:9956]	-0.119374	0.348861	0.883988	0.291465	0.0445277	0.644289	0.321868	0.0528505	0.949803	0.72244	7.75001e-12	9.58676e-10	0.124001	0.163452	0.804402	-0.0257827	0.849093	1	-0.117835	0.306182	1
ENSG00000111358	6.71126	9.52343e-20	1.51826e-17	GTF2H3	general transcription factor IIH subunit 3 [Source:HGNC Symbol;Acc:HGNC:4657]	0.179684	0.0254156	0.421037	0.104725	0.223963	0.915923	-0.032432	0.747003	1	-0.435106	4.47224e-11	3.66589e-09	-0.147362	0.0139617	0.495495	-0.0484721	0.39318	0.894453	0.0606708	0.428021	1
ENSG00000135048	6.53402	9.59584e-20	1.51826e-17	CEMIP2	cell migration inducing hyaluronidase 2 [Source:HGNC Symbol;Acc:HGNC:11869]	0.0167024	0.822695	1	0.360383	0.000162064	0.0459417	-0.058874	0.54585	1	0.549356	7.7955e-14	2.57246e-11	-0.00359597	0.946662	1	-0.143013	0.0115042	0.464009	0.00231335	0.974322	1
ENSG00000205426	9.68701	9.57072e-20	1.51826e-17	KRT81	keratin 81 [Source:HGNC Symbol;Acc:HGNC:6458]	-0.0210637	0.816332	1	0.136649	0.187833	0.886525	0.12802	0.28926	0.967574	-0.627392	2.37462e-13	5.76991e-11	-0.0514873	0.441958	0.964731	0.0580179	0.385099	0.891695	-0.0338926	0.707371	1
ENSG00000070540	2.86073	9.87565e-20	1.5535e-17	WIPI1	WD repeat domain, phosphoinositide interacting 1 [Source:HGNC Symbol;Acc:HGNC:25471]	0.202765	0.500295	0.933985	0.136905	0.537128	0.96218	-0.145035	0.744226	1	1.16272	4.08206e-13	8.88714e-11	-0.184002	0.25888	0.868332	-0.0579108	0.862662	1	0.0826276	0.817744	1
ENSG00000126709	2.91613	1.00255e-19	1.56802e-17	IFI6	interferon alpha inducible protein 6 [Source:HGNC Symbol;Acc:HGNC:4054]	0.0871816	0.670109	0.990885	0.640315	0.011569	0.411143	-0.278813	0.286579	0.96657	1.21318	4.61519e-13	9.73626e-11	0.0414729	0.755787	1	-0.384452	0.00503094	0.414933	0.285665	0.106617	1
ENSG00000075399	3.53354	1.11229e-19	1.7297e-17	VPS9D1	VPS9 domain containing 1 [Source:HGNC Symbol;Acc:HGNC:13526]	0.372671	0.165361	0.770175	-0.242727	0.390835	0.958739	-0.352231	0.297406	0.969174	1.58929	1.62905e-13	4.30418e-11	-0.146811	0.390377	0.934281	-0.199499	0.226351	0.78423	0.111473	0.612529	1
ENSG00000184575	8.49952	1.19562e-19	1.84872e-17	XPOT	exportin for tRNA [Source:HGNC Symbol;Acc:HGNC:12826]	0.335686	0.000538834	0.0510935	-0.111704	0.247655	0.930492	0.0183573	0.871842	1	-0.473565	6.85467e-11	5.15312e-09	-0.185857	0.00645212	0.408344	-0.0205072	0.744833	1	0.0675237	0.434564	1
ENSG00000135679	8.28056	1.28613e-19	1.97744e-17	MDM2	MDM2 proto-oncogene [Source:HGNC Symbol;Acc:HGNC:6973]	-0.373787	4.29165e-06	0.00164497	0.64561	3.03583e-09	2.05472e-05	-0.32754	0.000866054	0.949803	-0.172613	7.21344e-05	0.000442245	-0.055242	0.269116	0.875667	-0.168115	0.00187849	0.360008	0.0336731	0.614951	1
ENSG00000128596	3.01483	1.36468e-19	2.08643e-17	CCDC136	coiled-coil domain containing 136 [Source:HGNC Symbol;Acc:HGNC:22225]	0.277386	0.217589	0.807848	0.255027	0.341082	0.95799	-0.154581	0.590129	1	1.27828	1.1601e-12	2.03683e-10	-0.0736615	0.613011	1	0.0104108	0.941703	1	-0.0898552	0.638798	1
ENSG00000137975	6.94303	1.39572e-19	2.12196e-17	CLCA2	chloride channel accessory 2 [Source:HGNC Symbol;Acc:HGNC:2016]	-0.498651	0.000222892	0.0284779	0.173506	0.200434	0.896523	-0.183604	0.253708	0.961498	-0.560261	3.15043e-09	1.06372e-07	-0.222953	0.018464	0.518697	-0.0194382	0.827738	1	0.00810851	0.946903	1
ENSG00000140368	2.20563	1.41089e-19	2.13311e-17	PSTPIP1	proline-serine-threonine phosphatase interacting protein 1 [Source:HGNC Symbol;Acc:HGNC:9580]	-0.0752727	0.962921	1	0.0452266	0.864076	1	0.145939	0.862288	1	1.16527	1.44945e-11	1.55297e-09	0.223742	0.204233	0.835227	0.0570336	0.766731	1	-0.304663	0.203226	1
ENSG00000178401	1.64143	1.4318e-19	2.15277e-17	DNAJC22	DnaJ heat shock protein family (Hsp40) member C22 [Source:HGNC Symbol;Acc:HGNC:25802]	0.767506	0.0177785	0.36449	-0.467695	0.30016	0.950828	0.477834	0.227608	0.958284	1.44698	1.54008e-11	1.62449e-09	-0.245137	0.226542	0.851151	0.280095	0.169339	0.740305	-0.237404	0.323758	1
ENSG00000084731	5.27877	1.56541e-19	2.34072e-17	KIF3C	kinesin family member 3C [Source:HGNC Symbol;Acc:HGNC:6321]	-0.187867	0.10633	0.687334	0.100957	0.426565	0.958739	0.286659	0.0602385	0.949803	0.647086	2.1858e-11	2.13206e-09	0.126661	0.125391	0.767718	0.0770077	0.339345	0.862777	-0.160169	0.1459	1
ENSG00000104267	7.01563	1.74748e-19	2.59868e-17	CA2	carbonic anhydrase 2 [Source:HGNC Symbol;Acc:HGNC:1373]	-0.0636009	0.398474	0.906051	0.0185487	0.824323	1	0.0915429	0.35702	0.983604	-0.535407	1.57248e-13	4.2084e-11	0.05622	0.313462	0.9027	0.0180361	0.745407	1	-0.0302602	0.68603	1
ENSG00000107731	7.32385	1.87237e-19	2.76048e-17	UNC5B	unc-5 netrin receptor B [Source:HGNC Symbol;Acc:HGNC:12568]	-0.275969	0.00176252	0.109733	-0.148755	0.103052	0.790011	0.289239	0.0103377	0.949803	-0.644339	1.0619e-14	4.98251e-12	0.0883469	0.149538	0.794848	0.225874	0.000649411	0.325949	-0.202005	0.0172698	1
ENSG00000169926	7.82868	1.87657e-19	2.76048e-17	KLF13	Kruppel like factor 13 [Source:HGNC Symbol;Acc:HGNC:13672]	-0.103957	0.102358	0.681773	-0.0427832	0.53807	0.96218	0.159876	0.0582678	0.949803	-0.417442	6.41648e-13	1.28396e-10	0.0149606	0.744029	1	0.0436671	0.340942	0.863517	-0.0986064	0.117139	1
ENSG00000135622	4.97425	1.93464e-19	2.8306e-17	SEMA4F	ssemaphorin 4F [Source:HGNC Symbol;Acc:HGNC:10734]	-0.202464	0.0533194	0.557019	-0.0393368	0.722467	0.996899	0.0767711	0.560257	1	0.581293	1.4252e-11	1.5388e-09	0.0913637	0.210215	0.839837	0.0439	0.532538	0.976188	-0.0828134	0.387433	1
ENSG00000108821	4.52463	1.95183e-19	2.84048e-17	COL1A1	collagen type I alpha 1 chain [Source:HGNC Symbol;Acc:HGNC:2197]	0.0703189	0.658462	0.98693	0.0962963	0.589866	0.966424	0.172209	0.403202	0.992111	0.751893	9.94772e-10	4.29029e-08	0.170122	0.134647	0.778085	0.239572	0.0361655	0.55313	-0.162388	0.274035	1
ENSG00000069812	5.01144	2.09171e-19	3.02787e-17	HES2	hes family bHLH transcription factor 2 [Source:HGNC Symbol;Acc:HGNC:16005]	-0.845026	7.34068e-09	9.71531e-06	0.742877	6.68558e-07	0.000827006	-0.115668	0.410212	0.995307	-0.412154	1.17396e-07	1.9445e-06	0.0322977	0.688496	1	-0.157306	0.0501975	0.572834	-0.0168387	0.8746	1
ENSG00000084764	5.50651	2.19227e-19	3.15664e-17	MAPRE3	microtubule associated protein RP/EB family member 3 [Source:HGNC Symbol;Acc:HGNC:6892]	-0.065726	0.408863	0.906051	0.34795	0.000434809	0.0775946	-0.190545	0.0722649	0.949803	0.57127	7.94027e-14	2.57246e-11	-0.0435164	0.444309	0.964731	-0.183746	0.00238797	0.368789	0.0991604	0.195972	1
ENSG00000101311	5.91927	2.2274e-19	3.19034e-17	FERMT1	fermitin family member 1 [Source:HGNC Symbol;Acc:HGNC:15889]	-0.071247	0.433782	0.906051	0.0578114	0.561474	0.962386	-0.0759332	0.523333	1	-0.580431	3.12484e-12	4.57202e-10	-0.00325098	0.961779	1	-0.0298129	0.658267	1	0.000211082	0.998204	1
ENSG00000090238	3.55155	2.3357e-19	3.32795e-17	YPEL3	yippee like 3 [Source:HGNC Symbol;Acc:HGNC:18327]	-0.0696106	0.707708	1	0.71069	0.000908368	0.109868	-0.550764	0.0227599	0.949803	1.1697	1.25182e-13	3.51208e-11	0.115435	0.34914	0.918686	-0.547041	3.92341e-05	0.213544	0.209802	0.189078	1
ENSG00000105520	5.62039	2.36114e-19	3.34667e-17	PLPPR2	phospholipid phosphatase related 2 [Source:HGNC Symbol;Acc:HGNC:29566]	-0.0276505	0.711318	1	0.0583987	0.484341	0.958739	0.183306	0.0671873	0.949803	0.416959	4.42156e-11	3.64173e-09	0.0434781	0.420749	0.951336	0.0588139	0.273019	0.822413	-0.0477927	0.506696	1
ENSG00000101017	4.18927	2.50655e-19	3.51614e-17	CD40	CD40 molecule [Source:HGNC Symbol;Acc:HGNC:11919]	0.0425438	0.681246	0.993399	-0.145057	0.200939	0.897289	0.224799	0.0984298	0.950761	0.670083	5.55537e-13	1.14533e-10	0.00129757	0.985641	1	-0.0151595	0.830064	1	-0.142647	0.14171	1
ENSG00000158828	6.22649	2.49385e-19	3.51614e-17	PINK1	PTEN induced kinase 1 [Source:HGNC Symbol;Acc:HGNC:14581]	-0.145654	0.132752	0.730529	-0.111497	0.292486	0.948107	0.14413	0.250955	0.959065	0.541074	2.93157e-11	2.67341e-09	0.0642682	0.349634	0.919211	0.0960969	0.161044	0.735799	-0.0900636	0.327008	1
ENSG00000130584	1.78756	2.97434e-19	4.15096e-17	ZBTB46	zinc finger and BTB domain containing 46 [Source:HGNC Symbol;Acc:HGNC:16094]	-0.159979	0.676959	0.992471	0.612206	0.0570117	0.686431	-0.216987	0.501553	1	1.25736	3.87937e-12	5.4986e-10	0.0808723	0.765729	1	-0.160657	0.279126	0.824855	0.0923751	0.65254	1
ENSG00000011105	4.95306	3.01879e-19	4.17022e-17	TSPAN9	tetraspanin 9 [Source:HGNC Symbol;Acc:HGNC:21640]	-0.0233895	0.819168	1	0.268413	0.0230038	0.52563	0.00683958	0.95851	1	0.569422	3.71299e-11	3.27008e-09	0.0708509	0.334462	0.910672	0.0290566	0.683612	1	-0.0556304	0.562469	1
ENSG00000012171	3.3112	3.013e-19	4.17022e-17	SEMA3B	semaphorin 3B [Source:HGNC Symbol;Acc:HGNC:10724]	0.382358	0.133164	0.731195	-0.0620582	0.819328	1	-0.0390019	0.901143	1	1.46996	3.60486e-13	7.97583e-11	-0.137631	0.394875	0.937284	-0.216	0.170172	0.741327	0.0344083	0.868018	1
ENSG00000146555	5.29713	3.04341e-19	4.18299e-17	SDK1	sidekick cell adhesion molecule 1 [Source:HGNC Symbol;Acc:HGNC:19307]	-0.1961	0.483813	0.926761	0.15043	0.640391	0.986753	0.22311	0.540813	1	1.59128	7.47797e-12	9.2956e-10	0.129877	0.503912	0.990806	0.073415	0.699059	1	-0.191864	0.459258	1
ENSG00000164086	6.79614	3.25515e-19	4.45154e-17	DUSP7	dual specificity phosphatase 7 [Source:HGNC Symbol;Acc:HGNC:3073]	-0.105349	0.123275	0.714298	0.0715728	0.343226	0.958739	0.0514473	0.560379	1	-0.431139	1.59091e-12	2.68291e-10	-0.0380409	0.444572	0.964731	0.0424006	0.389206	0.892434	-0.0351183	0.598403	1
ENSG00000105429	6.42156	3.46043e-19	4.7086e-17	MEGF8	multiple EGF like domains 8 [Source:HGNC Symbol;Acc:HGNC:3233]	-0.286923	0.00401167	0.169261	0.186918	0.0804521	0.748802	0.23379	0.0613291	0.949803	0.49939	1.18495e-10	8.00151e-09	0.170457	0.0155606	0.507902	0.0400216	0.545937	0.982096	-0.152708	0.0954292	1
ENSG00000132535	3.55381	3.80578e-19	5.15276e-17	DLG4	discs large MAGUK scaffold protein 4 [Source:HGNC Symbol;Acc:HGNC:2903]	0.477681	0.0205904	0.386447	-0.547974	0.0156769	0.452901	0.064133	0.800042	1	1.04476	2.9519e-11	2.67776e-09	0.0747107	0.576486	1	0.10878	0.411656	0.904296	-0.243504	0.167764	1
ENSG00000135452	4.8304	3.85703e-19	5.1963e-17	TSPAN31	tetraspanin 31 [Source:HGNC Symbol;Acc:HGNC:10539]	-0.0557568	0.670579	0.990995	-0.118803	0.409041	0.958739	-0.0104956	0.950733	1	0.801826	2.34449e-12	3.70947e-10	0.00687017	0.940021	1	0.00203021	0.981953	1	-0.0673075	0.579952	1
ENSG00000185499	4.71019	3.94294e-19	5.28586e-17	MUC1	mucin 1, cell surface associated [Source:HGNC Symbol;Acc:HGNC:7508]	0.411789	0.00176683	0.109733	-0.495328	0.00102439	0.119647	0.322945	0.0485244	0.949803	0.725499	5.49524e-12	7.1213e-10	-0.0396173	0.639169	1	0.0289963	0.733684	1	-0.0976961	0.393195	1
ENSG00000171388	0.624919	4.05271e-19	5.40639e-17	APLN	apelin [Source:HGNC Symbol;Acc:HGNC:16665]	4.19402	1.08089e-09	2.87525e-06	4.35432	0.0655843	0.716983	0.730593	0.396944	0.989079	-0.454342	0.353447	0.556931	0.116805	0.79643	1	0.394052	0.544319	0.981269	-0.159417	0.802355	1
ENSG00000196220	6.48193	4.08577e-19	5.42391e-17	SRGAP3	SLIT-ROBO Rho GTPase activating protein 3 [Source:HGNC Symbol;Acc:HGNC:19744]	-0.32358	0.00143068	0.0970938	0.187133	0.0774554	0.746152	-0.0119146	0.922275	1	-0.67918	1.19626e-13	3.39116e-11	0.191228	0.00935839	0.440622	0.0203159	0.769537	1	-0.0969531	0.301414	1
ENSG00000167721	7.48502	4.24914e-19	5.61341e-17	TSR1	TSR1, ribosome maturation factor [Source:HGNC Symbol;Acc:HGNC:25542]	-0.0818328	0.364228	0.888839	-0.11422	0.251213	0.93136	0.194186	0.106541	0.950761	-0.597983	1.01233e-12	1.84897e-10	-0.0221297	0.739634	1	0.081409	0.227076	0.784556	-0.0497805	0.578728	1
ENSG00000152137	4.38033	4.42836e-19	5.8219e-17	HSPB8	heat shock protein family B (small) member 8 [Source:HGNC Symbol;Acc:HGNC:30171]	-0.0884682	0.49999	0.933985	0.13472	0.349424	0.958739	0.00572687	0.972828	1	0.643238	4.60045e-10	2.33141e-08	0.0565073	0.539177	1	0.156655	0.0900222	0.649302	-0.00708045	0.953378	1
ENSG00000164649	5.27451	4.47648e-19	5.85688e-17	CDCA7L	cell division cycle associated 7 like [Source:HGNC Symbol;Acc:HGNC:30777]	0.0671252	0.592252	0.969605	-0.359359	0.0116257	0.411143	0.323836	0.0547025	0.949803	-0.855744	7.57677e-13	1.48341e-10	-0.00567371	0.952557	1	0.157414	0.102834	0.661127	-0.0873346	0.494295	1
ENSG00000198624	4.5703	4.58117e-19	5.96516e-17	CCDC69	coiled-coil domain containing 69 [Source:HGNC Symbol;Acc:HGNC:24487]	0.096254	0.410103	0.906051	-0.111252	0.393016	0.958739	0.33448	0.0326337	0.949803	0.520429	4.48737e-09	1.39088e-07	0.117118	0.161842	0.801853	0.228115	0.00851495	0.445251	-0.175958	0.114275	1
ENSG00000134440	7.83923	5.03501e-19	6.49501e-17	NARS	asparaginyl-tRNA synthetase [Source:HGNC Symbol;Acc:HGNC:7643]	0.239225	0.00146038	0.0985311	-0.0553645	0.468227	0.958739	0.00544896	0.951708	1	-0.353644	2.57664e-10	1.48247e-08	-0.143333	0.00750676	0.422085	-0.0159083	0.750176	1	0.0409286	0.547523	1
ENSG00000150961	5.40005	5.04887e-19	6.49501e-17	SEC24D	SEC24 homolog D, COPII coat complex component [Source:HGNC Symbol;Acc:HGNC:10706]	0.316768	0.00217545	0.121069	0.0210055	0.841863	1	-0.0536816	0.662818	1	0.679317	1.08642e-13	3.17913e-11	-0.193486	0.00707824	0.418429	-0.0591483	0.378804	0.889067	0.0688969	0.444032	1
ENSG00000161791	3.41562	5.05968e-19	6.49501e-17	FMNL3	formin like 3 [Source:HGNC Symbol;Acc:HGNC:23698]	0.143536	0.338538	0.882934	-0.0235208	0.882044	1	0.278582	0.121136	0.950761	0.664793	3.43782e-10	1.84895e-08	0.0364426	0.698361	1	0.198474	0.0397282	0.555089	-0.141606	0.258506	1
ENSG00000160588	5.69894	5.28706e-19	6.75502e-17	MPZL3	myelin protein zero like 3 [Source:HGNC Symbol;Acc:HGNC:27279]	0.22911	0.0455147	0.52382	0.0419154	0.736126	0.999826	-0.128125	0.377432	0.985741	0.78742	1.074e-13	3.17913e-11	-0.173618	0.033031	0.596925	-0.08843	0.259235	0.810823	0.080088	0.446844	1
ENSG00000169252	4.08067	5.32675e-19	6.77394e-17	ADRB2	adrenoceptor beta 2 [Source:HGNC Symbol;Acc:HGNC:286]	-0.201424	0.0643563	0.591014	-0.00720053	0.949861	1	-0.00120265	0.9932	1	-0.736675	5.38973e-13	1.11967e-10	0.0258115	0.751007	1	0.103984	0.193641	0.75678	-0.0465839	0.665281	1
ENSG00000106617	7.12245	5.82001e-19	7.36678e-17	PRKAG2	protein kinase AMP-activated non-catalytic subunit gamma 2 [Source:HGNC Symbol;Acc:HGNC:9386]	-0.128496	0.0901177	0.650693	-0.119494	0.154623	0.864495	0.00487552	0.960224	1	-0.428401	2.21548e-11	2.15329e-09	-0.0382693	0.484794	0.982606	-0.00982688	0.857274	1	-0.00954996	0.897014	1
ENSG00000197165	2.91734	5.95332e-19	7.50064e-17	SULT1A2	sulfotransferase family 1A member 2 [Source:HGNC Symbol;Acc:HGNC:11454]	-0.0808501	0.758632	1	-0.331402	0.232711	0.921378	0.100343	0.762475	1	1.3329	7.48047e-12	9.2956e-10	0.123259	0.46953	0.975925	0.00785577	0.961201	1	-0.279101	0.205935	1
ENSG00000143674	5.82932	6.02684e-19	7.55827e-17	MAP3K21	mitogen-activated protein kinase kinase kinase 21 [Source:HGNC Symbol;Acc:HGNC:29798]	0.0488339	0.586584	0.966782	-0.0528351	0.591967	0.967239	-0.0176673	0.880347	1	-0.559737	5.24947e-12	6.90141e-10	-0.0275763	0.680072	1	-0.0110183	0.868334	1	0.0352043	0.694841	1
ENSG00000111540	7.48629	6.09148e-19	7.5976e-17	RAB5B	RAB5B, member RAS oncogene family [Source:HGNC Symbol;Acc:HGNC:9784]	-0.0434666	0.587302	0.966782	0.042176	0.639094	0.986753	0.0102542	0.922213	1	0.492444	6.25847e-12	7.92176e-10	0.0230659	0.690614	1	0.0036177	0.950093	1	-0.0292793	0.707549	1
ENSG00000154743	4.81823	6.11403e-19	7.5976e-17	TSEN2	tRNA splicing endonuclease subunit 2 [Source:HGNC Symbol;Acc:HGNC:28422]	0.0175064	0.861424	1	0.0204372	0.852053	1	-0.0786526	0.549435	1	-0.487844	1.49153e-09	5.84876e-08	-0.157808	0.0439317	0.629903	-0.198894	0.011879	0.464009	0.138832	0.17699	1
ENSG00000162804	1.98407	6.25098e-19	7.73246e-17	SNED1	sushi, nidogen and EGF like domains 1 [Source:HGNC Symbol;Acc:HGNC:24696]	0.038461	0.869261	1	-0.0428367	0.873744	1	0.279508	0.331637	0.978744	1.00858	5.86092e-12	7.48822e-10	-0.0691184	0.623996	1	0.186175	0.177208	0.747594	-0.215995	0.231412	1
ENSG00000159131	8.03074	6.31835e-19	7.78043e-17	GART	phosphoribosylglycinamide formyltransferase, phosphoribosylglycinamide synthetase, phosphoribosylaminoimidazole synthetase [Source:HGNC Symbol;Acc:HGNC:4163]	0.110364	0.178993	0.784509	-0.0730168	0.413975	0.958739	0.13084	0.222562	0.957962	-0.465468	2.77246e-11	2.55762e-09	-0.110805	0.0710093	0.692336	0.0499247	0.403666	0.899622	-0.0464398	0.563778	1
ENSG00000162913	2.15517	6.36937e-19	7.80793e-17	OBSCN-AS1	OBSCN antisense RNA 1 [Source:HGNC Symbol;Acc:HGNC:32047]	-0.172956	0.597168	0.972549	-0.60958	0.116238	0.819753	0.114917	0.791148	1	1.47334	2.23153e-11	2.16117e-09	0.0702839	0.72817	1	0.261529	0.189445	0.753536	-0.237727	0.383199	1
ENSG00000143622	4.88035	6.46014e-19	7.88369e-17	RIT1	Ras like without CAAX 1 [Source:HGNC Symbol;Acc:HGNC:10023]	0.217602	0.0720678	0.606333	-0.161126	0.225468	0.916581	-0.111169	0.470597	1	0.772208	5.11598e-13	1.07097e-10	-0.10531	0.208476	0.83893	-0.0440689	0.590029	1	0.061115	0.580467	1
ENSG00000076706	1.76983	6.50888e-19	7.90771e-17	MCAM	melanoma cell adhesion molecule [Source:HGNC Symbol;Acc:HGNC:6934]	0.88583	0.00323403	0.150962	0.253	0.521361	0.961005	0.466183	0.198213	0.954598	0.839831	2.66949e-06	2.56796e-05	0.181055	0.330309	0.907914	0.252101	0.188232	0.753351	-0.202024	0.384333	1
ENSG00000148187	6.84215	6.64527e-19	8.03752e-17	MRRF	mitochondrial ribosome recycling factor [Source:HGNC Symbol;Acc:HGNC:7234]	-0.111607	0.14844	0.750895	0.0222349	0.79116	1	0.110635	0.271879	0.965364	-0.479478	3.48614e-12	5.04336e-10	-0.00549857	0.922185	1	0.0198319	0.723428	1	-0.052806	0.486816	1
ENSG00000119285	7.32478	6.74408e-19	8.12095e-17	HEATR1	HEAT repeat containing 1 [Source:HGNC Symbol;Acc:HGNC:25517]	-0.00724359	0.935896	1	-0.0121796	0.902207	1	0.0718702	0.543644	1	-0.559868	6.02231e-12	7.65846e-10	-0.0332077	0.620211	1	0.0151239	0.821065	1	-0.017424	0.845831	1
ENSG00000182307	6.6298	6.81524e-19	8.13465e-17	C8orf33	chromosome 8 open reading frame 33 [Source:HGNC Symbol;Acc:HGNC:26104]	0.0303199	0.687114	0.994838	0.047724	0.566288	0.962523	0.130762	0.189777	0.954598	-0.488475	1.86793e-12	3.08084e-10	-0.0393933	0.481734	0.981553	0.0659387	0.240044	0.797066	-0.0199935	0.788812	1
ENSG00000186862	1.97711	6.80808e-19	8.13465e-17	PDZD7	PDZ domain containing 7 [Source:HGNC Symbol;Acc:HGNC:26257]	0.00642489	0.979539	1	-0.550875	0.062529	0.708436	0.355379	0.264126	0.961894	1.0918	1.38925e-10	8.89579e-09	0.0605538	0.696156	1	0.249935	0.109363	0.668355	-0.174884	0.390918	1
ENSG00000106823	2.61774	7.41758e-19	8.81493e-17	ECM2	extracellular matrix protein 2 [Source:HGNC Symbol;Acc:HGNC:3154]	1.11236	6.48943e-05	0.0113977	-0.16208	0.531016	0.96218	0.177453	0.561759	1	-1.4541	5.89652e-10	2.85023e-08	-0.0924746	0.672008	1	0.0387295	0.862165	1	-0.0594537	0.834054	1
ENSG00000142784	5.70679	7.88685e-19	9.30593e-17	WDTC1	WD and tetratricopeptide repeats 1 [Source:HGNC Symbol;Acc:HGNC:29175]	0.0205557	0.83391	1	-0.215776	0.0526562	0.674029	0.137638	0.28571	0.96657	0.524482	1.08827e-10	7.46e-09	0.0744259	0.292343	0.892127	0.129897	0.0678724	0.608182	-0.148798	0.118575	1
ENSG00000230937	5.48314	7.89913e-19	9.30593e-17	MIR205HG	MIR205 host gene [Source:HGNC Symbol;Acc:HGNC:43562]	0.0931861	0.520923	0.937268	-0.512571	0.00289622	0.221924	-0.160016	0.405159	0.992602	-0.605898	1.9291e-08	4.50246e-07	-0.204911	0.0650208	0.683195	-0.280422	0.0139304	0.471519	-0.0348212	0.812792	1
ENSG00000135316	8.18178	8.2148e-19	9.6361e-17	SYNCRIP	synaptotagmin binding cytoplasmic RNA interacting protein [Source:HGNC Symbol;Acc:HGNC:16918]	0.0881132	0.199372	0.797311	-0.194536	0.0133153	0.430429	0.111821	0.21436	0.957962	-0.375491	6.43401e-11	4.90463e-09	-0.0786944	0.121391	0.761031	0.0218673	0.661223	1	-0.0295069	0.660655	1
ENSG00000135678	3.82477	8.25751e-19	9.64463e-17	CPM	carboxypeptidase M [Source:HGNC Symbol;Acc:HGNC:2311]	0.629923	2.42369e-05	0.00573551	-0.27403	0.0599049	0.699079	0.0422496	0.795923	1	0.821813	6.02314e-13	1.23243e-10	-0.184376	0.0413081	0.620166	-0.157054	0.0812033	0.634783	0.0993311	0.392608	1
ENSG00000134757	7.50788	8.47944e-19	9.86152e-17	DSG3	desmoglein 3 [Source:HGNC Symbol;Acc:HGNC:3050]	0.0393672	0.538248	0.942726	0.0762468	0.288781	0.94749	-0.0857724	0.310631	0.972644	-0.317152	7.0474e-10	3.28404e-08	-0.110413	0.0242737	0.55325	-0.0727279	0.127711	0.69687	0.058061	0.361375	1
ENSG00000157570	3.86748	8.53427e-19	9.88305e-17	TSPAN18	tetraspanin 18 [Source:HGNC Symbol;Acc:HGNC:20660]	0.00952737	0.937242	1	-0.0195351	0.885263	1	0.301286	0.0609465	0.949803	0.684631	1.58817e-11	1.66874e-09	-0.0458475	0.58854	1	0.0914895	0.27667	0.823754	-0.112468	0.316889	1
ENSG00000115758	8.05526	8.74637e-19	1.00858e-16	ODC1	ornithine decarboxylase 1 [Source:HGNC Symbol;Acc:HGNC:8109]	0.107749	0.154946	0.759905	0.00929645	0.91025	1	0.0574285	0.557639	1	-0.430693	2.43579e-11	2.28578e-09	-0.0667018	0.228792	0.852219	-0.0202854	0.71101	1	0.0450724	0.542615	1
ENSG00000117543	5.1537	9.32169e-19	1.07038e-16	DPH5	diphthamide biosynthesis 5 [Source:HGNC Symbol;Acc:HGNC:24270]	0.027449	0.756881	1	-0.0733682	0.449839	0.958739	-0.0696784	0.548467	1	-0.4816	1.34356e-10	8.70562e-09	-0.0865166	0.197597	0.827735	-0.105054	0.117507	0.680245	0.124459	0.166908	1
ENSG00000165689	6.5797	9.81465e-19	1.12225e-16	ENTR1	endosome associated trafficking regulator 1 [Source:HGNC Symbol;Acc:HGNC:10667]	-0.146892	0.0442605	0.518289	-0.0512877	0.511017	0.959885	0.134472	0.153145	0.950761	-0.469028	9.83625e-13	1.82098e-10	0.0350944	0.504397	0.990974	0.0616782	0.240614	0.797248	-0.0827078	0.243685	1
ENSG00000119138	6.33241	1.00395e-18	1.14316e-16	KLF9	Kruppel like factor 9 [Source:HGNC Symbol;Acc:HGNC:1123]	0.0207459	0.80814	1	0.0597357	0.529309	0.96218	-0.0164813	0.883129	1	-0.517116	8.66028e-12	1.04284e-09	-0.0469601	0.461647	0.972033	-0.0260076	0.680541	1	0.0500909	0.558569	1
ENSG00000137877	2.4483	1.03149e-18	1.16962e-16	SPTBN5	spectrin beta, non-erythrocytic 5 [Source:HGNC Symbol;Acc:HGNC:15680]	-0.361017	0.245352	0.834347	-0.461911	0.169245	0.86975	0.337514	0.394055	0.98869	1.41143	1.6516e-11	1.71065e-09	0.184855	0.339409	0.913383	0.0656444	0.715556	1	-0.278134	0.269954	1
ENSG00000134243	6.53487	1.0527e-18	1.18872e-16	SORT1	sortilin 1 [Source:HGNC Symbol;Acc:HGNC:11186]	0.454321	5.15363e-06	0.00184541	-0.0766456	0.404774	0.958739	-0.024844	0.816514	1	0.494202	9.96119e-12	1.17309e-09	-0.0853838	0.154669	0.798505	0.0151983	0.796924	1	-0.00693373	0.930186	1
ENSG00000198074	3.4285	1.05943e-18	1.19138e-16	AKR1B10	aldo-keto reductase family 1 member B10 [Source:HGNC Symbol;Acc:HGNC:382]	-0.0337661	0.797149	1	0.120598	0.392525	0.958739	-0.0892938	0.598629	1	-0.816765	1.35847e-11	1.49071e-09	0.0205024	0.842526	1	-0.0537493	0.595012	1	-0.0198677	0.883347	1
ENSG00000096746	7.8809	1.1634e-18	1.30292e-16	HNRNPH3	heterogeneous nuclear ribonucleoprotein H3 [Source:HGNC Symbol;Acc:HGNC:5043]	-0.00734976	0.922539	1	-0.0997872	0.238399	0.925784	0.0812101	0.417077	0.999841	-0.478151	2.78221e-12	4.27306e-10	0.00918666	0.869186	1	0.00594956	0.914908	1	0.0105396	0.888706	1
ENSG00000196305	9.38049	1.26015e-18	1.40548e-16	IARS	isoleucyl-tRNA synthetase [Source:HGNC Symbol;Acc:HGNC:5330]	0.207926	0.0264101	0.428578	-0.0660727	0.503732	0.959091	0.0431281	0.713575	1	-0.481647	1.07151e-10	7.37448e-09	-0.133151	0.0509745	0.648744	0.00407526	0.950243	1	0.00667081	0.940087	1
ENSG00000134070	4.66468	1.2856e-18	1.42801e-16	IRAK2	interleukin 1 receptor associated kinase 2 [Source:HGNC Symbol;Acc:HGNC:6113]	-0.202893	0.121368	0.712447	0.22134	0.125136	0.834698	0.224606	0.180298	0.954598	0.66036	2.23653e-10	1.31742e-08	0.086894	0.342032	0.91381	0.0470187	0.599736	1	-0.062079	0.603982	1
ENSG00000163975	5.6808	1.30327e-18	1.44175e-16	MELTF	melanotransferrin [Source:HGNC Symbol;Acc:HGNC:7037]	-0.280084	0.0212922	0.392725	-0.0389818	0.763622	1	0.0748858	0.623327	1	0.636098	5.13415e-11	4.09738e-09	0.0627749	0.451514	0.968624	0.05392	0.508751	0.962216	-0.0677266	0.542206	1
ENSG00000177565	7.52667	1.3197e-18	1.45402e-16	TBL1XR1	transducin beta like 1 X-linked receptor 1 [Source:HGNC Symbol;Acc:HGNC:29529]	0.200954	0.0194981	0.380356	0.00984679	0.913785	1	-0.167264	0.128113	0.950761	-0.417435	4.16848e-10	2.15258e-08	-0.1405	0.0258247	0.558659	-0.0828489	0.178125	0.748585	0.120344	0.147346	1
ENSG00000010310	1.22335	1.36985e-18	1.50319e-16	GIPR	gastric inhibitory polypeptide receptor [Source:HGNC Symbol;Acc:HGNC:4271]	0.747465	0.178307	0.783917	0.67243	0.451373	0.958739	-0.254429	0.726642	1	2.42619	8.64475e-13	1.63374e-10	-0.289959	0.355667	0.922691	-0.249995	0.433987	0.919607	-0.0312094	0.937514	1
ENSG00000109906	4.73561	1.38228e-18	1.51074e-16	ZBTB16	zinc finger and BTB domain containing 16 [Source:HGNC Symbol;Acc:HGNC:12930]	-0.436575	0.0073973	0.235451	0.208838	0.21023	0.904585	0.271195	0.179072	0.954598	-1.13717	1.83805e-13	4.63305e-11	0.357618	0.00537121	0.402924	0.112275	0.343398	0.865292	-0.331405	0.0432072	1
ENSG00000136274	1.31172	1.4236e-18	1.54968e-16	NACAD	NAC alpha domain containing [Source:HGNC Symbol;Acc:HGNC:22196]	-0.260135	0.573659	0.959592	0.0885031	0.868617	1	0.520502	0.285206	0.96657	1.16197	3.9527e-08	8.03951e-07	0.390213	0.104308	0.736823	0.433048	0.0504827	0.573183	-0.333362	0.254316	1
ENSG00000198933	3.30291	1.46258e-18	1.58577e-16	TBKBP1	TBK1 binding protein 1 [Source:HGNC Symbol;Acc:HGNC:30140]	-0.400373	0.0197361	0.380949	-0.0681501	0.709488	0.995165	0.358674	0.0985683	0.950761	0.751355	4.96232e-10	2.46432e-08	0.247118	0.0333847	0.597737	0.145812	0.180318	0.748585	-0.258262	0.0866187	1
ENSG00000142459	4.55638	1.47018e-18	1.58768e-16	EVI5L	ecotropic viral integration site 5 like [Source:HGNC Symbol;Acc:HGNC:30464]	-0.132079	0.205375	0.797656	0.393007	0.00165204	0.161142	0.0385005	0.770993	1	0.551665	6.1868e-11	4.72943e-09	0.0831015	0.257019	0.86716	-0.0609607	0.390178	0.892524	0.0136958	0.886155	1
ENSG00000107738	5.31761	1.48217e-18	1.5943e-16	VSIR	V-set immunoregulatory receptor [Source:HGNC Symbol;Acc:HGNC:30085]	-0.180943	0.193112	0.791788	0.104303	0.490595	0.958739	-0.0553642	0.7554	1	0.749055	3.91621e-11	3.39054e-09	0.053401	0.579674	1	0.0154373	0.870001	1	-0.019916	0.87592	1
ENSG00000170873	6.355	1.52331e-18	1.6321e-16	MTSS1	MTSS1, I-BAR domain containing [Source:HGNC Symbol;Acc:HGNC:20443]	0.0885664	0.206458	0.797656	-0.118245	0.12782	0.84042	0.0706109	0.437615	1	-0.378722	8.74185e-11	6.29367e-09	-0.0614783	0.234431	0.856031	0.00458302	0.928096	1	-0.0335878	0.624808	1
ENSG00000125775	4.66798	1.55203e-18	1.65635e-16	SDCBP2	syndecan binding protein 2 [Source:HGNC Symbol;Acc:HGNC:15756]	-0.109298	0.460431	0.9129	-0.0306896	0.847699	1	0.0601091	0.751061	1	0.81787	1.72147e-11	1.76121e-09	-0.0534155	0.602875	1	0.075659	0.447932	0.927514	-0.0747843	0.579349	1
ENSG00000163898	3.74594	1.55884e-18	1.65712e-16	LIPH	lipase H [Source:HGNC Symbol;Acc:HGNC:18483]	0.0612364	0.701122	0.998555	0.429276	0.0232717	0.527323	-0.0166378	0.93484	1	0.86845	2.07853e-11	2.05691e-09	-0.00377506	0.972564	1	-0.0280567	0.792094	1	-0.0217433	0.879101	1
ENSG00000033100	6.34466	1.59153e-18	1.68529e-16	CHPF2	chondroitin polymerizing factor 2 [Source:HGNC Symbol;Acc:HGNC:29270]	-0.123526	0.165789	0.770586	-0.0403283	0.678809	0.986753	0.0175426	0.878491	1	0.452946	2.78664e-10	1.57663e-08	0.0379939	0.54952	1	0.105705	0.0983804	0.657123	-0.0458996	0.588259	1
ENSG00000137070	2.46267	1.75501e-18	1.8512e-16	IL11RA	interleukin 11 receptor subunit alpha [Source:HGNC Symbol;Acc:HGNC:5967]	0.222297	0.31588	0.86926	-0.460763	0.0493327	0.665226	-0.0461503	0.891729	1	1.07141	2.34834e-11	2.24237e-09	-0.0436712	0.821165	1	0.0678488	0.615178	1	-0.0745513	0.678101	1
ENSG00000102271	2.9876	1.77234e-18	1.86225e-16	KLHL4	kelch like family member 4 [Source:HGNC Symbol;Acc:HGNC:6355]	0.129923	0.515329	0.936006	0.0805602	0.67923	0.986753	-0.0381572	0.930387	1	0.813827	1.91217e-11	1.93449e-09	-0.00300696	0.976261	1	-0.0314631	0.887018	1	0.0281277	0.907393	1
ENSG00000185339	2.63657	1.81499e-18	1.89973e-16	TCN2	transcobalamin 2 [Source:HGNC Symbol;Acc:HGNC:11653]	-0.077407	0.713669	1	-0.267219	0.24535	0.930431	0.537516	0.050051	0.949803	0.86283	2.56759e-09	9.01611e-08	0.17475	0.211575	0.839957	0.324302	0.0200976	0.489689	-0.416055	0.0242259	1
ENSG00000107186	5.98907	1.85459e-18	1.92636e-16	MPDZ	multiple PDZ domain crumbs cell polarity complex component [Source:HGNC Symbol;Acc:HGNC:7208]	-0.010476	0.890878	1	-0.0720474	0.397154	0.958739	0.0138511	0.889772	1	0.492115	2.0725e-12	3.33734e-10	-0.0330951	0.549867	1	-0.0356319	0.518047	0.967936	0.00185656	0.979968	1
ENSG00000130203	1.89075	1.85086e-18	1.92636e-16	APOE	apolipoprotein E [Source:HGNC Symbol;Acc:HGNC:613]	0.0760985	0.824767	1	-0.863593	0.0435334	0.640388	0.761094	0.0971875	0.950761	1.43192	1.21477e-10	8.10262e-09	0.0980278	0.640814	1	0.259947	0.221179	0.782538	-0.323027	0.247034	1
ENSG00000181444	2.42589	1.90305e-18	1.96918e-16	ZNF467	zinc finger protein 467 [Source:HGNC Symbol;Acc:HGNC:23154]	-0.215096	0.511811	0.935585	0.666504	0.140295	0.853739	-0.0915622	0.832717	1	1.51161	2.088e-11	2.0588e-09	0.192597	0.350807	0.919463	-0.176501	0.377782	0.887991	0.127543	0.643766	1
ENSG00000168453	4.43314	1.95357e-18	2.01381e-16	HR	HR, lysine demethylase and nuclear receptor corepressor [Source:HGNC Symbol;Acc:HGNC:5172]	-0.00685755	0.955938	1	-0.387521	0.00661509	0.327778	0.375819	0.0264622	0.949803	-0.91541	1.66893e-13	4.36713e-11	0.103026	0.288737	0.890813	0.286005	0.00483459	0.41244	-0.152538	0.237052	1
ENSG00000121897	3.76937	2.00959e-18	2.06374e-16	LIAS	lipoic acid synthetase [Source:HGNC Symbol;Acc:HGNC:16429]	0.0622994	0.689372	0.995516	0.000951082	0.995166	1	0.0378766	0.8506	1	-0.997623	8.13394e-12	9.92632e-10	-0.0564903	0.650184	1	0.0468521	0.700058	1	0.0322841	0.843772	1
ENSG00000221890	3.31846	2.08611e-18	2.13426e-16	NPTXR	neuronal pentraxin receptor [Source:HGNC Symbol;Acc:HGNC:7954]	-0.0398758	0.811376	1	-0.0146572	0.93689	1	0.287867	0.184007	0.954598	0.707399	4.5067e-09	1.3937e-07	0.144856	0.211187	0.839957	0.244945	0.0340924	0.547818	-0.198678	0.18828	1
ENSG00000060982	7.6322	2.10885e-18	2.14143e-16	BCAT1	branched chain amino acid transaminase 1 [Source:HGNC Symbol;Acc:HGNC:976]	0.410955	0.00191426	0.113748	-0.112414	0.398363	0.958739	-0.0437921	0.782433	1	-0.620343	2.92876e-10	1.63662e-08	-0.154164	0.0937047	0.724311	-0.0643622	0.469161	0.939885	0.0817294	0.500241	1
ENSG00000196850	7.49699	2.10492e-18	2.14143e-16	PPTC7	PTC7 protein phosphatase homolog [Source:HGNC Symbol;Acc:HGNC:30695]	0.100082	0.15576	0.760803	-0.0144795	0.851046	1	-0.0919862	0.317149	0.974995	-0.342517	7.70702e-10	3.49565e-08	-0.108748	0.0396018	0.618525	-0.0713408	0.168998	0.740042	0.0732095	0.291916	1
ENSG00000172183	4.19739	2.21151e-18	2.23732e-16	ISG20	interferon stimulated exonuclease gene 20 [Source:HGNC Symbol;Acc:HGNC:6130]	0.452214	0.003144	0.148286	0.001429	0.992537	1	0.0451989	0.802608	1	0.704625	2.89566e-10	1.6248e-08	-0.0034534	0.971607	1	0.0290085	0.763541	1	-0.0142724	0.911547	1
ENSG00000166197	8.60049	2.22237e-18	2.23999e-16	NOLC1	nucleolar and coiled-body phosphoprotein 1 [Source:HGNC Symbol;Acc:HGNC:15608]	-0.142379	0.25794	0.842155	-0.113595	0.406146	0.958739	0.233818	0.159461	0.950761	-0.808564	2.12094e-12	3.39524e-10	-0.00476426	0.959075	1	0.127877	0.174854	0.746246	-0.0805032	0.519341	1
ENSG00000131067	4.45856	2.23675e-18	2.24616e-16	GGT7	gamma-glutamyltransferase 7 [Source:HGNC Symbol;Acc:HGNC:4259]	-0.00651079	0.966534	1	-0.280834	0.110488	0.807378	0.13448	0.508214	1	0.831317	4.5047e-11	3.67531e-09	0.106726	0.330589	0.908106	0.0759131	0.476524	0.944302	-0.170718	0.241313	1
ENSG00000144115	5.17701	2.2736e-18	2.27477e-16	THNSL2	threonine synthase like 2 [Source:HGNC Symbol;Acc:HGNC:25602]	-0.152794	0.324752	0.87572	-0.233382	0.171628	0.872511	0.0492423	0.805696	1	0.860768	1.93857e-11	1.95394e-09	0.0696956	0.517892	0.998082	0.0271716	0.795839	1	-0.128343	0.371962	1
ENSG00000135709	5.8293	2.29578e-18	2.28019e-16	KIAA0513	KIAA0513 [Source:HGNC Symbol;Acc:HGNC:29058]	-0.257303	0.00404226	0.170288	0.591654	5.29488e-07	0.000702177	-0.0408959	0.70481	1	0.395493	1.39852e-09	5.5561e-08	0.16505	0.00935176	0.440622	-0.0536868	0.362716	0.87947	-0.0457906	0.564627	1
ENSG00000198000	6.39896	2.29399e-18	2.28019e-16	NOL8	nucleolar protein 8 [Source:HGNC Symbol;Acc:HGNC:23387]	-0.0593665	0.428801	0.906051	-0.154115	0.0689151	0.724674	-0.0306667	0.754847	1	-0.425603	4.00532e-11	3.41695e-09	-0.0547885	0.325699	0.903894	0.0126064	0.819626	1	0.0356821	0.631588	1
ENSG00000090861	8.3232	2.33524e-18	2.31095e-16	AARS	alanyl-tRNA synthetase [Source:HGNC Symbol;Acc:HGNC:20]	0.331489	0.00884738	0.25834	-0.0583689	0.654038	0.986753	0.203717	0.19528	0.954598	-0.709527	8.21852e-12	9.98476e-10	-0.0440677	0.616486	1	0.140404	0.109711	0.668443	-0.105158	0.374544	1
ENSG00000105426	6.91812	2.36893e-18	2.32737e-16	PTPRS	protein tyrosine phosphatase, receptor type S [Source:HGNC Symbol;Acc:HGNC:9681]	-0.16547	0.0158659	0.34625	-0.10654	0.149927	0.859978	0.281845	0.00244951	0.949803	0.291558	7.64587e-09	2.12129e-07	0.146741	0.00407194	0.380034	0.117359	0.0184106	0.486011	-0.173022	0.0106418	1
ENSG00000148700	5.56087	2.36617e-18	2.32737e-16	ADD3	adducin 3 [Source:HGNC Symbol;Acc:HGNC:245]	0.0148512	0.862307	1	0.0269048	0.77649	1	-0.066112	0.555357	1	0.580889	4.3927e-13	9.41284e-11	-0.094405	0.131698	0.774559	-0.119016	0.0581887	0.591804	0.109877	0.188197	1
ENSG00000179178	2.96594	2.42692e-18	2.37576e-16	TMEM125	transmembrane protein 125 [Source:HGNC Symbol;Acc:HGNC:28275]	-0.0600138	0.769419	1	0.0380318	0.868718	1	0.195315	0.45772	1	0.896726	9.28904e-10	4.05115e-08	0.15696	0.258161	0.868239	0.138464	0.298827	0.839368	-0.0954847	0.593177	1
ENSG00000182218	1.2077	2.48465e-18	2.42356e-16	HHIPL1	HHIP like 1 [Source:HGNC Symbol;Acc:HGNC:19710]	-0.415022	0.244411	0.833559	0.0932485	0.845516	1	0.926419	0.029223	0.949803	1.27403	1.64429e-10	1.01319e-08	0.328438	0.113816	0.749344	-0.0258973	0.980845	1	-0.437809	0.0776792	1
ENSG00000130821	7.24455	2.54635e-18	2.46606e-16	SLC6A8	solute carrier family 6 member 8 [Source:HGNC Symbol;Acc:HGNC:11055]	-0.141192	0.118796	0.707575	-0.271887	0.00831188	0.358431	0.205636	0.0852452	0.950761	-0.641355	1.15413e-13	3.30616e-11	0.115942	0.0864733	0.72003	0.176274	0.0110122	0.462255	-0.137719	0.127057	1
ENSG00000135372	6.59133	2.5452e-18	2.46606e-16	NAT10	N-acetyltransferase 10 [Source:HGNC Symbol;Acc:HGNC:29830]	-0.0103189	0.909988	1	-0.0444873	0.657413	0.986753	0.174495	0.150961	0.950761	-0.59514	1.8586e-12	3.08084e-10	0.015715	0.817174	1	0.115644	0.0951062	0.653867	-0.106962	0.244746	1
ENSG00000021355	5.33694	2.75092e-18	2.63755e-16	SERPINB1	serpin family B member 1 [Source:HGNC Symbol;Acc:HGNC:3311]	0.193433	0.117252	0.704314	-0.0377165	0.784112	1	0.0724329	0.647239	1	0.727047	5.44509e-12	7.09008e-10	-0.11611	0.180188	0.820612	0.0396591	0.639366	1	-0.00707017	0.950679	1
ENSG00000102316	5.73914	2.736e-18	2.63755e-16	MAGED2	MAGE family member D2 [Source:HGNC Symbol;Acc:HGNC:16353]	-0.0406879	0.724537	1	0.0817351	0.523272	0.961057	0.0548459	0.714024	1	0.608618	1.33152e-10	8.6897e-09	0.0413698	0.615236	1	0.0547179	0.498215	0.956216	-0.0321909	0.767578	1
ENSG00000109133	7.1838	2.75249e-18	2.63755e-16	TMEM33	transmembrane protein 33 [Source:HGNC Symbol;Acc:HGNC:25541]	0.143912	0.0372793	0.490514	0.0175296	0.813435	1	-0.126078	0.156036	0.950761	-0.340092	3.28767e-10	1.793e-08	-0.120718	0.0185453	0.518697	-0.0394873	0.417924	0.908002	0.102475	0.126462	1
ENSG00000106541	3.75627	2.76804e-18	2.64314e-16	AGR2	anterior gradient 2, protein disulphide isomerase family member [Source:HGNC Symbol;Acc:HGNC:328]	0.0820936	0.592959	0.969818	-0.180743	0.294809	0.948378	0.188787	0.345139	0.980897	0.817419	4.19074e-11	3.51535e-09	0.00109398	0.991789	1	0.067275	0.521783	0.968892	-0.0750913	0.593267	1
ENSG00000163029	6.21663	2.77894e-18	2.64427e-16	SMC6	structural maintenance of chromosomes 6 [Source:HGNC Symbol;Acc:HGNC:20466]	0.169821	0.0530507	0.555277	0.0082462	0.929801	1	-0.131948	0.241162	0.958444	-0.425091	7.15572e-10	3.30621e-08	-0.123327	0.0574964	0.663855	-0.0968513	0.13041	0.700162	0.124031	0.149874	1
ENSG00000135297	6.23169	2.87334e-18	2.72457e-16	MTO1	mitochondrial tRNA translation optimization 1 [Source:HGNC Symbol;Acc:HGNC:19261]	0.106363	0.169898	0.773166	0.0812255	0.34002	0.957908	0.0310679	0.755523	1	-0.426798	5.12116e-11	4.09738e-09	-0.105274	0.0702184	0.690402	0.0314379	0.575043	0.997592	0.00987564	0.896222	1
ENSG00000064687	4.88465	2.92404e-18	2.75346e-16	ABCA7	ATP binding cassette subfamily A member 7 [Source:HGNC Symbol;Acc:HGNC:37]	-0.173001	0.262361	0.843063	0.00537887	0.97447	1	0.00234799	0.990436	1	0.80573	6.17477e-11	4.72943e-09	0.169765	0.122005	0.761874	-0.0152002	0.883654	1	-0.0922867	0.518109	1
ENSG00000065183	7.41872	2.91557e-18	2.75346e-16	WDR3	WD repeat domain 3 [Source:HGNC Symbol;Acc:HGNC:12755]	-0.00772246	0.93544	1	-0.0537027	0.608558	0.974869	0.0631398	0.614082	1	-0.547154	3.93699e-11	3.39054e-09	-0.0603081	0.397253	0.937944	0.0158321	0.823365	1	-0.0127067	0.893515	1
ENSG00000154767	6.76387	2.99874e-18	2.81406e-16	XPC	XPC complex subunit, DNA damage recognition and repair factor [Source:HGNC Symbol;Acc:HGNC:12816]	-0.703461	1.26784e-09	2.87525e-06	0.4751	1.47088e-05	0.00976303	-0.102713	0.344335	0.980897	-0.281919	1.00441e-06	1.13372e-05	0.0691755	0.25872	0.868332	0.0212554	0.723809	1	-0.0597977	0.463044	1
ENSG00000079215	5.28533	3.12776e-18	2.92504e-16	SLC1A3	solute carrier family 1 member 3 [Source:HGNC Symbol;Acc:HGNC:10941]	0.0719663	0.572303	0.958853	0.123233	0.379411	0.958739	0.00997272	0.951992	1	-0.77541	1.34109e-11	1.48359e-09	-0.0194951	0.83982	1	0.0360059	0.708375	1	-0.0633433	0.624139	1
ENSG00000136868	7.20862	3.14409e-18	2.93025e-16	SLC31A1	solute carrier family 31 member 1 [Source:HGNC Symbol;Acc:HGNC:11016]	0.29744	0.000359089	0.0387787	-0.0414428	0.613392	0.977055	0.0358634	0.711838	1	-0.366578	7.22851e-10	3.32292e-08	-0.107246	0.056809	0.660966	-0.00207479	0.96936	1	0.031497	0.667685	1
ENSG00000182578	3.56793	3.17772e-18	2.95148e-16	CSF1R	colony stimulating factor 1 receptor [Source:HGNC Symbol;Acc:HGNC:2433]	-0.173463	0.242994	0.8317	0.0292384	0.864765	1	0.51464	0.011114	0.949803	0.576697	3.14064e-08	6.65132e-07	0.183184	0.0812523	0.710863	0.333554	0.00237893	0.368789	-0.292043	0.0384407	1
ENSG00000160712	6.14874	3.22005e-18	2.98063e-16	IL6R	interleukin 6 receptor [Source:HGNC Symbol;Acc:HGNC:6019]	-0.174382	0.0316754	0.458759	0.246362	0.00797181	0.356102	0.00313024	0.975512	1	0.387	6.41487e-10	3.07349e-08	0.130549	0.0266234	0.562671	0.0173079	0.756682	1	-0.0890008	0.245488	1
ENSG00000071073	2.92777	3.24289e-18	2.98166e-16	MGAT4A	alpha-1,3-mannosyl-glycoprotein 4-beta-N-acetylglucosaminyltransferase A [Source:HGNC Symbol;Acc:HGNC:7047]	0.452758	0.0276956	0.43744	0.447999	0.060913	0.703369	-0.394934	0.123511	0.950761	1.1972	4.26885e-13	9.22004e-11	-0.294336	0.0295912	0.582659	-0.263217	0.0439737	0.564413	0.260463	0.131654	1
ENSG00000145220	6.3236	3.24308e-18	2.98166e-16	LYAR	Ly1 antibody reactive [Source:HGNC Symbol;Acc:HGNC:26021]	0.0618221	0.655474	0.985619	-0.0279619	0.852674	1	0.0989984	0.585115	1	-0.812039	2.79639e-11	2.57098e-09	-0.0415547	0.690328	1	-0.00242186	0.981467	1	-0.0343499	0.806064	1
ENSG00000104324	2.31343	3.31867e-18	3.0282e-16	CPQ	carboxypeptidase Q [Source:HGNC Symbol;Acc:HGNC:16910]	0.434668	0.0504654	0.545072	-0.555814	0.024022	0.535409	-0.18065	0.51822	1	1.25797	4.47254e-13	9.50905e-11	-0.346974	0.017188	0.508223	-0.162299	0.242056	0.797494	0.265232	0.153651	1
ENSG00000197892	5.06249	3.32708e-18	3.0282e-16	KIF13B	kinesin family member 13B [Source:HGNC Symbol;Acc:HGNC:14405]	0.105714	0.232477	0.82272	-0.121833	0.210441	0.904585	-0.0250847	0.825382	1	0.554903	1.98319e-12	3.21253e-10	-0.0704589	0.264007	0.87176	-0.0245794	0.690621	1	-0.00640067	0.938533	1
ENSG00000197903	3.96894	3.32116e-18	3.0282e-16	HIST1H2BK	histone cluster 1 H2B family member k [Source:HGNC Symbol;Acc:HGNC:13954]	-0.245852	0.0705631	0.601434	-0.0518159	0.719433	0.996165	0.312512	0.0740947	0.950761	0.539825	1.4272e-08	3.52449e-07	0.120502	0.199837	0.830539	0.269192	0.00498277	0.414229	-0.171418	0.165627	1
ENSG00000120708	9.79395	3.36033e-18	3.04827e-16	TGFBI	transforming growth factor beta induced [Source:HGNC Symbol;Acc:HGNC:11771]	-0.255967	0.000956255	0.0745659	-0.026911	0.733081	0.999368	0.148366	0.118257	0.950761	-0.446748	2.87274e-12	4.31926e-10	0.035272	0.497734	0.987864	0.0804243	0.129934	0.69965	-0.0931976	0.189346	1
ENSG00000198794	3.2432	3.59591e-18	3.25113e-16	SCAMP5	secretory carrier membrane protein 5 [Source:HGNC Symbol;Acc:HGNC:30386]	0.265728	0.107707	0.688925	0.235581	0.166209	0.867165	-0.153657	0.536144	1	0.815753	4.41409e-11	3.64173e-09	0.00835537	0.937396	1	-0.119665	0.26106	0.812739	0.0684913	0.765395	1
ENSG00000092969	2.03801	3.61976e-18	3.26119e-16	TGFB2	transforming growth factor beta 2 [Source:HGNC Symbol;Acc:HGNC:11768]	0.360459	0.0405952	0.501596	0.314775	0.0950436	0.771031	-0.319018	0.150772	0.950761	-0.924023	1.14395e-09	4.78946e-08	-0.261425	0.0762778	0.701852	-0.143084	0.310813	0.84563	0.112652	0.557423	1
ENSG00000272620	2.939	3.631e-18	3.26119e-16	AFAP1-AS1	AFAP1 antisense RNA 1 [Source:HGNC Symbol;Acc:HGNC:28141]	0.891413	9.94278e-07	0.000474707	-0.232752	0.185708	0.88594	0.624167	0.00233865	0.949803	-0.328109	0.000749339	0.00348769	0.347083	0.00282727	0.352533	0.353611	0.00360657	0.391032	-0.429313	0.00469831	1
ENSG00000068971	5.12256	3.69217e-18	3.30522e-16	PPP2R5B	protein phosphatase 2 regulatory subunit B'beta [Source:HGNC Symbol;Acc:HGNC:9310]	-0.00106878	0.993898	1	0.115797	0.464539	0.958739	0.00609632	0.973404	1	0.735348	9.79691e-11	6.96118e-09	0.0862144	0.385206	0.931955	0.0293272	0.762012	1	-0.0586759	0.655666	1
ENSG00000002726	1.39415	3.83932e-18	3.42568e-16	AOC1	amine oxidase, copper containing 1 [Source:HGNC Symbol;Acc:HGNC:80]	0.176865	0.583761	0.964395	0.0449622	0.980229	1	-0.0692856	0.867285	1	1.31266	2.67713e-10	1.52417e-08	-0.0299737	0.879713	1	0.044094	0.815684	1	0.139197	0.586301	1
ENSG00000184922	3.57576	3.90928e-18	3.4767e-16	FMNL1	formin like 1 [Source:HGNC Symbol;Acc:HGNC:1212]	0.326905	0.0445925	0.519345	-0.0697961	0.708753	0.995165	0.584328	0.0070876	0.949803	0.714227	1.80984e-09	6.78417e-08	-0.0012513	0.990392	1	0.256842	0.0242542	0.509593	-0.296131	0.0465906	1
ENSG00000007047	5.60953	3.96656e-18	3.50678e-16	MARK4	microtubule affinity regulating kinase 4 [Source:HGNC Symbol;Acc:HGNC:13538]	-0.0337383	0.70376	0.999193	0.0337615	0.732554	0.999317	0.0183281	0.874135	1	0.469465	1.52579e-10	9.56747e-09	0.0488857	0.443794	0.964731	0.024563	0.697527	1	-0.0146858	0.862728	1
ENSG00000136828	4.15191	3.96887e-18	3.50678e-16	RALGPS1	Ral GEF with PH domain and SH3 binding motif 1 [Source:HGNC Symbol;Acc:HGNC:16851]	-0.150057	0.207176	0.797656	-0.174273	0.180416	0.88041	-0.0870298	0.571358	1	0.618159	9.95399e-11	7.03605e-09	0.0259637	0.754011	1	0.0339214	0.677835	1	0.0202522	0.854293	1
ENSG00000116120	6.94005	4.43888e-18	3.90938e-16	FARSB	phenylalanyl-tRNA synthetase subunit beta [Source:HGNC Symbol;Acc:HGNC:17800]	0.133277	0.203049	0.797656	0.0150907	0.89407	1	0.0510177	0.705786	1	-0.555118	1.61109e-10	9.96459e-09	-0.137389	0.0811361	0.710863	-0.00684262	0.928826	1	0.0633646	0.539587	1
ENSG00000074935	4.48836	4.46668e-18	3.91521e-16	TUBE1	tubulin epsilon 1 [Source:HGNC Symbol;Acc:HGNC:20775]	0.604402	0.000211563	0.0272866	-0.0206622	0.8952	1	-0.079362	0.67065	1	-0.668348	4.42189e-09	1.37371e-07	-0.248408	0.0294855	0.582659	-0.110781	0.30711	0.843354	0.131257	0.372356	1
ENSG00000167608	4.86843	4.47427e-18	3.91521e-16	TMC4	transmembrane channel like 4 [Source:HGNC Symbol;Acc:HGNC:22998]	-0.146108	0.366351	0.88972	-0.315853	0.0871502	0.761138	0.176429	0.406282	0.992602	0.808994	1.85764e-10	1.13349e-08	0.150631	0.19061	0.825445	0.174694	0.121876	0.687611	-0.275714	0.0761913	1
ENSG00000095321	5.55097	4.58886e-18	4.0026e-16	CRAT	carnitine O-acetyltransferase [Source:HGNC Symbol;Acc:HGNC:2342]	-0.195038	0.052472	0.552604	0.0261032	0.809059	1	0.260064	0.0473784	0.949803	0.479443	7.27931e-10	3.3294e-08	0.0622452	0.376178	0.92927	0.133196	0.0608901	0.597018	-0.173122	0.0702948	1
ENSG00000133706	8.04878	4.67949e-18	4.06862e-16	LARS	leucyl-tRNA synthetase [Source:HGNC Symbol;Acc:HGNC:6512]	0.136027	0.205595	0.797656	-0.105601	0.364911	0.958739	0.0754686	0.587309	1	-0.59964	3.98335e-11	3.40889e-09	-0.0711805	0.367703	0.927403	0.0319231	0.682439	1	-0.00817052	0.938236	1
ENSG00000167723	1.24608	4.7963e-18	4.15689e-16	TRPV3	transient receptor potential cation channel subfamily V member 3 [Source:HGNC Symbol;Acc:HGNC:18084]	0.0608805	0.886768	1	0.478239	0.437251	0.958739	0.523611	0.334618	0.979363	1.59431	3.09425e-10	1.70115e-08	0.0862931	0.731501	1	0.201791	0.408685	0.902697	-0.314499	0.33346	1
ENSG00000109321	7.46863	4.89409e-18	4.22818e-16	AREG	amphiregulin [Source:HGNC Symbol;Acc:HGNC:651]	0.252507	0.00123399	0.0876809	0.31607	0.000401643	0.0759049	-0.188229	0.050149	0.949803	-0.162584	0.00031229	0.00161208	-0.185063	0.0012101	0.304922	-0.300143	2.74604e-06	0.056359	0.0896334	0.205785	1
ENSG00000136244	1.50623	4.96499e-18	4.27586e-16	IL6	interleukin 6 [Source:HGNC Symbol;Acc:HGNC:6018]	0.386244	0.266879	0.845517	0.203767	0.695091	0.992456	0.400916	0.383433	0.988028	1.3795	8.32816e-10	3.73381e-08	0.0149621	0.945916	1	0.227822	0.30344	0.842549	-0.151604	0.59089	1
ENSG00000108312	7.143	5.15631e-18	4.41182e-16	UBTF	upstream binding transcription factor [Source:HGNC Symbol;Acc:HGNC:12511]	-0.124203	0.133668	0.731803	-0.0973814	0.282928	0.94749	0.172647	0.11408	0.950761	-0.504917	4.74868e-12	6.33484e-10	0.0439971	0.466927	0.975102	0.0389567	0.518638	0.96799	-0.0694147	0.395166	1
ENSG00000115226	1.07131	5.1715e-18	4.41182e-16	FNDC4	fibronectin type III domain containing 4 [Source:HGNC Symbol;Acc:HGNC:20239]	-0.385751	0.308004	0.864271	0.553464	0.290473	0.947526	1.15837	0.0112343	0.949803	0.939063	1.70357e-07	2.63264e-06	0.491328	0.0259691	0.56011	0.48005	0.0178579	0.482148	-0.785447	0.00330135	1
ENSG00000137936	7.77879	5.15893e-18	4.41182e-16	BCAR3	BCAR3, NSP family adaptor protein [Source:HGNC Symbol;Acc:HGNC:973]	-0.0620369	0.306591	0.862979	-0.10121	0.136801	0.849181	0.0342513	0.665621	1	-0.313913	2.45591e-10	1.42506e-08	-0.0550729	0.219545	0.846981	0.0134197	0.761218	1	-0.0240907	0.686223	1
ENSG00000204610	0.211384	5.44862e-18	4.63371e-16	TRIM15	tripartite motif containing 15 [Source:HGNC Symbol;Acc:HGNC:16284]	0.683393	0.386501	0.900117	4.30565	0.049124	0.664222	0.631589	0.462136	1	2.3828	4.11991e-11	3.4966e-09	-0.276766	0.543609	1	-0.0294183	0.962512	1	-0.410619	0.38197	1
ENSG00000174080	2.62284	5.50784e-18	4.66948e-16	CTSF	cathepsin F [Source:HGNC Symbol;Acc:HGNC:2531]	-0.0377276	0.862125	1	-0.17343	0.443763	0.958739	0.134466	0.622145	1	1.0184	8.93865e-11	6.41838e-09	0.0724258	0.610502	1	0.0444144	0.740871	1	-0.20106	0.272207	1
ENSG00000065427	8.12678	5.56509e-18	4.69634e-16	KARS	lysyl-tRNA synthetase [Source:HGNC Symbol;Acc:HGNC:6215]	0.00545149	0.940591	1	-0.0247325	0.760201	1	0.158519	0.106408	0.950761	-0.451426	5.85152e-12	7.48822e-10	-0.0136277	0.80058	1	0.0935002	0.0911648	0.650963	-0.0800136	0.275023	1
ENSG00000173535	3.10455	5.57404e-18	4.69634e-16	TNFRSF10C	TNF receptor superfamily member 10c [Source:HGNC Symbol;Acc:HGNC:11906]	-1.35042	1.22122e-09	2.87525e-06	0.855301	4.70499e-06	0.00388005	0.0638124	0.742482	1	0.0853266	0.283421	0.471398	0.169311	0.141401	0.785259	0.223425	0.0275064	0.518741	-0.199895	0.168294	1
ENSG00000136944	4.72983	5.66542e-18	4.7586e-16	LMX1B	LIM homeobox transcription factor 1 beta [Source:HGNC Symbol;Acc:HGNC:6654]	-0.304391	0.0037195	0.162507	-0.0784821	0.458007	0.958739	0.249674	0.0556019	0.949803	0.441074	2.95026e-09	1.00486e-07	0.187226	0.0108694	0.450914	0.113859	0.10103	0.660636	-0.234937	0.01554	1
ENSG00000184481	4.68438	5.75347e-18	4.81769e-16	FOXO4	forkhead box O4 [Source:HGNC Symbol;Acc:HGNC:7139]	-0.298869	0.00492693	0.187883	-0.0470314	0.659619	0.986753	0.0530629	0.679705	1	0.470595	1.06402e-09	4.53148e-08	0.197613	0.00834881	0.429171	-0.00714461	0.917178	1	-0.0880128	0.349106	1
ENSG00000185187	3.337	5.85901e-18	4.89102e-16	SIGIRR	single Ig and TIR domain containing [Source:HGNC Symbol;Acc:HGNC:30575]	0.270546	0.162756	0.768177	-0.271471	0.235326	0.923905	0.505326	0.0489092	0.949803	0.907946	3.01252e-10	1.66441e-08	-0.0187029	0.8853	1	0.289815	0.0309334	0.532671	-0.347848	0.0498281	1
ENSG00000135828	4.32542	6.0345e-18	5.0221e-16	RNASEL	ribonuclease L [Source:HGNC Symbol;Acc:HGNC:10050]	0.115511	0.314154	0.868936	-0.148679	0.238722	0.925829	-0.0491323	0.73953	1	0.6813	4.24079e-12	5.82873e-10	-0.0981436	0.223133	0.849577	-0.0320126	0.683676	1	0.0502087	0.636307	1
ENSG00000083093	5.2274	6.26221e-18	5.19573e-16	PALB2	partner and localizer of BRCA2 [Source:HGNC Symbol;Acc:HGNC:26144]	0.08412	0.443152	0.906051	0.062146	0.603227	0.972078	0.0414224	0.770828	1	-0.57123	3.71234e-10	1.97319e-08	-0.0793098	0.337776	0.912553	-0.0973825	0.238823	0.795902	0.0715589	0.515548	1
ENSG00000181472	4.70523	6.48238e-18	5.36205e-16	ZBTB2	zinc finger and BTB domain containing 2 [Source:HGNC Symbol;Acc:HGNC:20868]	0.205409	0.0388296	0.496095	-0.312881	0.00528496	0.300889	0.122976	0.329989	0.978569	-0.489155	5.15023e-10	2.55297e-08	-0.117432	0.10893	0.744312	0.0447491	0.532019	0.975741	-0.0458737	0.634162	1
ENSG00000145919	5.52656	6.57666e-18	5.42356e-16	BOD1	biorientation of chromosomes in cell division 1 [Source:HGNC Symbol;Acc:HGNC:25114]	0.193668	0.0225206	0.402105	0.000902705	0.991859	1	-0.0334031	0.751515	1	-0.36694	6.37774e-09	1.83172e-07	-0.162524	0.0108136	0.450164	-0.0784262	0.194764	0.757273	0.109879	0.177421	1
ENSG00000171368	1.69953	6.61033e-18	5.43485e-16	TPPP	tubulin polymerization promoting protein [Source:HGNC Symbol;Acc:HGNC:24164]	0.210275	0.531443	0.940126	0.365249	0.352346	0.958739	0.205465	0.714318	1	1.36491	2.4065e-10	1.40537e-08	0.114144	0.813641	1	-0.111605	0.560056	0.990064	-0.169873	0.566932	1
ENSG00000138606	0.854687	6.67752e-18	5.47356e-16	SHF	Src homology 2 domain containing F [Source:HGNC Symbol;Acc:HGNC:25116]	-0.47549	0.296085	0.858942	0.0734616	0.89364	1	-0.0804954	0.872505	1	1.29574	2.71924e-09	9.45101e-08	0.323075	0.213501	0.840964	0.107026	0.639607	1	0.0759225	0.800792	1
ENSG00000033627	6.93694	6.86539e-18	5.59386e-16	ATP6V0A1	ATPase H+ transporting V0 subunit a1 [Source:HGNC Symbol;Acc:HGNC:865]	-0.176991	0.0393398	0.497719	-0.25177	0.00942858	0.37568	0.174571	0.116013	0.950761	0.378035	5.31222e-09	1.59726e-07	0.0946111	0.12392	0.765511	0.164196	0.00990253	0.460358	-0.152316	0.066929	1
ENSG00000168003	9.40518	6.86347e-18	5.59386e-16	SLC3A2	solute carrier family 3 member 2 [Source:HGNC Symbol;Acc:HGNC:11026]	0.138324	0.179763	0.784612	-0.102954	0.358713	0.958739	0.237581	0.0817592	0.950761	-0.593795	1.45855e-11	1.55659e-09	-0.0509791	0.497429	0.987864	0.120627	0.110637	0.668788	-0.0947377	0.350664	1
ENSG00000103544	4.84333	6.91106e-18	5.60886e-16	VPS35L	VPS35 endosomal protein sorting factor like [Source:HGNC Symbol;Acc:HGNC:24641]	0.254684	0.0186225	0.373465	-0.128619	0.270729	0.944562	0.134328	0.320327	0.974995	0.555091	8.20391e-11	5.9378e-09	-0.037081	0.612127	1	0.108553	0.142722	0.718058	-0.144763	0.144502	1
ENSG00000144815	5.19783	6.92503e-18	5.60886e-16	NXPE3	neurexophilin and PC-esterase domain family member 3 [Source:HGNC Symbol;Acc:HGNC:28238]	0.0352383	0.66729	0.990343	0.00121578	0.989227	1	-0.0240277	0.821643	1	0.473246	1.97855e-11	1.98687e-09	0.00689406	0.906409	1	-0.0376756	0.518008	0.967936	0.00682309	0.930489	1
ENSG00000085831	2.4311	6.9473e-18	5.6102e-16	TTC39A	tetratricopeptide repeat domain 39A [Source:HGNC Symbol;Acc:HGNC:18657]	-0.0353433	0.897136	1	-0.174447	0.566911	0.963025	0.0827698	0.812975	1	1.1336	8.98934e-10	3.94574e-08	0.201992	0.258394	0.868246	0.0898164	0.597101	1	-0.0893367	0.697487	1
ENSG00000271447	4.78113	6.98637e-18	5.62506e-16	MMP28	matrix metallopeptidase 28 [Source:HGNC Symbol;Acc:HGNC:14366]	-0.127348	0.229659	0.821217	-0.063133	0.585655	0.965862	-0.134112	0.334148	0.979363	-0.441749	2.40858e-08	5.38023e-07	-0.183122	0.0255686	0.556991	-0.205291	0.0122319	0.464009	0.22291	0.0417775	1
ENSG00000102882	5.76929	7.29806e-18	5.85868e-16	MAPK3	mitogen-activated protein kinase 3 [Source:HGNC Symbol;Acc:HGNC:6877]	0.101857	0.239541	0.829349	-0.0737819	0.440319	0.958739	0.186056	0.103228	0.950761	0.396722	2.88793e-09	9.88581e-08	0.0193482	0.75329	1	0.169626	0.00912563	0.457357	-0.128816	0.125282	1
ENSG00000124313	4.65641	7.36046e-18	5.8914e-16	IQSEC2	IQ motif and Sec7 domain 2 [Source:HGNC Symbol;Acc:HGNC:29059]	-0.130362	0.24398	0.832948	-0.228902	0.0674722	0.720764	0.249146	0.091438	0.950761	0.497794	3.36199e-09	1.11765e-07	0.151354	0.0620273	0.672783	0.165035	0.0393606	0.555089	-0.20901	0.0527677	1
ENSG00000136933	6.0632	7.56803e-18	6.03977e-16	RABEPK	Rab9 effector protein with kelch motifs [Source:HGNC Symbol;Acc:HGNC:16896]	-0.0727867	0.386779	0.900347	-0.116266	0.209402	0.904069	0.0726513	0.508383	1	-0.489558	2.14438e-11	2.09918e-09	-0.0121867	0.844937	1	0.0492876	0.426991	0.915259	-0.0436873	0.600902	1
ENSG00000100304	7.18219	7.59084e-18	6.04026e-16	TTLL12	tubulin tyrosine ligase like 12 [Source:HGNC Symbol;Acc:HGNC:28974]	-0.165413	0.132303	0.729729	-0.035733	0.762934	1	0.293864	0.0448003	0.949803	-0.714812	1.20281e-12	2.09829e-10	0.069903	0.388435	0.933081	0.135475	0.0983013	0.657123	-0.118275	0.278086	1
ENSG00000100575	5.32998	7.61319e-18	6.04039e-16	TIMM9	translocase of inner mitochondrial membrane 9 [Source:HGNC Symbol;Acc:HGNC:11819]	0.105025	0.280855	0.850755	-0.0374054	0.725686	0.997836	0.0387637	0.759115	1	-0.439625	6.03083e-09	1.76476e-07	-0.145638	0.0500225	0.647795	-0.127523	0.0844646	0.639118	0.0852738	0.381744	1
ENSG00000119632	4.97156	7.82228e-18	6.18825e-16	IFI27L2	interferon alpha inducible protein 27 like 2 [Source:HGNC Symbol;Acc:HGNC:19753]	-0.178013	0.0645654	0.591921	0.229616	0.0334555	0.594504	0.0721133	0.55304	1	0.399387	1.3087e-08	3.30869e-07	0.126664	0.0661411	0.685713	0.0840402	0.20689	0.770215	-0.0560877	0.528318	1
ENSG00000221968	6.21676	7.90139e-18	6.23271e-16	FADS3	fatty acid desaturase 3 [Source:HGNC Symbol;Acc:HGNC:3576]	-0.335723	0.004099	0.17188	0.051021	0.672349	0.986753	0.200462	0.164566	0.950761	0.56544	2.10518e-10	1.25088e-08	0.0965191	0.224043	0.849577	0.0294372	0.701686	1	-0.154675	0.145039	1
ENSG00000198042	5.25722	8.07991e-18	6.3551e-16	MAK16	MAK16 homolog [Source:HGNC Symbol;Acc:HGNC:13703]	0.205629	0.0212115	0.392154	-0.128595	0.176565	0.87705	0.0249579	0.822487	1	-0.369239	1.55691e-08	3.78977e-07	-0.207822	0.00245224	0.350853	-0.0227322	0.71813	1	0.0348971	0.681161	1
ENSG00000114315	4.55774	8.2501e-18	6.47026e-16	HES1	hes family bHLH transcription factor 1 [Source:HGNC Symbol;Acc:HGNC:5192]	-0.110881	0.285847	0.853215	0.109839	0.339252	0.957908	0.0651235	0.629949	1	-0.581663	5.00383e-11	4.02882e-09	0.0513771	0.508941	0.993336	-0.0924412	0.234355	0.792855	-0.0267065	0.798028	1
ENSG00000108797	4.041	8.50277e-18	6.63021e-16	CNTNAP1	contactin associated protein 1 [Source:HGNC Symbol;Acc:HGNC:8011]	0.419856	0.0102117	0.277431	-0.133909	0.4371	0.958739	0.0681847	0.730939	1	0.716032	1.53171e-09	5.98906e-08	0.00123808	0.991288	1	0.144391	0.181855	0.749739	-0.102991	0.467355	1
ENSG00000157064	3.8933	8.49144e-18	6.63021e-16	NMNAT2	nicotinamide nucleotide adenylyltransferase 2 [Source:HGNC Symbol;Acc:HGNC:16789]	-0.195917	0.186173	0.789704	-0.181377	0.26873	0.943592	0.271823	0.15932	0.950761	0.671423	1.46582e-09	5.77292e-08	0.136751	0.184614	0.823472	0.151264	0.138512	0.711623	-0.188703	0.168029	1
ENSG00000027001	4.56824	8.70347e-18	6.70981e-16	MIPEP	mitochondrial intermediate peptidase [Source:HGNC Symbol;Acc:HGNC:7104]	-0.0519494	0.601952	0.975178	0.106624	0.336223	0.956712	0.110761	0.396952	0.989079	-0.546106	1.14584e-10	7.81528e-09	-0.0645766	0.391852	0.936091	-0.0513118	0.490834	0.951362	0.0575044	0.56787	1
ENSG00000148300	6.30939	8.69722e-18	6.70981e-16	REXO4	REX4 homolog, 3'-5' exonuclease [Source:HGNC Symbol;Acc:HGNC:12820]	-0.185695	0.0324713	0.463796	0.0951094	0.306392	0.951504	0.1964	0.0801554	0.950761	-0.505665	1.12052e-11	1.28666e-09	-0.0197492	0.751344	1	0.0573962	0.356995	0.874867	-0.0192354	0.817346	1
ENSG00000158373	1.74225	8.67184e-18	6.70981e-16	HIST1H2BD	histone cluster 1 H2B family member d [Source:HGNC Symbol;Acc:HGNC:4747]	-0.115292	0.654638	0.98536	-0.186616	0.523676	0.961166	-0.231954	0.483712	1	0.988738	3.25453e-09	1.09344e-07	0.176646	0.285203	0.88825	0.130295	0.425073	0.913373	0.00375958	0.985265	1
ENSG00000168447	3.82138	8.68152e-18	6.70981e-16	SCNN1B	sodium channel epithelial 1 beta subunit [Source:HGNC Symbol;Acc:HGNC:10600]	-0.183333	0.144276	0.744565	-0.954466	4.63259e-08	0.00011461	0.377831	0.0265923	0.949803	-0.799851	2.76029e-12	4.2681e-10	0.0809628	0.396193	0.937448	0.322787	0.00163244	0.360008	-0.245417	0.0623709	1
ENSG00000154358	5.79746	8.93037e-18	6.86529e-16	OBSCN	obscurin, cytoskeletal calmodulin and titin-interacting RhoGEF [Source:HGNC Symbol;Acc:HGNC:15719]	-0.161227	0.254198	0.840305	-0.0842175	0.580857	0.964869	0.0843223	0.642262	1	0.749533	1.18436e-10	8.00151e-09	0.125663	0.215286	0.842129	-0.0147365	0.880657	1	-0.14013	0.293271	1
ENSG00000141524	6.11888	9.15157e-18	7.01551e-16	TMC6	transmembrane channel like 6 [Source:HGNC Symbol;Acc:HGNC:18021]	-0.0249179	0.834141	1	-0.166194	0.215654	0.910495	0.214169	0.175364	0.954598	0.642366	7.19209e-11	5.33312e-09	0.0688981	0.42195	0.952146	0.0616518	0.462808	0.936211	-0.162053	0.162269	1
ENSG00000165732	9.37849	9.23843e-18	7.06221e-16	DDX21	DExD-box helicase 21 [Source:HGNC Symbol;Acc:HGNC:2744]	-0.00470051	0.959187	1	-0.0203858	0.84052	1	0.0336337	0.780655	1	-0.486294	2.02785e-10	1.21288e-08	-0.101031	0.144358	0.790357	0.00833849	0.902186	1	0.0141963	0.876575	1
ENSG00000137474	2.27243	1.0255e-17	7.8063e-16	MYO7A	myosin VIIA [Source:HGNC Symbol;Acc:HGNC:7606]	0.241891	0.322655	0.87489	0.115508	0.679656	0.986753	-0.371942	0.250796	0.958833	1.15718	1.38487e-11	1.50751e-09	-0.13992	0.347393	0.917328	-0.162049	0.398085	0.897144	0.0928009	0.744565	1
ENSG00000171608	3.81456	1.02692e-17	7.8063e-16	PIK3CD	phosphatidylinositol-4,5-bisphosphate 3-kinase catalytic subunit delta [Source:HGNC Symbol;Acc:HGNC:8977]	-0.125904	0.349875	0.884508	0.158154	0.301894	0.95103	0.189603	0.277826	0.965986	0.596114	2.52057e-09	8.90841e-08	0.064784	0.487158	0.983738	0.136885	0.140521	0.714037	-0.0811002	0.510335	1
ENSG00000164338	5.68663	1.03195e-17	7.82271e-16	UTP15	UTP15, small subunit processome component [Source:HGNC Symbol;Acc:HGNC:25758]	0.150085	0.0993258	0.675582	-0.0186889	0.847942	1	0.00683705	0.952967	1	-0.427248	1.98799e-09	7.31098e-08	-0.128619	0.0594161	0.667307	-0.0574806	0.385687	0.891695	0.0695518	0.434288	1
ENSG00000122644	5.71726	1.03583e-17	7.83026e-16	ARL4A	ADP ribosylation factor like GTPase 4A [Source:HGNC Symbol;Acc:HGNC:695]	0.225802	0.0139047	0.32177	0.0524025	0.588656	0.966135	-0.111411	0.33097	0.978744	-0.388608	7.339e-09	2.05688e-07	-0.178265	0.00901369	0.439908	-0.0606121	0.348038	0.869264	0.0760359	0.380911	1
ENSG00000115155	0.0862357	1.04383e-17	7.85023e-16	OTOF	otoferlin [Source:HGNC Symbol;Acc:HGNC:8515]	0.85625	0.310674	0.865588	2.98061	0.218616	0.912121	0.146293	0.901783	1	2.72343	1.07308e-10	7.37448e-09	-0.382985	0.405856	0.94117	0.186383	0.678406	1	0.0163702	0.99693	1
ENSG00000131080	4.39306	1.04489e-17	7.85023e-16	EDA2R	ectodysplasin A2 receptor [Source:HGNC Symbol;Acc:HGNC:17756]	-0.80386	6.3042e-08	5.36133e-05	0.360833	0.00576409	0.313311	-0.183622	0.219478	0.957962	0.0507355	0.415922	0.630705	-0.0913711	0.278617	0.88238	0.121434	0.13196	0.701804	-0.0555699	0.614471	1
ENSG00000205420	10.5651	1.04712e-17	7.85023e-16	KRT6A	keratin 6A [Source:HGNC Symbol;Acc:HGNC:6443]	0.0675655	0.55955	0.952644	-0.0775921	0.551541	0.96218	0.108425	0.477348	1	-0.664878	1.64041e-11	1.71043e-09	-0.0732384	0.386726	0.932101	0.125126	0.143069	0.71879	-0.0865234	0.447788	1
ENSG00000110046	6.39084	1.11402e-17	8.32883e-16	ATG2A	autophagy related 2A [Source:HGNC Symbol;Acc:HGNC:29028]	-0.186311	0.0557109	0.567015	0.152371	0.156078	0.864495	0.19577	0.119751	0.950761	0.449939	1.60679e-09	6.21125e-08	0.102978	0.137881	0.781977	0.0887026	0.193332	0.756753	-0.156018	0.0942312	1
ENSG00000072041	6.69587	1.14148e-17	8.51075e-16	SLC6A15	solute carrier family 6 member 15 [Source:HGNC Symbol;Acc:HGNC:13621]	0.0758837	0.556063	0.951032	0.00858436	0.951253	1	0.145932	0.387717	0.988508	-0.702276	1.298e-10	8.51176e-09	-0.0762399	0.43061	0.957483	0.00966887	0.919918	1	-0.0314757	0.80724	1
ENSG00000108651	6.59803	1.17561e-17	8.74125e-16	UTP6	UTP6, small subunit processome component [Source:HGNC Symbol;Acc:HGNC:18279]	0.0565191	0.396653	0.905496	0.040243	0.585505	0.965862	0.00571932	0.947472	1	-0.338395	4.09837e-10	2.12849e-08	-0.0526533	0.2853	0.888346	-0.0452121	0.355491	0.874059	0.0423645	0.519391	1
ENSG00000120800	6.48456	1.18978e-17	8.82256e-16	UTP20	UTP20, small subunit processome component [Source:HGNC Symbol;Acc:HGNC:17897]	0.0372966	0.701499	0.998555	-0.0791742	0.457535	0.958739	-0.0323658	0.798954	1	-0.513987	2.86637e-10	1.61168e-08	-0.0403756	0.577307	1	-0.0579644	0.425296	0.913497	0.0665527	0.492785	1
ENSG00000168765	3.18419	1.20941e-17	8.94375e-16	GSTM4	glutathione S-transferase mu 4 [Source:HGNC Symbol;Acc:HGNC:4636]	-0.0463688	0.773623	1	-0.121717	0.452982	0.958739	0.223489	0.245264	0.958444	0.648802	2.35252e-09	8.4061e-08	0.0889977	0.384414	0.931955	0.143885	0.151319	0.728461	-0.137237	0.303933	1
ENSG00000166938	5.87369	1.21455e-17	8.95736e-16	DIS3L	DIS3 like exosome 3'-5' exoribonuclease [Source:HGNC Symbol;Acc:HGNC:28698]	0.136288	0.122188	0.713149	-0.0675087	0.478292	0.958739	0.010035	0.929146	1	-0.474798	9.64446e-11	6.87079e-09	-0.0302045	0.637823	1	-0.00683355	0.914865	1	0.0398317	0.643663	1
ENSG00000169714	8.03406	1.22706e-17	9.02517e-16	CNBP	CCHC-type zinc finger nucleic acid binding protein [Source:HGNC Symbol;Acc:HGNC:13164]	-0.0158542	0.803247	1	-0.135948	0.0616768	0.705042	0.0956171	0.258107	0.961894	-0.361035	3.41423e-11	3.05641e-09	-0.0433976	0.356503	0.923045	0.0544445	0.247267	0.800152	-0.00598736	0.924129	1
ENSG00000088726	5.94962	1.23831e-17	9.08335e-16	TMEM40	transmembrane protein 40 [Source:HGNC Symbol;Acc:HGNC:25620]	-0.185812	0.0444369	0.518608	0.178027	0.0799953	0.747909	-0.0678494	0.561333	1	0.492615	5.10546e-11	4.09738e-09	0.0261184	0.684011	1	-0.0517753	0.413087	0.904988	-0.0485473	0.571531	1
ENSG00000163283	2.55169	1.27382e-17	9.29376e-16	ALPP	alkaline phosphatase, placental [Source:HGNC Symbol;Acc:HGNC:439]	-0.498149	0.00226566	0.12431	0.128444	0.411931	0.958739	0.368012	0.0626065	0.949803	-1.08153	8.60751e-13	1.63374e-10	0.207156	0.106343	0.737897	0.225897	0.0610094	0.597018	-0.199073	0.221646	1
ENSG00000187091	2.70009	1.27066e-17	9.29376e-16	PLCD1	phospholipase C delta 1 [Source:HGNC Symbol;Acc:HGNC:9060]	-0.499808	0.003377	0.155239	0.131448	0.529066	0.96218	0.439068	0.0382834	0.949803	0.547548	1.14612e-07	1.90884e-06	0.257101	0.0218991	0.539333	0.275088	0.0109845	0.462255	-0.253028	0.079655	1
ENSG00000141506	0.829363	1.28712e-17	9.36152e-16	PIK3R5	phosphoinositide-3-kinase regulatory subunit 5 [Source:HGNC Symbol;Acc:HGNC:30035]	-0.925636	0.0285892	0.44206	-0.578753	0.227927	0.918941	0.462866	0.390601	0.988508	1.29903	4.16656e-09	1.31237e-07	0.538911	0.0320258	0.590625	0.292081	0.190683	0.754472	-0.371058	0.251408	1
ENSG00000163683	4.4496	1.28999e-17	9.36152e-16	SMIM14	small integral membrane protein 14 [Source:HGNC Symbol;Acc:HGNC:27321]	0.199777	0.139786	0.737917	-0.245746	0.102752	0.789045	-0.100501	0.563381	1	0.788276	4.08382e-12	5.69934e-10	-0.113954	0.223884	0.849577	-0.0400092	0.660768	1	0.0419899	0.734997	1
ENSG00000113356	5.80769	1.3339e-17	9.65443e-16	POLR3G	RNA polymerase III subunit G [Source:HGNC Symbol;Acc:HGNC:30075]	0.0850954	0.547835	0.946528	0.0331118	0.830344	1	-0.0091925	0.960383	1	-0.793296	7.88393e-11	5.76756e-09	-0.0566967	0.595553	1	-0.042899	0.687972	1	0.0861946	0.549036	1
ENSG00000159335	4.98169	1.34376e-17	9.70003e-16	PTMS	parathymosin [Source:HGNC Symbol;Acc:HGNC:9629]	0.141397	0.160736	0.766123	0.0311	0.778315	1	-0.0560196	0.664743	1	0.515892	2.17491e-10	1.2867e-08	0.0565774	0.425525	0.953831	-0.062641	0.37657	0.887425	0.0409241	0.665017	1
ENSG00000103044	7.14438	1.36112e-17	9.79934e-16	HAS3	hyaluronan synthase 3 [Source:HGNC Symbol;Acc:HGNC:4820]	-0.362819	0.00829494	0.250265	0.125532	0.381943	0.958739	0.16241	0.343572	0.980897	-0.828057	3.50259e-12	5.04336e-10	0.109957	0.263865	0.871701	0.0823211	0.399731	0.898054	-0.0874179	0.504455	1
ENSG00000060656	7.02119	1.366e-17	9.80853e-16	PTPRU	protein tyrosine phosphatase, receptor type U [Source:HGNC Symbol;Acc:HGNC:9683]	-0.242093	0.0120569	0.301856	0.165585	0.111846	0.811244	0.0761064	0.527498	1	-0.542871	1.39747e-11	1.51517e-09	0.0450428	0.508866	0.993336	0.0486521	0.47309	0.942183	-0.0996535	0.278784	1
ENSG00000086712	6.92229	1.37941e-17	9.85257e-16	TXLNG	taxilin gamma [Source:HGNC Symbol;Acc:HGNC:18578]	0.206622	0.0219468	0.398971	-0.124257	0.192824	0.889946	0.00917063	0.934975	1	-0.354493	3.71081e-08	7.63793e-07	-0.188487	0.00565113	0.402924	-0.0829926	0.19604	0.757603	0.0859765	0.317735	1
ENSG00000151806	5.77512	1.37957e-17	9.85257e-16	GUF1	GUF1 homolog, GTPase [Source:HGNC Symbol;Acc:HGNC:25799]	0.198688	0.0217216	0.397675	0.199621	0.0374051	0.607495	-0.253012	0.0253091	0.949803	-0.314049	1.7617e-07	2.7085e-06	-0.226429	0.000793584	0.285324	-0.17386	0.00731232	0.436754	0.218154	0.0119479	1
ENSG00000177432	3.1812	1.383e-17	9.85257e-16	NAP1L5	nucleosome assembly protein 1 like 5 [Source:HGNC Symbol;Acc:HGNC:19968]	0.170405	0.238087	0.828273	-0.0390014	0.7967	1	-0.132617	0.499103	1	0.75805	2.1279e-11	2.09057e-09	-0.0646409	0.49923	0.988721	-0.0970441	0.301054	0.840839	0.115214	0.429808	1
ENSG00000054965	6.53677	1.39049e-17	9.88011e-16	FAM168A	family with sequence similarity 168 member A [Source:HGNC Symbol;Acc:HGNC:28999]	-0.0512276	0.463121	0.913582	0.00620993	0.935925	1	-0.00142632	0.987503	1	0.333395	1.73423e-09	6.59152e-08	0.0923824	0.0748285	0.699213	0.0510012	0.31418	0.847346	-0.0895891	0.19172	1
ENSG00000091127	6.25167	1.39725e-17	9.90227e-16	PUS7	pseudouridine synthase 7 [Source:HGNC Symbol;Acc:HGNC:26033]	0.0105699	0.904122	1	-0.065502	0.498803	0.958739	-0.0195749	0.864978	1	-0.393355	8.00838e-09	2.19035e-07	-0.141455	0.0367996	0.61287	-0.0978626	0.140253	0.713694	0.101954	0.249824	1
ENSG00000123213	6.60412	1.40691e-17	9.94482e-16	NLN	neurolysin [Source:HGNC Symbol;Acc:HGNC:16058]	0.00154686	0.987565	1	-0.10759	0.329073	0.955039	0.155623	0.238364	0.958444	-0.51049	4.21711e-10	2.16129e-08	-0.0638154	0.389018	0.933081	-0.033356	0.652562	1	-0.0150391	0.879877	1
ENSG00000279117	0.933906	1.41098e-17	9.9478e-16	AP001972.5	TEC	0.23331	0.599934	0.97392	-0.657641	0.188387	0.886525	-0.154359	0.788929	1	1.73865	6.5012e-11	4.942e-09	-0.153494	0.557696	1	0.00811238	0.971125	1	0.105977	0.755966	1
ENSG00000128915	5.88058	1.41951e-17	9.98203e-16	ICE2	interactor of little elongation complex ELL subunit 2 [Source:HGNC Symbol;Acc:HGNC:29885]	0.0681844	0.422739	0.906051	0.0013684	0.988305	1	-0.0605362	0.586157	1	-0.432366	4.23533e-10	2.16654e-08	-0.0729722	0.250655	0.864073	-0.0464748	0.458259	0.934442	0.0512756	0.544678	1
ENSG00000184916	6.90598	1.43388e-17	1.00571e-15	JAG2	jagged 2 [Source:HGNC Symbol;Acc:HGNC:6189]	-0.176403	0.0337417	0.469932	0.0937302	0.297699	0.949761	0.144142	0.177043	0.954598	-0.452403	3.7605e-11	3.30124e-09	0.0274515	0.643906	1	-0.0329177	0.576222	0.998142	-0.0190257	0.811359	1
ENSG00000124507	-0.123189	1.47223e-17	1.02995e-15	PACSIN1	protein kinase C and casein kinase substrate in neurons 1 [Source:HGNC Symbol;Acc:HGNC:8570]	0.802742	0.257732	0.842155	-0.285523	0.767495	1	-0.259874	0.771856	1	1.9386	1.19062e-09	4.95435e-08	-0.214368	0.57006	1	-0.078927	0.833705	1	0.269262	0.596572	1
ENSG00000181045	3.76209	1.49801e-17	1.0453e-15	SLC26A11	solute carrier family 26 member 11 [Source:HGNC Symbol;Acc:HGNC:14471]	-0.124373	0.441407	0.906051	0.266126	0.14549	0.858084	0.204479	0.322746	0.974995	0.720903	1.47969e-09	5.8191e-08	0.111057	0.322789	0.903894	0.0947677	0.37791	0.887991	-0.148235	0.310012	1
ENSG00000089053	7.32664	1.54931e-17	1.07834e-15	ANAPC5	anaphase promoting complex subunit 5 [Source:HGNC Symbol;Acc:HGNC:15713]	-0.0547634	0.425516	0.906051	0.0168364	0.824292	1	0.0914215	0.312508	0.972644	-0.431164	3.41583e-12	4.97104e-10	0.0176628	0.726878	1	0.0758861	0.138964	0.712869	-0.0345834	0.610926	1
ENSG00000065989	2.50186	1.6302e-17	1.13174e-15	PDE4A	phosphodiesterase 4A [Source:HGNC Symbol;Acc:HGNC:8780]	-0.222868	0.333755	0.879821	0.478555	0.0769632	0.745567	-0.0438871	0.880777	1	0.889601	4.68501e-09	1.43417e-07	0.271573	0.0765801	0.70241	-0.0212378	0.88052	1	0.0365458	0.851116	1
ENSG00000137876	7.23298	1.69485e-17	1.17363e-15	RSL24D1	ribosomal L24 domain containing 1 [Source:HGNC Symbol;Acc:HGNC:18479]	0.314148	0.00189617	0.113748	-0.00512968	0.960138	1	-0.100851	0.409478	0.994797	-0.370442	5.00252e-08	9.71725e-07	-0.234112	0.00167935	0.341156	-0.116628	0.0922119	0.651236	0.157877	0.094207	1
ENSG00000151914	8.21455	1.71946e-17	1.18464e-15	DST	dystonin [Source:HGNC Symbol;Acc:HGNC:1090]	-0.00375621	0.959409	1	0.183292	0.0333907	0.594504	-0.252659	0.0137192	0.949803	-0.328824	7.20442e-09	2.02125e-07	-0.0414147	0.447841	0.966651	-0.152792	0.00809902	0.443338	0.106416	0.152357	1
ENSG00000163346	4.81419	1.71815e-17	1.18464e-15	PBXIP1	PBX homeobox interacting protein 1 [Source:HGNC Symbol;Acc:HGNC:21199]	-0.197459	0.0590684	0.575699	0.0242499	0.827134	1	0.148653	0.263406	0.961894	0.399742	4.768e-08	9.32827e-07	0.196648	0.0101401	0.44995	0.127293	0.0794033	0.631742	-0.143572	0.141183	1
ENSG00000101460	3.36286	1.74259e-17	1.19754e-15	MAP1LC3A	microtubule associated protein 1 light chain 3 alpha [Source:HGNC Symbol;Acc:HGNC:6838]	0.0491566	0.790332	1	0.474671	0.0280445	0.558185	-0.120029	0.608838	1	0.923017	7.63025e-11	5.61215e-09	0.0401375	0.746346	1	-0.193281	0.111904	0.66966	0.122192	0.451085	1
ENSG00000126878	3.74926	1.75915e-17	1.19984e-15	AIF1L	allograft inflammatory factor 1 like [Source:HGNC Symbol;Acc:HGNC:28904]	-0.110966	0.429092	0.906051	-0.0768629	0.630007	0.986218	0.522441	0.00691489	0.949803	0.498901	2.46423e-07	3.5671e-06	0.20207	0.0461274	0.638835	0.308091	0.00317717	0.379945	-0.304569	0.0245945	1
ENSG00000142207	6.82692	1.75243e-17	1.19984e-15	URB1	URB1 ribosome biogenesis homolog [Source:HGNC Symbol;Acc:HGNC:17344]	-0.120759	0.160068	0.764765	0.173072	0.0729152	0.736694	0.0606896	0.584388	1	-0.51332	1.00437e-11	1.17309e-09	0.0458247	0.46755	0.975102	0.0329062	0.599321	1	-0.0497591	0.554438	1
ENSG00000186814	3.15485	1.75897e-17	1.19984e-15	ZSCAN30	zinc finger and SCAN domain containing 30 [Source:HGNC Symbol;Acc:HGNC:33517]	0.11828	0.443539	0.906051	0.12098	0.49368	0.958739	-0.227189	0.260185	0.961894	0.872047	5.696e-12	7.34649e-10	-0.0268388	0.796865	1	-0.187973	0.0738298	0.621134	0.0624559	0.652009	1
ENSG00000100234	7.47175	1.76735e-17	1.20241e-15	TIMP3	TIMP metallopeptidase inhibitor 3 [Source:HGNC Symbol;Acc:HGNC:11822]	-0.0226246	0.810024	1	0.34785	0.0024237	0.201708	-0.0660012	0.594747	1	-0.418025	9.1177e-09	2.44945e-07	-0.0378427	0.587464	1	-0.216144	0.00404919	0.40882	0.0589891	0.531281	1
ENSG00000143515	4.71678	1.77791e-17	1.20462e-15	ATP8B2	ATPase phospholipid transporting 8B2 [Source:HGNC Symbol;Acc:HGNC:13534]	0.670958	1.81182e-07	0.000119725	-0.101332	0.359823	0.958739	0.117159	0.36263	0.985678	0.409732	2.96529e-08	6.33417e-07	-0.0756079	0.289593	0.891249	0.107674	0.133917	0.705294	-0.139319	0.14288	1
ENSG00000196116	5.10774	1.77944e-17	1.20462e-15	TDRD7	tudor domain containing 7 [Source:HGNC Symbol;Acc:HGNC:30831]	0.0524159	0.618458	0.980039	-0.086549	0.46193	0.958739	-0.0286483	0.834722	1	0.586761	3.62123e-11	3.21981e-09	-0.0724432	0.334941	0.910672	0.00555026	0.940192	1	0.051922	0.603674	1
ENSG00000067141	6.06798	1.80466e-17	1.21866e-15	NEO1	neogenin 1 [Source:HGNC Symbol;Acc:HGNC:7754]	-0.193701	0.0168137	0.356917	-0.0688661	0.420932	0.958739	0.015964	0.874511	1	0.425009	7.27559e-11	5.38038e-09	0.0342001	0.541172	1	-0.0369702	0.505191	0.960009	-0.0336813	0.652863	1
ENSG00000167635	7.05621	1.84698e-17	1.24415e-15	ZNF146	zinc finger protein 146 [Source:HGNC Symbol;Acc:HGNC:12931]	0.1301	0.0768988	0.620404	-0.125898	0.118185	0.823482	-0.00957494	0.918699	1	-0.292353	4.27782e-08	8.545e-07	-0.155594	0.00575312	0.402924	-0.0537604	0.311995	0.846652	0.0487988	0.492654	1
ENSG00000183431	6.96864	1.88026e-17	1.26344e-15	SF3A3	splicing factor 3a subunit 3 [Source:HGNC Symbol;Acc:HGNC:10767]	0.0166455	0.870398	1	0.131881	0.248029	0.930492	-0.0209095	0.875817	1	-0.581257	4.29046e-11	3.57879e-09	-0.0529382	0.487325	0.983759	0.034853	0.646104	1	0.020636	0.839611	1
ENSG00000188883	4.91276	1.97934e-17	1.32674e-15	KLRG2	killer cell lectin like receptor G2 [Source:HGNC Symbol;Acc:HGNC:24778]	-0.336622	0.0250307	0.419191	0.374963	0.0230957	0.526405	0.108465	0.564484	1	-0.828912	4.78181e-11	3.88455e-09	0.0323161	0.771459	1	-0.0708559	0.51454	0.965873	0.038453	0.794503	1
ENSG00000155918	2.73856	2.00414e-17	1.34007e-15	RAET1L	retinoic acid early transcript 1L [Source:HGNC Symbol;Acc:HGNC:16798]	0.176334	0.318428	0.871188	-0.0522048	0.773287	1	0.0555079	0.801512	1	0.783585	7.94498e-10	3.58919e-08	-0.00551149	0.96199	1	0.0434445	0.699537	1	-0.040032	0.788864	1
ENSG00000011347	4.98661	2.03935e-17	1.35694e-15	SYT7	synaptotagmin 7 [Source:HGNC Symbol;Acc:HGNC:11514]	-0.00429322	0.960952	1	-0.184153	0.0647018	0.714797	0.508657	9.65072e-05	0.949803	0.347349	6.22795e-08	1.15691e-06	0.0841767	0.187153	0.823674	0.204194	0.00255042	0.368789	-0.250648	0.00511025	1
ENSG00000119242	4.4303	2.03816e-17	1.35694e-15	CCDC92	coiled-coil domain containing 92 [Source:HGNC Symbol;Acc:HGNC:29563]	0.0376768	0.725585	1	0.239377	0.0560925	0.686027	-0.118369	0.398604	0.98985	0.556555	1.33717e-10	8.69565e-09	0.0258237	0.732863	1	-0.0651837	0.383241	0.890725	0.0734587	0.4675	1
ENSG00000030066	6.10146	2.0506e-17	1.3611e-15	NUP160	nucleoporin 160 [Source:HGNC Symbol;Acc:HGNC:18017]	0.143484	0.135774	0.732543	-0.00407784	0.968482	1	0.0814246	0.508902	1	-0.470858	9.37063e-10	4.0802e-08	-0.085722	0.227332	0.851234	-0.00809192	0.908056	1	-0.00766278	0.934783	1
ENSG00000181610	6.29598	2.20776e-17	1.46185e-15	MRPS23	mitochondrial ribosomal protein S23 [Source:HGNC Symbol;Acc:HGNC:14509]	0.0440219	0.533545	0.941015	-0.00253033	0.973929	1	0.0644491	0.485188	1	-0.402414	3.63226e-11	3.21981e-09	-0.0400991	0.44458	0.964731	0.0663715	0.205023	0.768035	-0.0179802	0.796363	1
ENSG00000104980	6.25451	2.2707e-17	1.49987e-15	TIMM44	translocase of inner mitochondrial membrane 44 [Source:HGNC Symbol;Acc:HGNC:17316]	0.129374	0.232844	0.82272	0.0365804	0.754576	1	0.238484	0.0943138	0.950761	-0.599776	5.76063e-11	4.46638e-09	-0.0185791	0.816445	1	0.0822178	0.299391	0.839368	-0.08643	0.419102	1
ENSG00000126749	6.34587	2.29835e-17	1.51446e-15	EMG1	EMG1, N1-specific pseudouridine methyltransferase [Source:HGNC Symbol;Acc:HGNC:16912]	0.01652	0.8568	1	0.0404235	0.687958	0.98985	0.120217	0.3186	0.974995	-0.547759	1.35601e-11	1.49071e-09	-0.00379517	0.955644	1	0.0752717	0.26984	0.820377	-0.0210299	0.81749	1
ENSG00000115457	5.83502	2.30422e-17	1.51466e-15	IGFBP2	insulin like growth factor binding protein 2 [Source:HGNC Symbol;Acc:HGNC:5471]	-0.0775465	0.332826	0.878528	0.157569	0.0811033	0.750489	0.0855334	0.412792	0.997134	-0.496258	4.46326e-12	6.06915e-10	0.144652	0.0191457	0.521416	-0.0146328	0.802457	1	-0.0555836	0.482453	1
ENSG00000135414	4.65761	2.36548e-17	1.55118e-15	GDF11	growth differentiation factor 11 [Source:HGNC Symbol;Acc:HGNC:4216]	0.152099	0.183418	0.788677	0.339985	0.0116016	0.411143	0.00586686	0.967865	1	0.508799	3.83554e-09	1.22801e-07	0.0661885	0.410304	0.944844	0.0293083	0.712317	1	-0.0281704	0.791027	1
ENSG00000054179	3.62382	2.37632e-17	1.55454e-15	ENTPD2	ectonucleoside triphosphate diphosphohydrolase 2 [Source:HGNC Symbol;Acc:HGNC:3364]	-0.00907937	0.956094	1	-0.52523	0.00638979	0.32564	0.287712	0.187981	0.954598	0.851804	7.11596e-11	5.29722e-09	0.00619414	0.956579	1	0.107858	0.337921	0.861791	-0.251941	0.103111	1
ENSG00000135549	3.6226	2.39282e-17	1.56159e-15	PKIB	cAMP-dependent protein kinase inhibitor beta [Source:HGNC Symbol;Acc:HGNC:9018]	1.12996	1.17959e-08	1.39571e-05	-0.400553	0.0230658	0.526405	-0.190455	0.320966	0.974995	0.917637	1.32169e-12	2.27648e-10	-0.459779	6.45249e-05	0.130854	-0.0923973	0.37175	0.884666	0.150534	0.265621	1
ENSG00000089486	7.01684	2.47766e-17	1.61285e-15	CDIP1	cell death inducing p53 target 1 [Source:HGNC Symbol;Acc:HGNC:13234]	-1.06794	1.08974e-10	4.41774e-07	0.538653	0.000154994	0.0458049	0.153155	0.30004	0.97021	-0.430447	1.49151e-07	2.37229e-06	0.187147	0.0307699	0.588109	0.200226	0.0202131	0.489689	-0.250235	0.0305032	1
ENSG00000198569	2.75437	2.48322e-17	1.61285e-15	SLC34A3	solute carrier family 34 member 3 [Source:HGNC Symbol;Acc:HGNC:20305]	-0.6399	0.0388731	0.496095	-0.732775	0.0292714	0.567526	0.028402	0.944652	1	1.23196	4.7089e-10	2.36803e-08	0.052967	0.782749	1	0.230371	0.212371	0.774216	-0.155529	0.555178	1
ENSG00000031698	8.61816	2.54062e-17	1.63887e-15	SARS	seryl-tRNA synthetase [Source:HGNC Symbol;Acc:HGNC:10537]	0.293996	0.0011544	0.0842244	-0.0168205	0.853331	1	-0.0241266	0.822558	1	-0.386577	1.63202e-09	6.26427e-08	-0.165791	0.0095407	0.443073	0.0680118	0.256256	0.808241	-0.0135849	0.866696	1
ENSG00000130813	3.45894	2.54134e-17	1.63887e-15	C19orf66	chromosome 19 open reading frame 66 [Source:HGNC Symbol;Acc:HGNC:25649]	-0.282099	0.0424925	0.510511	0.0802384	0.645183	0.986753	0.0322805	0.852053	1	0.620231	8.30308e-10	3.72871e-08	0.131163	0.166557	0.806309	-0.0044628	0.960352	1	-0.0582823	0.635264	1
ENSG00000140945	6.85538	2.5331e-17	1.63887e-15	CDH13	cadherin 13 [Source:HGNC Symbol;Acc:HGNC:1753]	-0.154396	0.0334448	0.468917	-0.112497	0.152391	0.863426	0.0943032	0.308933	0.972407	-0.343645	1.0412e-09	4.45522e-08	-0.0494714	0.341291	0.913594	0.0451114	0.384039	0.891364	-0.0771505	0.270911	1
ENSG00000095002	6.60409	2.55516e-17	1.64388e-15	MSH2	mutS homolog 2 [Source:HGNC Symbol;Acc:HGNC:7325]	0.167052	0.0334318	0.468917	-0.140071	0.102186	0.788651	0.0218542	0.825231	1	0.524709	3.56122e-13	7.94386e-11	-0.193661	0.00127536	0.306952	-0.0478623	0.384273	0.89159	0.0327088	0.657715	1
ENSG00000074582	5.64039	2.5748e-17	1.65261e-15	BCS1L	BCS1 homolog, ubiquinol-cytochrome c reductase complex chaperone [Source:HGNC Symbol;Acc:HGNC:1020]	-0.152097	0.174209	0.77834	-0.0279228	0.816062	1	0.231601	0.114532	0.950761	-0.692345	4.71097e-12	6.31549e-10	0.0543973	0.514865	0.996511	0.157712	0.0606304	0.597018	-0.15746	0.160747	1
ENSG00000082516	6.31348	2.59501e-17	1.65598e-15	GEMIN5	gem nuclear organelle associated protein 5 [Source:HGNC Symbol;Acc:HGNC:20043]	-0.114455	0.336009	0.882083	-0.0507766	0.694193	0.992158	0.204058	0.193276	0.954598	-0.693018	3.02822e-11	2.73787e-09	-0.00388792	0.965064	1	0.0778046	0.383018	0.890725	-0.0475921	0.68873	1
ENSG00000116761	4.01508	2.59831e-17	1.65598e-15	CTH	cystathionine gamma-lyase [Source:HGNC Symbol;Acc:HGNC:2501]	0.860692	0.00186594	0.113348	-0.0081212	0.976159	1	0.181865	0.573362	1	-1.39859	4.18352e-10	2.15625e-08	0.0316168	0.877636	1	0.108379	0.596009	1	-0.176961	0.517128	1
ENSG00000170271	2.71853	2.58782e-17	1.65598e-15	FAXDC2	fatty acid hydroxylase domain containing 2 [Source:HGNC Symbol;Acc:HGNC:1334]	-0.361618	0.512946	0.935684	0.64801	0.236399	0.924072	-0.344509	0.604401	1	1.91013	7.27556e-10	3.3294e-08	0.250333	0.444138	0.964731	-0.259372	0.357285	0.874867	0.0361513	0.928667	1
ENSG00000183527	5.81047	2.61029e-17	1.65973e-15	PSMG1	proteasome assembly chaperone 1 [Source:HGNC Symbol;Acc:HGNC:3043]	0.129294	0.230058	0.821217	0.0186641	0.873719	1	0.0487284	0.726735	1	-0.523625	1.1086e-09	4.68225e-08	-0.0819309	0.304582	0.900184	-0.0973083	0.223337	0.78318	0.100308	0.350055	1
ENSG00000117115	2.6821	2.64583e-17	1.6784e-15	PADI2	peptidyl arginine deiminase 2 [Source:HGNC Symbol;Acc:HGNC:18341]	-0.333691	0.131532	0.727955	-0.575821	0.0288966	0.564492	0.583579	0.0504767	0.949803	0.724221	2.57842e-07	3.71804e-06	0.378874	0.0139141	0.495495	0.382886	0.0125669	0.464009	-0.334115	0.0952671	1
ENSG00000124343	5.84512	2.75428e-17	1.73909e-15	XG	Xg glycoprotein (Xg blood group) [Source:HGNC Symbol;Acc:HGNC:12806]	-0.688064	8.54951e-08	7.05049e-05	0.166647	0.134915	0.846756	-0.151162	0.248891	0.958444	0.322893	1.56711e-06	1.63839e-05	0.126097	0.0844708	0.717027	-0.0442613	0.527481	0.972553	-0.0414421	0.664207	1
ENSG00000143319	6.7519	2.75007e-17	1.73909e-15	ISG20L2	interferon stimulated exonuclease gene 20 like 2 [Source:HGNC Symbol;Acc:HGNC:25745]	-0.100311	0.210505	0.799314	-0.0659997	0.451401	0.958739	0.103689	0.321664	0.974995	-0.496672	4.16643e-12	5.7556e-10	0.0143106	0.807094	1	0.111196	0.0649525	0.604017	-0.0278611	0.723195	1
ENSG00000196365	7.31208	2.84468e-17	1.79202e-15	LONP1	lon peptidase 1, mitochondrial [Source:HGNC Symbol;Acc:HGNC:9479]	0.0523736	0.671925	0.991543	0.145255	0.291213	0.947526	0.202579	0.216005	0.957962	-0.749089	7.85199e-12	9.62541e-10	0.0255164	0.781874	1	0.120802	0.190613	0.754472	-0.0918561	0.459367	1
ENSG00000181035	2.46769	2.85389e-17	1.79367e-15	SLC25A42	solute carrier family 25 member 42 [Source:HGNC Symbol;Acc:HGNC:28380]	0.368664	0.0792099	0.627337	0.285085	0.186339	0.886236	0.0953069	0.746245	1	0.87381	3.58696e-10	1.91779e-08	-0.0482153	0.774889	1	-0.0218626	0.886763	1	-0.136605	0.413299	1
ENSG00000023839	4.58542	2.87607e-17	1.79517e-15	ABCC2	ATP binding cassette subfamily C member 2 [Source:HGNC Symbol;Acc:HGNC:53]	-1.02208	4.13336e-08	3.8788e-05	0.26486	0.0894089	0.762886	-0.0544181	0.769236	1	-0.510437	3.7729e-07	5.05294e-06	0.0280005	0.795787	1	0.0671777	0.514064	0.965409	-0.0802589	0.576265	1
ENSG00000110400	8.5011	2.86339e-17	1.79517e-15	NECTIN1	nectin cell adhesion molecule 1 [Source:HGNC Symbol;Acc:HGNC:9706]	-0.140669	0.0620526	0.583921	-0.0591941	0.469469	0.958739	0.211692	0.034783	0.949803	-0.508589	2.96889e-13	6.77121e-11	0.13595	0.0164508	0.508223	0.158603	0.00599607	0.428855	-0.196195	0.0109005	1
ENSG00000116675	3.87775	2.87416e-17	1.79517e-15	DNAJC6	DnaJ heat shock protein family (Hsp40) member C6 [Source:HGNC Symbol;Acc:HGNC:15469]	0.541019	0.000714911	0.0621584	0.138883	0.385206	0.958739	-0.157898	0.392052	0.988508	0.893458	1.59709e-12	2.68291e-10	-0.280221	0.00774759	0.425476	-0.174692	0.081234	0.634783	0.131412	0.313775	1
ENSG00000197948	5.11965	2.89466e-17	1.80263e-15	FCHSD1	FCH and double SH3 domains 1 [Source:HGNC Symbol;Acc:HGNC:25463]	-0.175648	0.212518	0.801821	-0.230497	0.136054	0.848889	0.300436	0.103347	0.950761	0.628612	2.56761e-09	9.01611e-08	0.144999	0.148245	0.79274	0.157748	0.108646	0.667585	-0.236044	0.0777773	1
ENSG00000080608	7.14206	3.01501e-17	1.86903e-15	PUM3	pumilio RNA binding family member 3 [Source:HGNC Symbol;Acc:HGNC:29676]	0.0179689	0.852354	1	-0.0417687	0.69402	0.992158	0.111403	0.381611	0.987463	-0.502512	3.35146e-10	1.82049e-08	-0.0884618	0.222975	0.849388	0.0257509	0.719488	1	-0.00321866	0.973319	1
ENSG00000115594	4.46937	3.01443e-17	1.86903e-15	IL1R1	interleukin 1 receptor type 1 [Source:HGNC Symbol;Acc:HGNC:5993]	-0.00250726	0.980091	1	-0.11047	0.330459	0.956074	0.0960475	0.468334	1	0.569805	2.57439e-11	2.3993e-09	-0.0915659	0.207436	0.837478	0.00434869	0.950931	1	0.0112075	0.90708	1
ENSG00000136010	6.82581	3.03508e-17	1.8772e-15	ALDH1L2	aldehyde dehydrogenase 1 family member L2 [Source:HGNC Symbol;Acc:HGNC:26777]	0.915649	0.000425911	0.0440713	-0.218314	0.380341	0.958739	0.0454447	0.879303	1	-1.06684	1.94319e-09	7.16575e-08	-0.178927	0.306995	0.900535	-0.116126	0.4884	0.949196	0.0771654	0.740867	1
ENSG00000087269	6.49803	3.12061e-17	1.90711e-15	NOP14	NOP14 nucleolar protein [Source:HGNC Symbol;Acc:HGNC:16821]	-0.0762221	0.451556	0.908083	-0.0277968	0.802028	1	0.172832	0.196741	0.954598	-0.570837	5.26225e-11	4.16299e-09	-0.0175913	0.815215	1	0.0570536	0.448485	0.928091	-0.0505303	0.616575	1
ENSG00000104332	6.52549	3.108e-17	1.90711e-15	SFRP1	secreted frizzled related protein 1 [Source:HGNC Symbol;Acc:HGNC:10776]	0.231042	0.0818829	0.63311	-0.0626143	0.656758	0.986753	0.125268	0.459311	1	-0.714932	1.02929e-10	7.20082e-09	0.00251194	0.979104	1	0.0577646	0.551842	0.985686	-0.0432278	0.738536	1
ENSG00000131018	2.98609	3.09605e-17	1.90711e-15	SYNE1	spectrin repeat containing nuclear envelope protein 1 [Source:HGNC Symbol;Acc:HGNC:17089]	-0.0508637	0.786578	1	0.596253	0.00672678	0.327778	-0.486264	0.0484886	0.949803	0.942381	6.62548e-11	5.00849e-09	-0.0618444	0.626747	1	-0.210365	0.0866791	0.64373	0.2167	0.192685	1
ENSG00000165795	2.43441	3.10469e-17	1.90711e-15	NDRG2	NDRG family member 2 [Source:HGNC Symbol;Acc:HGNC:14460]	-0.160908	0.461299	0.913004	-0.178673	0.426507	0.958739	-0.159446	0.690621	1	0.919406	1.18576e-09	4.94168e-08	0.140126	0.331775	0.908739	-0.0142728	0.996453	1	0.0481356	0.925567	1
ENSG00000185070	2.7296	3.12039e-17	1.90711e-15	FLRT2	fibronectin leucine rich transmembrane protein 2 [Source:HGNC Symbol;Acc:HGNC:3761]	0.394025	0.019928	0.381303	0.165238	0.344235	0.958739	-0.777134	0.000771017	0.949803	-0.672542	7.57379e-08	1.36144e-06	-0.445026	0.00166782	0.341156	-0.22942	0.0718558	0.61885	0.459644	0.0113453	1
ENSG00000239521	3.27586	3.1255e-17	1.90711e-15	CASTOR3	CASTOR family member 3 [Source:HGNC Symbol;Acc:HGNC:29954]	0.157763	0.435974	0.906051	-0.0681598	0.752759	1	-0.327433	0.209373	0.957302	1.05082	2.24998e-11	2.16898e-09	-0.100717	0.457481	0.97117	-0.104572	0.423468	0.912451	0.0472801	0.787867	1
ENSG00000135454	5.39822	3.15344e-17	1.91558e-15	B4GALNT1	beta-1,4-N-acetyl-galactosaminyltransferase 1 [Source:HGNC Symbol;Acc:HGNC:4117]	-0.216015	0.0179702	0.366244	0.0428358	0.655511	0.986753	0.270515	0.0224174	0.949803	0.383337	6.98008e-09	1.96642e-07	0.100628	0.115812	0.75274	0.0851247	0.175042	0.746294	-0.117392	0.166847	1
ENSG00000142864	9.2412	3.15209e-17	1.91558e-15	SERBP1	SERPINE1 mRNA binding protein 1 [Source:HGNC Symbol;Acc:HGNC:17860]	0.0374459	0.627786	0.980039	-0.0246424	0.773382	1	0.0600194	0.555166	1	-0.393122	4.19285e-10	2.15698e-08	-0.0878433	0.129127	0.771367	0.00892779	0.875193	1	0.0301017	0.694751	1
ENSG00000087128	4.8391	3.18635e-17	1.93125e-15	TMPRSS11E	transmembrane serine protease 11E [Source:HGNC Symbol;Acc:HGNC:24465]	0.609755	0.355294	0.885639	-0.799452	0.30636	0.951504	-0.0113206	0.990104	1	2.82116	3.96212e-11	3.40142e-09	-0.335449	0.399668	0.938439	-0.0992867	0.802266	1	0.0245136	0.963067	1
ENSG00000150667	2.00374	3.20284e-17	1.93693e-15	FSIP1	fibrous sheath interacting protein 1 [Source:HGNC Symbol;Acc:HGNC:21674]	0.553931	0.00176412	0.109733	-0.0774276	0.655955	0.986753	0.00752396	0.99499	1	-0.827917	5.91968e-09	1.73471e-07	-0.0587242	0.66116	1	0.0138744	0.919464	1	-0.0799182	0.657408	1
ENSG00000141101	6.82243	3.23576e-17	1.9525e-15	NOB1	NIN1 (RPN12) binding protein 1 homolog [Source:HGNC Symbol;Acc:HGNC:29540]	0.0203832	0.823538	1	0.037065	0.713178	0.995165	0.0857482	0.475151	1	-0.499805	9.51635e-11	6.79732e-09	-0.0642207	0.347763	0.917519	0.0554151	0.413059	0.904988	-0.0207637	0.81931	1
ENSG00000019549	6.16781	3.30698e-17	1.99106e-15	SNAI2	snail family transcriptional repressor 2 [Source:HGNC Symbol;Acc:HGNC:11094]	0.141365	0.152452	0.755893	0.219931	0.051161	0.670453	-0.273203	0.0387416	0.949803	-0.279578	1.43194e-05	0.00010876	-0.288003	0.000327684	0.256146	-0.266432	0.000723399	0.325949	0.207081	0.0378922	1
ENSG00000106344	6.64088	3.33575e-17	1.99954e-15	RBM28	RNA binding motif protein 28 [Source:HGNC Symbol;Acc:HGNC:21863]	-0.0306798	0.710744	1	-0.00945857	0.917342	1	0.0747661	0.491798	1	-0.463587	5.53294e-11	4.31443e-09	-0.0112472	0.854502	1	0.0210642	0.730156	1	-0.000767241	0.992563	1
ENSG00000138442	6.75791	3.33346e-17	1.99954e-15	WDR12	WD repeat domain 12 [Source:HGNC Symbol;Acc:HGNC:14098]	0.0536505	0.5762	0.960954	0.0750575	0.478863	0.958739	0.0312702	0.802997	1	-0.479462	7.25531e-10	3.3294e-08	-0.0825172	0.251445	0.864306	-0.0444348	0.531792	0.975741	0.0474836	0.619411	1
ENSG00000074201	7.46979	3.45774e-17	2.06811e-15	CLNS1A	chloride nucleotide-sensitive channel 1A [Source:HGNC Symbol;Acc:HGNC:2080]	0.0158583	0.84243	1	-0.0267806	0.761692	1	0.0206604	0.843831	1	-0.398716	6.66629e-10	3.14835e-08	-0.063427	0.286333	0.888493	-0.0317146	0.590586	1	0.0350767	0.659166	1
ENSG00000172667	6.57858	3.48664e-17	2.08082e-15	ZMAT3	zinc finger matrin-type 3 [Source:HGNC Symbol;Acc:HGNC:29983]	-0.440994	2.8825e-06	0.00117081	0.52474	1.58825e-06	0.0017289	-0.288121	0.0079518	0.949803	0.0484767	0.267869	0.452725	-0.124094	0.0353037	0.604232	-0.11639	0.0453477	0.564787	0.0702192	0.360031	1
ENSG00000010404	5.31621	3.52668e-17	2.10011e-15	IDS	iduronate 2-sulfatase [Source:HGNC Symbol;Acc:HGNC:5389]	0.173796	0.130834	0.725897	-0.155985	0.217705	0.911043	-0.24472	0.104792	0.950761	0.700029	3.00081e-12	4.42584e-10	-0.208672	0.0135409	0.490028	-0.0833557	0.295974	0.837809	0.172072	0.115673	1
ENSG00000125630	6.97414	3.55874e-17	2.11344e-15	POLR1B	RNA polymerase I subunit B [Source:HGNC Symbol;Acc:HGNC:20454]	-0.12376	0.238524	0.828485	0.0495451	0.665951	0.986753	0.0736572	0.589815	1	-0.54885	2.60872e-10	1.49776e-08	-0.0352406	0.649057	1	-0.0186682	0.80983	1	0.00358613	0.972445	1
ENSG00000165152	5.83963	3.57236e-17	2.11344e-15	TMEM246	transmembrane protein 246 [Source:HGNC Symbol;Acc:HGNC:28180]	0.0842221	0.286709	0.853215	-0.174837	0.0476489	0.657231	0.250723	0.0191501	0.949803	-0.422441	1.40435e-10	8.95035e-09	-0.0128859	0.824326	1	0.0859957	0.141775	0.716533	-0.0992281	0.206556	1
ENSG00000171401	0.122947	3.56461e-17	2.11344e-15	KRT13	keratin 13 [Source:HGNC Symbol;Acc:HGNC:6415]	1.13175	0.000476802	0.0478368	-0.590504	0.0536386	0.677558	0.0892096	0.814171	1	-1.85219	4.15835e-08	8.40129e-07	0.153547	0.631218	1	0.0328383	0.929662	1	-0.0190707	0.974244	1
ENSG00000104231	6.36	3.64504e-17	2.1471e-15	ZFAND1	zinc finger AN1-type containing 1 [Source:HGNC Symbol;Acc:HGNC:25858]	0.263705	0.00216935	0.121069	0.0408133	0.642835	0.986753	-0.113702	0.277	0.965986	-0.261522	1.64238e-06	1.7079e-05	-0.219449	0.000660178	0.285324	-0.147057	0.015489	0.47629	0.117619	0.140064	1
ENSG00000117395	7.15815	3.64409e-17	2.1471e-15	EBNA1BP2	EBNA1 binding protein 2 [Source:HGNC Symbol;Acc:HGNC:15531]	-0.0260403	0.778451	1	0.0746314	0.467581	0.958739	0.0938868	0.44158	1	-0.550819	1.43057e-11	1.5388e-09	-0.0090755	0.8949	1	0.0910323	0.188794	0.753351	-0.0395661	0.668542	1
ENSG00000175155	2.92274	3.7355e-17	2.19564e-15	YPEL2	yippee like 2 [Source:HGNC Symbol;Acc:HGNC:18326]	-0.715417	0.000500881	0.0492093	0.497756	0.0214441	0.516464	0.145131	0.542194	1	0.690771	1.6705e-08	4.00538e-07	0.407394	0.00236963	0.346705	-0.0216987	0.8516	1	-0.150468	0.358836	1
ENSG00000169992	4.39276	3.75219e-17	2.20069e-15	NLGN2	neuroligin 2 [Source:HGNC Symbol;Acc:HGNC:14290]	0.0243745	0.85096	1	-0.0251199	0.860871	1	0.046882	0.780274	1	0.564147	6.94168e-09	1.95763e-07	0.146944	0.117127	0.754569	0.101607	0.264941	0.815756	-0.149642	0.223278	1
ENSG00000143333	3.88191	3.76928e-17	2.20596e-15	RGS16	regulator of G protein signaling 16 [Source:HGNC Symbol;Acc:HGNC:9997]	-0.370236	0.0402018	0.500968	0.374876	0.0507825	0.670288	0.261684	0.248081	0.958444	-1.21981	1.56684e-12	2.665e-10	0.253653	0.0802148	0.710863	0.270514	0.0544196	0.58528	-0.261531	0.160183	1
ENSG00000023445	7.12815	3.84841e-17	2.24744e-15	BIRC3	baculoviral IAP repeat containing 3 [Source:HGNC Symbol;Acc:HGNC:591]	0.285886	0.000344042	0.0374511	-0.0131975	0.867177	1	-0.143427	0.131296	0.950761	-0.28116	6.85471e-08	1.25534e-06	-0.129321	0.0180689	0.514657	-0.0983139	0.0667118	0.60569	0.115598	0.107488	1
ENSG00000119986	7.18918	3.89539e-17	2.27e-15	AVPI1	arginine vasopressin induced 1 [Source:HGNC Symbol;Acc:HGNC:30898]	-0.18903	0.00806388	0.24547	0.0120877	0.871952	1	0.0671295	0.450001	1	-0.364016	1.01219e-10	7.11779e-09	-0.0104038	0.833447	1	0.013772	0.779415	1	0.010983	0.868977	1
ENSG00000104888	0.246642	3.92763e-17	2.2839e-15	SLC17A7	solute carrier family 17 member 7 [Source:HGNC Symbol;Acc:HGNC:16704]	-0.22184	0.713413	1	-0.653237	0.424934	0.958739	0.226365	0.774625	1	1.77991	9.78803e-09	2.60383e-07	0.0869039	0.79846	1	0.411748	0.228695	0.785646	0.092887	0.904423	1
ENSG00000188157	8.3262	3.99582e-17	2.3186e-15	AGRN	agrin [Source:HGNC Symbol;Acc:HGNC:329]	-0.201276	0.0356082	0.480309	0.323615	0.00434056	0.275172	0.0225953	0.852561	1	0.499465	1.36211e-10	8.77098e-09	0.0332247	0.6216	1	-0.0948356	0.162462	0.737004	0.0350359	0.698822	1
ENSG00000166145	7.90173	4.02187e-17	2.32875e-15	SPINT1	serine peptidase inhibitor, Kunitz type 1 [Source:HGNC Symbol;Acc:HGNC:11246]	-0.0243018	0.77002	1	-0.0675155	0.470097	0.958739	0.137041	0.21561	0.957962	0.411219	9.58636e-10	4.15419e-08	0.0131207	0.827699	1	0.0702545	0.249088	0.801875	-0.0413833	0.611224	1
ENSG00000005238	6.30367	4.08899e-17	2.36259e-15	FAM214B	family with sequence similarity 214 member B [Source:HGNC Symbol;Acc:HGNC:25666]	-0.242355	0.0165281	0.35197	-0.00055109	0.995906	1	0.266151	0.0410883	0.949803	0.423695	7.69452e-09	2.12803e-07	0.115191	0.104018	0.736823	0.134164	0.0572793	0.59102	-0.218604	0.0238703	1
ENSG00000133773	5.26149	4.10995e-17	2.36967e-15	CCDC59	coiled-coil domain containing 59 [Source:HGNC Symbol;Acc:HGNC:25005]	0.272664	0.0145463	0.330436	0.0315183	0.785614	1	-0.0392209	0.776093	1	-0.507689	2.15857e-09	7.822e-08	-0.103433	0.197042	0.827174	-0.0288201	0.714088	1	0.0302499	0.775155	1
ENSG00000083720	6.88149	4.14001e-17	2.38195e-15	OXCT1	3-oxoacid CoA-transferase 1 [Source:HGNC Symbol;Acc:HGNC:8527]	0.0770437	0.32864	0.8776	0.022628	0.794604	1	0.038993	0.704628	1	-0.388555	7.22088e-10	3.32292e-08	-0.0500584	0.388472	0.933081	-0.0563377	0.332118	0.858788	0.066371	0.396749	1
ENSG00000092621	7.46996	4.24905e-17	2.43953e-15	PHGDH	phosphoglycerate dehydrogenase [Source:HGNC Symbol;Acc:HGNC:8923]	0.722926	0.0013205	0.0916736	-0.181449	0.407123	0.958739	0.290731	0.275062	0.965894	-1.08052	1.26602e-10	8.36252e-09	0.0338109	0.824713	1	0.209202	0.160917	0.735799	-0.146917	0.471567	1
ENSG00000233198	2.89537	4.28188e-17	2.4532e-15	RNF224	ring finger protein 224 [Source:HGNC Symbol;Acc:HGNC:41912]	-0.934399	0.000292802	0.0339077	-0.265227	0.263796	0.94057	0.310937	0.299455	0.970127	0.855295	7.65398e-09	2.12129e-07	0.218416	0.161689	0.801853	0.184651	0.194196	0.756955	-0.327897	0.110884	1
ENSG00000272068	3.61353	4.34008e-17	2.48132e-15	AL365181.2	novel transcript	-0.208411	0.269445	0.84673	-0.927511	7.08732e-05	0.0287872	0.266491	0.287175	0.96657	0.829001	1.55759e-09	6.06414e-08	0.0680585	0.595113	1	0.273752	0.0364471	0.55313	-0.275196	0.116376	1
ENSG00000137745	-0.289205	4.38383e-17	2.49585e-15	MMP13	matrix metallopeptidase 13 [Source:HGNC Symbol;Acc:HGNC:7159]	0.0274179	0.995855	1	2.33811	0.339875	0.957908	1.61489	0.177276	0.954598	2.27123	7.39489e-09	2.06829e-07	0.242117	0.603749	1	0.517052	0.296277	0.837991	-0.600128	0.335389	1
ENSG00000160072	5.9399	4.37642e-17	2.49585e-15	ATAD3B	ATPase family, AAA domain containing 3B [Source:HGNC Symbol;Acc:HGNC:24007]	-0.0975679	0.461413	0.913004	0.0238748	0.868198	1	0.152155	0.38005	0.986828	-0.794314	1.33169e-11	1.47921e-09	0.0480509	0.631195	1	0.105868	0.287283	0.830482	-0.0902658	0.498912	1
ENSG00000137054	6.01983	4.39395e-17	2.49639e-15	POLR1E	RNA polymerase I subunit E [Source:HGNC Symbol;Acc:HGNC:17631]	0.0319726	0.789592	1	0.018231	0.888737	1	0.139611	0.37426	0.985741	-0.668311	9.09051e-11	6.51024e-09	-0.0237601	0.791841	1	0.0541131	0.546289	0.982403	-0.0336543	0.779338	1
ENSG00000233559	1.75439	4.44852e-17	2.52213e-15	LINC00513	long intergenic non-protein coding RNA 513 [Source:HGNC Symbol;Acc:HGNC:43566]	-0.294063	0.181264	0.786429	-0.180331	0.454298	0.958739	-0.410933	0.239478	0.958444	0.886128	1.30656e-09	5.27547e-08	0.0137113	0.920646	1	0.101757	0.448615	0.92816	0.0623499	0.883271	1
ENSG00000130826	7.66669	4.48258e-17	2.53615e-15	DKC1	dyskerin pseudouridine synthase 1 [Source:HGNC Symbol;Acc:HGNC:2890]	0.0777841	0.473559	0.920725	-0.158889	0.183116	0.881832	0.123488	0.385328	0.988028	-0.547782	5.85229e-10	2.83893e-08	-0.103712	0.202291	0.832606	0.0270612	0.735663	1	0.0218448	0.839148	1
ENSG00000106105	8.43296	4.55892e-17	2.56875e-15	GARS	glycyl-tRNA synthetase [Source:HGNC Symbol;Acc:HGNC:4162]	0.505112	0.000250625	0.0304487	-0.084155	0.53186	0.96218	0.0250624	0.875051	1	-0.497391	2.44642e-08	5.43137e-07	-0.213072	0.0224652	0.541948	-0.0485372	0.578642	0.999532	0.057804	0.631456	1
ENSG00000234741	6.712	4.55908e-17	2.56875e-15	GAS5	growth arrest specific 5 [Source:HGNC Symbol;Acc:HGNC:16355]	-0.108871	0.243537	0.832406	0.0229112	0.822376	1	-0.0380673	0.754005	1	-0.426904	3.76222e-09	1.21166e-07	-0.0729197	0.292389	0.892127	-0.0794458	0.248919	0.80183	0.0476736	0.605806	1
ENSG00000139998	3.61696	4.60255e-17	2.58789e-15	RAB15	RAB15, member RAS oncogene family [Source:HGNC Symbol;Acc:HGNC:20150]	-0.0762473	0.606737	0.978607	-0.335377	0.0457404	0.647939	0.330617	0.0926732	0.950761	0.59997	1.76195e-08	4.16591e-07	0.0675668	0.513193	0.996009	0.249303	0.0189716	0.489689	-0.157213	0.253902	1
ENSG00000146909	6.34542	4.70456e-17	2.63979e-15	NOM1	nucleolar protein with MIF4G domain 1 [Source:HGNC Symbol;Acc:HGNC:13244]	-0.101108	0.387111	0.90049	0.178953	0.170229	0.870066	-0.00617492	0.967702	1	-0.667471	4.19817e-11	3.51535e-09	0.0019102	0.982511	1	0.0191604	0.825391	1	0.0274667	0.814232	1
ENSG00000164163	7.99247	4.72577e-17	2.64624e-15	ABCE1	ATP binding cassette subfamily E member 1 [Source:HGNC Symbol;Acc:HGNC:69]	0.160601	0.0978402	0.672524	-0.0532907	0.610011	0.974893	0.00875326	0.943815	1	-0.439149	3.4451e-09	1.13505e-07	-0.142925	0.0479241	0.647249	-0.0270409	0.699737	1	0.0693798	0.463354	1
ENSG00000214944	3.16906	4.76823e-17	2.66453e-15	ARHGEF28	Rho guanine nucleotide exchange factor 28 [Source:HGNC Symbol;Acc:HGNC:30322]	0.382583	0.0158584	0.34625	-0.064015	0.710302	0.995165	-0.050987	0.793958	1	0.797048	4.18263e-11	3.51535e-09	-0.154677	0.138682	0.782162	-0.0225023	0.825472	1	0.0555071	0.683268	1
ENSG00000090097	3.86351	4.81321e-17	2.68415e-15	PCBP4	poly(rC) binding protein 4 [Source:HGNC Symbol;Acc:HGNC:8652]	-0.0481912	0.709659	1	0.218981	0.118532	0.824998	-0.14655	0.375365	0.985741	0.563459	3.81184e-09	1.2233e-07	0.0791838	0.382553	0.931114	0.0164818	0.849347	1	0.0162861	0.8893	1
ENSG00000167566	5.5062	4.92361e-17	2.74011e-15	NCKAP5L	NCK associated protein 5 like [Source:HGNC Symbol;Acc:HGNC:29321]	-0.15313	0.170184	0.773166	0.147207	0.23217	0.920864	0.200472	0.166089	0.950761	0.486828	5.59249e-09	1.6619e-07	0.15393	0.0581059	0.665746	0.0638935	0.409554	0.902697	-0.169191	0.112632	1
ENSG00000240771	2.86195	5.04495e-17	2.8019e-15	ARHGEF25	Rho guanine nucleotide exchange factor 25 [Source:HGNC Symbol;Acc:HGNC:30275]	0.174959	0.351828	0.885132	0.0315983	0.876799	1	0.0994624	0.673201	1	0.87764	2.63293e-10	1.5053e-08	-0.0343981	0.784058	1	-0.0396464	0.742299	1	0.00484155	0.976563	1
ENSG00000078018	3.05144	5.06419e-17	2.80686e-15	MAP2	microtubule associated protein 2 [Source:HGNC Symbol;Acc:HGNC:6839]	1.04806	0.00130811	0.0910456	-0.189706	0.583484	0.965558	-0.399452	0.299609	0.970127	1.40491	1.54837e-10	9.66452e-09	-0.138501	0.469817	0.976158	-0.315568	0.111024	0.66909	0.178669	0.475297	1
ENSG00000130449	5.14691	5.11152e-17	2.82557e-15	ZSWIM6	zinc finger SWIM-type containing 6 [Source:HGNC Symbol;Acc:HGNC:29316]	0.107271	0.304832	0.862533	0.270402	0.0256844	0.54317	-0.251355	0.069273	0.949803	0.608302	1.15778e-11	1.31921e-09	-0.0363141	0.622198	1	-0.188676	0.0137203	0.469544	0.134114	0.177139	1
ENSG00000160360	4.31357	5.11871e-17	2.82557e-15	GPSM1	G protein signaling modulator 1 [Source:HGNC Symbol;Acc:HGNC:17858]	-0.17164	0.229927	0.821217	0.0775396	0.624959	0.983308	0.243169	0.190286	0.954598	0.652221	1.21571e-09	5.02037e-08	0.0387972	0.696391	1	0.11766	0.228602	0.785646	-0.153089	0.248854	1
ENSG00000174705	7.17632	5.24553e-17	2.88971e-15	SH3PXD2B	SH3 and PX domains 2B [Source:HGNC Symbol;Acc:HGNC:29242]	0.175735	0.0224328	0.401885	-0.137015	0.0998157	0.782644	0.277416	0.00675655	0.949803	0.332889	5.60981e-09	1.66484e-07	0.0145112	0.785765	1	0.107269	0.0508252	0.573183	-0.157413	0.0346886	1
ENSG00000076356	7.94541	5.49787e-17	3.02261e-15	PLXNA2	plexin A2 [Source:HGNC Symbol;Acc:HGNC:9100]	-0.248026	0.00504662	0.190964	0.195545	0.0416408	0.630415	0.0472178	0.664162	1	-0.472122	3.803e-11	3.32781e-09	0.066232	0.28272	0.885684	0.0536751	0.380963	0.890275	-0.111658	0.17895	1
ENSG00000198910	4.38915	5.51255e-17	3.02457e-15	L1CAM	L1 cell adhesion molecule [Source:HGNC Symbol;Acc:HGNC:6470]	-0.0372188	0.754441	1	-0.506719	0.000492649	0.0817497	0.517101	0.00213427	0.949803	0.413401	4.79831e-07	6.18282e-06	0.157472	0.069001	0.690106	0.368067	0.000114068	0.310422	-0.388577	0.00149175	1
ENSG00000006652	5.92278	5.54719e-17	3.03745e-15	IFRD1	interferon related developmental regulator 1 [Source:HGNC Symbol;Acc:HGNC:5456]	0.475185	0.000291184	0.0339077	0.0106078	0.934252	1	0.00886274	0.953125	1	-0.325908	2.18986e-05	0.00015687	-0.309124	0.00102629	0.287933	-0.213476	0.0165298	0.479858	0.0671094	0.557905	1
ENSG00000117519	6.09859	5.60478e-17	3.06282e-15	CNN3	calponin 3 [Source:HGNC Symbol;Acc:HGNC:2157]	0.0916625	0.249411	0.835918	0.114347	0.201785	0.898153	-0.00930879	0.927948	1	0.41956	1.40194e-10	8.95035e-09	-0.040788	0.473452	0.977799	-0.0313184	0.580071	1	0.074656	0.330977	1
ENSG00000086570	7.81317	5.63618e-17	3.07381e-15	FAT2	FAT atypical cadherin 2 [Source:HGNC Symbol;Acc:HGNC:3596]	-0.0462722	0.696357	0.997919	0.127105	0.331971	0.956165	-0.00838272	0.956801	1	-0.696491	2.37589e-11	2.25435e-09	0.151455	0.0932449	0.723957	-0.0115576	0.89525	1	-0.0576209	0.624428	1
ENSG00000226688	5.60715	5.70486e-17	3.10504e-15	ENTPD1-AS1	ENTPD1 antisense RNA 1 [Source:HGNC Symbol;Acc:HGNC:45203]	0.0191733	0.811624	1	-0.0032127	0.971057	1	0.0531439	0.613913	1	-0.41882	3.04201e-10	1.67581e-08	-0.00869549	0.884269	1	-0.0104636	0.859597	1	-0.0220626	0.782673	1
ENSG00000164051	6.32173	5.72133e-17	3.10779e-15	CCDC51	coiled-coil domain containing 51 [Source:HGNC Symbol;Acc:HGNC:25714]	-0.257345	0.0243816	0.413916	0.211842	0.086476	0.759821	0.181986	0.209106	0.957302	-0.691347	4.30561e-12	5.88808e-10	0.0590024	0.476025	0.978321	0.179759	0.0331852	0.543219	-0.144761	0.192554	1
ENSG00000115232	5.56398	5.74366e-17	3.1137e-15	ITGA4	integrin subunit alpha 4 [Source:HGNC Symbol;Acc:HGNC:6140]	-0.120133	0.270879	0.847345	0.00997045	0.933229	1	0.0193425	0.891532	1	-0.549329	6.63974e-10	3.14798e-08	-0.0306671	0.705054	1	-0.0934079	0.255122	0.807314	0.100718	0.358018	1
ENSG00000110628	4.82056	5.86123e-17	3.17113e-15	SLC22A18	solute carrier family 22 member 18 [Source:HGNC Symbol;Acc:HGNC:10964]	-0.122087	0.376404	0.892885	-0.383735	0.0163173	0.464983	0.384112	0.038698	0.949803	0.667564	5.51077e-10	2.6973e-08	0.0657406	0.499634	0.988874	0.124378	0.198589	0.760705	-0.240455	0.0699295	1
ENSG00000164687	7.35096	6.09324e-17	3.29011e-15	FABP5	fatty acid binding protein 5 [Source:HGNC Symbol;Acc:HGNC:3560]	0.080146	0.642792	0.982918	-0.117735	0.531277	0.96218	0.234841	0.303444	0.970872	-0.996719	3.52612e-11	3.14622e-09	0.0495272	0.701865	1	0.103186	0.430423	0.917594	-0.0911056	0.602576	1
ENSG00000130720	1.81979	6.15231e-17	3.30851e-15	FIBCD1	fibrinogen C domain containing 1 [Source:HGNC Symbol;Acc:HGNC:25922]	-0.50356	0.0498764	0.542921	-0.138035	0.639735	0.986753	0.527854	0.104072	0.950761	0.982309	1.05117e-09	4.48424e-08	0.150348	0.346001	0.916796	0.14049	0.351042	0.871624	-0.324055	0.123872	1
ENSG00000131828	7.61837	6.15767e-17	3.30851e-15	PDHA1	pyruvate dehydrogenase E1 alpha 1 subunit [Source:HGNC Symbol;Acc:HGNC:8806]	-0.0965177	0.194023	0.791788	-0.0575534	0.479877	0.958739	0.157626	0.109714	0.950761	-0.435312	1.38135e-11	1.50751e-09	0.0494064	0.36438	0.925586	0.0604292	0.268566	0.8182	-0.0696815	0.342894	1
ENSG00000166123	6.86071	6.16379e-17	3.30851e-15	GPT2	glutamic--pyruvic transaminase 2 [Source:HGNC Symbol;Acc:HGNC:18062]	0.570405	0.000401718	0.0424596	-0.109186	0.485596	0.958739	0.116098	0.533961	1	-0.6572	2.74092e-09	9.51421e-08	-0.123654	0.25046	0.863882	0.0733423	0.477735	0.944709	-0.0750755	0.597078	1
ENSG00000100814	5.46456	6.20623e-17	3.32473e-15	CCNB1IP1	cyclin B1 interacting protein 1 [Source:HGNC Symbol;Acc:HGNC:19437]	0.106588	0.259565	0.842218	-0.0234856	0.817385	1	-0.0393614	0.746825	1	-0.43661	3.52449e-09	1.15561e-07	-0.0809888	0.250964	0.864073	-0.0372924	0.589813	1	-0.00175096	0.98496	1
ENSG00000104081	2.74356	6.28083e-17	3.3515e-15	BMF	Bcl2 modifying factor [Source:HGNC Symbol;Acc:HGNC:24132]	0.233113	0.256441	0.841585	-0.255864	0.264757	0.940996	0.133273	0.610672	1	0.710858	1.79596e-07	2.75199e-06	0.112488	0.414802	0.947253	0.264964	0.059393	0.595598	-0.092551	0.605744	1
ENSG00000175906	6.04824	6.27369e-17	3.3515e-15	ARL4D	ADP ribosylation factor like GTPase 4D [Source:HGNC Symbol;Acc:HGNC:656]	0.139928	0.140327	0.73838	0.0449663	0.661501	0.986753	0.195459	0.115149	0.950761	-0.539462	2.55533e-11	2.38971e-09	0.00676606	0.922059	1	0.146402	0.0395505	0.555089	-0.114088	0.223917	1
ENSG00000114626	3.55882	6.36201e-17	3.38817e-15	ABTB1	ankyrin repeat and BTB domain containing 1 [Source:HGNC Symbol;Acc:HGNC:18275]	-0.143377	0.433944	0.906051	-0.0712486	0.716592	0.995322	0.159178	0.495094	1	0.791733	1.86379e-09	6.95764e-08	0.137344	0.274499	0.880469	0.107092	0.371546	0.884392	-0.241847	0.142126	1
ENSG00000279141	4.27001	6.51692e-17	3.46389e-15	LINC01451	long intergenic non-protein coding RNA 1451 [Source:NCBI gene;Acc:401561]	-1.1632	2.41651e-07	0.00014614	0.0635282	0.730261	0.999255	0.03704	0.871871	1	0.330912	0.00104103	0.00465427	-0.0226583	0.860739	1	0.164985	0.166726	0.739118	-0.309456	0.075176	1
ENSG00000105281	8.1281	6.58054e-17	3.4841e-15	SLC1A5	solute carrier family 1 member 5 [Source:HGNC Symbol;Acc:HGNC:10943]	0.287282	0.065221	0.592238	-0.0197799	0.904364	1	0.231625	0.245494	0.958444	-0.756589	4.72491e-10	2.36803e-08	-0.0644056	0.566459	1	0.0177913	0.87084	1	-0.0561709	0.709236	1
ENSG00000274265	3.08074	6.56894e-17	3.4841e-15	AC245297.3	novel transcript	0.176645	0.284929	0.853063	-0.0318913	0.857686	1	-0.544375	0.0145348	0.949803	0.838402	6.8533e-11	5.15312e-09	-0.109747	0.327099	0.90501	-0.172906	0.116797	0.678715	0.342786	0.0246739	1
ENSG00000112294	4.12244	6.61602e-17	3.49608e-15	ALDH5A1	aldehyde dehydrogenase 5 family member A1 [Source:HGNC Symbol;Acc:HGNC:408]	0.0320347	0.761845	1	0.0974102	0.422438	0.958739	-0.0404987	0.770143	1	0.55601	1.00002e-10	7.05043e-09	-0.0269335	0.718068	1	-0.0438534	0.554512	0.98651	0.0604837	0.547121	1
ENSG00000157470	4.03422	6.6788e-17	3.52242e-15	FAM81A	family with sequence similarity 81 member A [Source:HGNC Symbol;Acc:HGNC:28379]	-0.0341744	0.760388	1	-0.230322	0.068125	0.72276	0.0253814	0.863381	1	-0.607231	2.00554e-10	1.20483e-08	0.0148979	0.86068	1	-0.0233018	0.784205	1	0.034823	0.761931	1
ENSG00000065911	8.43614	6.82123e-17	3.59058e-15	MTHFD2	methylenetetrahydrofolate dehydrogenase (NADP+ dependent) 2, methenyltetrahydrofolate cyclohydrolase [Source:HGNC Symbol;Acc:HGNC:7434]	0.411562	0.00659635	0.221075	0.0712818	0.646154	0.986753	0.025916	0.888454	1	-0.658994	2.09492e-09	7.61165e-08	-0.163368	0.12641	0.769432	-0.0121616	0.905363	1	0.0313593	0.823578	1
ENSG00000167103	2.50943	6.89897e-17	3.62449e-15	PIP5KL1	phosphatidylinositol-4-phosphate 5-kinase like 1 [Source:HGNC Symbol;Acc:HGNC:28711]	0.540581	0.0145224	0.330382	-0.556861	0.0140625	0.434847	-0.17751	0.50491	1	1.13339	6.65756e-12	8.34926e-10	-0.27579	0.0529761	0.651759	-0.121292	0.387228	0.89192	0.0350849	0.843265	1
ENSG00000012822	5.53029	6.9831e-17	3.65667e-15	CALCOCO1	calcium binding and coiled-coil domain 1 [Source:HGNC Symbol;Acc:HGNC:29306]	-0.0569813	0.789223	1	-0.33321	0.154094	0.863929	-0.0748366	0.78663	1	1.03939	4.24574e-10	2.16779e-08	0.000648215	0.996408	1	0.0575136	0.690438	1	-0.030052	0.877715	1
ENSG00000226137	3.79884	6.98709e-17	3.65667e-15	BAIAP2-DT	BAIAP2 divergent transcript [Source:HGNC Symbol;Acc:HGNC:44342]	-0.284089	0.0660375	0.593913	-0.12051	0.461826	0.958739	0.212075	0.280709	0.966152	0.561996	6.09914e-08	1.13952e-06	0.210463	0.0513746	0.64962	0.201229	0.0543064	0.58528	-0.165039	0.239915	1
ENSG00000139044	4.97148	7.13691e-17	3.72076e-15	B4GALNT3	beta-1,4-N-acetyl-galactosaminyltransferase 3 [Source:HGNC Symbol;Acc:HGNC:24137]	-0.0105858	0.914659	1	-0.249247	0.0256196	0.543076	0.207923	0.111986	0.950761	0.423085	1.26049e-08	3.20289e-07	0.102556	0.154365	0.798505	0.171557	0.0187709	0.487901	-0.250705	0.0114042	1
ENSG00000167656	5.86672	7.13422e-17	3.72076e-15	LY6D	lymphocyte antigen 6 family member D [Source:HGNC Symbol;Acc:HGNC:13348]	-0.488231	0.00434946	0.178331	0.69102	0.00051033	0.0827358	0.10679	0.610294	1	-0.97631	1.25806e-11	1.41475e-09	0.170882	0.170234	0.809378	0.0419223	0.727722	1	-0.0843236	0.606138	1
ENSG00000198860	5.68599	7.17353e-17	3.7327e-15	TSEN15	tRNA splicing endonuclease subunit 15 [Source:HGNC Symbol;Acc:HGNC:16791]	0.430514	0.000249834	0.0304487	0.16424	0.164018	0.86589	-0.192004	0.164547	0.950761	-0.370425	4.58784e-07	5.96244e-06	-0.197162	0.0147008	0.504498	-0.201026	0.0123071	0.464009	0.168542	0.11056	1
ENSG00000170545	5.79372	7.20182e-17	3.74027e-15	SMAGP	small cell adhesion glycoprotein [Source:HGNC Symbol;Acc:HGNC:26918]	0.0307037	0.688826	0.995171	0.000154686	0.998518	1	0.071221	0.477973	1	-0.356889	3.4e-09	1.1263e-07	-0.0855308	0.139279	0.782632	-0.046004	0.41617	0.906523	0.0660955	0.386473	1
ENSG00000065618	9.34247	7.34039e-17	3.80498e-15	COL17A1	collagen type XVII alpha 1 chain [Source:HGNC Symbol;Acc:HGNC:2194]	-0.47767	1.24304e-06	0.000563803	0.132898	0.149484	0.859978	0.0616787	0.559668	1	-0.320491	4.95395e-08	9.62978e-07	-0.00807612	0.890145	1	0.0795043	0.181274	0.749474	-0.11684	0.146308	1
ENSG00000111653	3.38719	7.37838e-17	3.8174e-15	ING4	inhibitor of growth family member 4 [Source:HGNC Symbol;Acc:HGNC:19423]	-0.308909	0.0270417	0.433144	-0.112907	0.431237	0.958739	0.127619	0.460303	1	0.548795	1.01982e-08	2.68619e-07	0.199604	0.0378511	0.616234	0.0495135	0.580019	1	-0.126478	0.301788	1
ENSG00000073849	4.08458	7.50583e-17	3.87071e-15	ST6GAL1	ST6 beta-galactoside alpha-2,6-sialyltransferase 1 [Source:HGNC Symbol;Acc:HGNC:10860]	-0.104589	0.323135	0.874985	0.134956	0.242141	0.927972	0.0871313	0.52324	1	-0.519422	1.34438e-09	5.41211e-08	-0.0403915	0.612781	1	-0.00579154	0.940964	1	-0.0861392	0.416356	1
ENSG00000143458	4.34393	7.50986e-17	3.87071e-15	GABPB2	GA binding protein transcription factor subunit beta 2 [Source:HGNC Symbol;Acc:HGNC:28441]	-0.060158	0.587228	0.966782	0.0642196	0.599739	0.970601	0.0971813	0.503865	1	-0.588931	2.19646e-10	1.29662e-08	0.0106714	0.898537	1	-0.0201724	0.807365	1	-0.0596459	0.59661	1
ENSG00000197771	7.35159	7.55124e-17	3.88468e-15	MCMBP	minichromosome maintenance complex binding protein [Source:HGNC Symbol;Acc:HGNC:25782]	0.145363	0.120079	0.708931	-0.223188	0.0320216	0.589144	0.165571	0.174303	0.954598	-0.444261	1.38631e-09	5.52374e-08	-0.112433	0.104092	0.736823	0.0562529	0.408407	0.902697	0.0121103	0.894251	1
ENSG00000100823	7.80485	7.6529e-17	3.92955e-15	APEX1	apurinic/apyrimidinic endodeoxyribonuclease 1 [Source:HGNC Symbol;Acc:HGNC:587]	-0.192002	0.138821	0.73751	-0.0221275	0.873984	1	0.21632	0.202148	0.954598	-0.769942	1.0709e-11	1.24015e-09	0.0746604	0.435359	0.960004	0.0966359	0.311306	0.846148	-0.0535897	0.675345	1
ENSG00000164175	1.15752	7.77198e-17	3.98318e-15	SLC45A2	solute carrier family 45 member 2 [Source:HGNC Symbol;Acc:HGNC:16472]	-0.677866	0.367475	0.890322	4.16923	0.197794	0.89504	0.0686598	0.95922	1	2.33667	2.99519e-10	1.66349e-08	0.152527	0.713807	1	0.659132	0.13186	0.701607	-0.143921	0.834768	1
ENSG00000172379	5.3542	8.03589e-17	4.11069e-15	ARNT2	aryl hydrocarbon receptor nuclear translocator 2 [Source:HGNC Symbol;Acc:HGNC:16876]	-0.644958	8.63477e-06	0.00268099	0.237593	0.081491	0.750869	-0.122693	0.442689	1	0.42036	6.65057e-07	8.05826e-06	0.200972	0.0278616	0.572569	0.0330137	0.701824	1	0.0141766	0.903731	1
ENSG00000160326	5.56282	8.0623e-17	4.11646e-15	SLC2A6	solute carrier family 2 member 6 [Source:HGNC Symbol;Acc:HGNC:11011]	-0.390955	0.000137101	0.0199876	0.221484	0.0330383	0.594504	0.371617	0.00321328	0.949803	0.218638	0.000128483	0.000734105	0.321416	2.68655e-05	0.114294	0.185425	0.00654271	0.432023	-0.229956	0.0117617	1
ENSG00000117877	5.15323	8.18966e-17	4.17366e-15	CD3EAP	CD3e molecule associated protein [Source:HGNC Symbol;Acc:HGNC:24219]	-0.175873	0.259055	0.842218	-0.102819	0.535203	0.96218	0.294515	0.149516	0.950761	-0.91953	2.41411e-11	2.27327e-09	0.025925	0.827752	1	0.15071	0.201696	0.762982	-0.0747582	0.635908	1
ENSG00000006118	6.6414	8.27402e-17	4.20877e-15	TMEM132A	transmembrane protein 132A [Source:HGNC Symbol;Acc:HGNC:31092]	-0.144499	0.0578458	0.573441	0.222654	0.0108605	0.402226	0.159463	0.106444	0.950761	0.249076	1.43626e-06	1.52561e-05	0.187544	0.00142946	0.313721	0.0228409	0.669446	1	-0.0389307	0.589592	1
ENSG00000182199	8.24209	8.39347e-17	4.26156e-15	SHMT2	serine hydroxymethyltransferase 2 [Source:HGNC Symbol;Acc:HGNC:10852]	0.20814	0.0770327	0.620621	-0.0473195	0.706198	0.995165	0.252829	0.0982827	0.950761	-0.650259	2.84907e-11	2.6106e-09	0.0180146	0.831362	1	0.195619	0.0243689	0.509932	-0.171182	0.138322	1
ENSG00000114686	7.43339	8.49182e-17	4.30347e-15	MRPL3	mitochondrial ribosomal protein L3 [Source:HGNC Symbol;Acc:HGNC:10379]	0.0831444	0.395289	0.904741	0.0307099	0.774415	1	-0.00153668	0.990386	1	-0.479253	9.81028e-10	4.23773e-08	-0.0934838	0.200409	0.831583	-0.021881	0.760668	1	0.0715785	0.461626	1
ENSG00000075131	4.35948	8.75822e-17	4.43023e-15	TIPIN	TIMELESS interacting protein [Source:HGNC Symbol;Acc:HGNC:30750]	0.393942	0.00179845	0.111234	-0.153156	0.232646	0.921378	0.00250003	0.986697	1	-0.51842	9.94852e-09	2.63878e-07	-0.24079	0.00932716	0.440622	0.0383863	0.659269	1	0.131356	0.266172	1
ENSG00000267750	1.52243	9.09975e-17	4.59445e-15	RUNDC3A-AS1	RUNDC3A antisense RNA 1 [Source:HGNC Symbol;Acc:HGNC:51344]	0.442421	0.136004	0.732543	-0.363426	0.253743	0.933028	-0.633404	0.0967325	0.950761	1.27912	1.27838e-10	8.40335e-09	-0.208694	0.255685	0.866095	-0.132743	0.45104	0.929964	0.325329	0.173742	1
ENSG00000163565	7.47157	9.16239e-17	4.61751e-15	IFI16	interferon gamma inducible protein 16 [Source:HGNC Symbol;Acc:HGNC:5395]	0.133098	0.107319	0.688925	-0.0553066	0.537872	0.96218	0.00476928	0.964177	1	-0.359694	7.46569e-09	2.07742e-07	-0.120873	0.0492413	0.647795	-0.0287134	0.630515	1	0.0514351	0.523512	1
ENSG00000217801	1.96995	9.51723e-17	4.78747e-15	AL390719.1		-0.0146405	0.959666	1	-0.51609	0.123039	0.831275	0.264738	0.48808	1	1.25502	2.0651e-10	1.23245e-08	0.0626814	0.736868	1	0.010021	0.953817	1	-0.195059	0.426248	1
ENSG00000146411	2.24827	9.70631e-17	4.87357e-15	SLC2A12	solute carrier family 2 member 12 [Source:HGNC Symbol;Acc:HGNC:18067]	-0.332956	0.109126	0.689681	0.620914	0.00476121	0.285556	-0.423097	0.127628	0.950761	0.778292	2.81394e-09	9.69349e-08	0.218641	0.0926567	0.723396	-0.246208	0.0431779	0.56276	0.220567	0.242475	1
ENSG00000016402	4.33086	9.81365e-17	4.90935e-15	IL20RA	interleukin 20 receptor subunit alpha [Source:HGNC Symbol;Acc:HGNC:6003]	0.191547	0.0716468	0.605074	-0.221839	0.0561464	0.686027	0.189264	0.166394	0.950761	-0.475978	5.46266e-09	1.63184e-07	-0.122682	0.121488	0.761031	0.0134293	0.861444	1	0.0234057	0.821353	1
ENSG00000162775	5.60969	9.8003e-17	4.90935e-15	RBM15	RNA binding motif protein 15 [Source:HGNC Symbol;Acc:HGNC:14959]	0.142803	0.122095	0.713149	-0.111681	0.26767	0.943205	0.0206638	0.861621	1	-0.434537	1.62194e-09	6.24319e-08	-0.0287482	0.668737	1	-0.0344935	0.607997	1	-0.00230607	0.979658	1
ENSG00000136997	8.53028	9.92119e-17	4.95404e-15	MYC	MYC proto-oncogene, bHLH transcription factor [Source:HGNC Symbol;Acc:HGNC:7553]	-0.166814	0.348977	0.883988	-0.0661323	0.733692	0.999384	0.189097	0.420785	1	-0.919752	3.41539e-10	1.84053e-08	-0.0323062	0.807198	1	-0.00548327	0.967158	1	-0.0893038	0.619118	1
ENSG00000135069	8.4122	9.96133e-17	4.96497e-15	PSAT1	phosphoserine aminotransferase 1 [Source:HGNC Symbol;Acc:HGNC:19129]	0.56048	0.0314987	0.458644	0.0246992	0.926839	1	-0.0111178	0.972763	1	-1.24874	3.18451e-10	1.74373e-08	-0.227808	0.229679	0.852696	0.0177184	0.920918	1	0.0249405	0.921048	1
ENSG00000146842	5.6987	9.99026e-17	4.97029e-15	TMEM209	transmembrane protein 209 [Source:HGNC Symbol;Acc:HGNC:21898]	0.210044	0.0838528	0.637404	0.0167956	0.896893	1	0.0805766	0.602233	1	-0.603355	6.27167e-10	3.0155e-08	-0.0636721	0.474304	0.977994	0.0396075	0.654689	1	-0.0190495	0.87249	1
ENSG00000196363	7.05343	1.02166e-16	5.07365e-15	WDR5	WD repeat domain 5 [Source:HGNC Symbol;Acc:HGNC:12757]	-0.0967112	0.334149	0.879958	-0.113856	0.299095	0.95037	0.222795	0.0947837	0.950761	-0.583539	1.98959e-11	1.99061e-09	0.0265291	0.720505	1	0.123352	0.100643	0.660636	-0.0869606	0.383502	1
ENSG00000131746	9.59105	1.02442e-16	5.07808e-15	TNS4	tensin 4 [Source:HGNC Symbol;Acc:HGNC:24352]	-0.265569	0.00335837	0.154818	-0.0196136	0.834566	1	0.134214	0.231438	0.958444	-0.483862	2.68579e-11	2.48609e-09	0.083658	0.183417	0.822594	0.0823819	0.190063	0.753865	-0.137375	0.107068	1
ENSG00000148672	7.94947	1.04907e-16	5.19079e-15	GLUD1	glutamate dehydrogenase 1 [Source:HGNC Symbol;Acc:HGNC:4335]	0.0903067	0.201481	0.797656	-0.0825313	0.29349	0.948354	0.0300807	0.743031	1	-0.301445	1.15518e-08	2.97701e-07	-0.129294	0.0159277	0.508223	0.0118343	0.816403	1	0.0102162	0.881936	1
ENSG00000169813	8.53265	1.06964e-16	5.28296e-15	HNRNPF	heterogeneous nuclear ribonucleoprotein F [Source:HGNC Symbol;Acc:HGNC:5039]	-0.0646434	0.383677	0.896817	-0.171573	0.0415887	0.630332	0.212844	0.0346223	0.949803	-0.413296	4.94159e-11	3.99051e-09	-0.038536	0.480999	0.980591	0.130012	0.0218499	0.494695	-0.0663766	0.367869	1
ENSG00000224189	2.5962	1.11577e-16	5.50083e-15	HAGLR	HOXD antisense growth-associated long non-coding RNA [Source:HGNC Symbol;Acc:HGNC:43755]	-0.128659	0.58249	0.963465	-0.247949	0.166956	0.867563	0.107	0.731268	1	0.714636	8.68248e-10	3.86087e-08	0.105924	0.44819	0.966924	0.00280773	0.978121	1	-0.0675943	0.75795	1
ENSG00000112367	5.1839	1.13668e-16	5.59377e-15	FIG4	FIG4 phosphoinositide 5-phosphatase [Source:HGNC Symbol;Acc:HGNC:16873]	0.0831128	0.658009	0.986723	-0.232528	0.265905	0.942174	-0.0289232	0.905479	1	1.02487	3.86199e-11	3.35783e-09	-0.103683	0.427471	0.955137	-0.0931418	0.470454	0.940596	0.0085218	0.960696	1
ENSG00000111845	4.80049	1.15665e-16	5.68178e-15	PAK1IP1	PAK1 interacting protein 1 [Source:HGNC Symbol;Acc:HGNC:20882]	0.11243	0.304586	0.862533	-0.0809211	0.493933	0.958739	0.0192868	0.891353	1	-0.491287	7.9322e-09	2.17608e-07	-0.130618	0.11719	0.754569	-0.0207925	0.796985	1	0.00714355	0.947684	1
ENSG00000166979	4.20297	1.17033e-16	5.73863e-15	EVA1C	eva-1 homolog C [Source:HGNC Symbol;Acc:HGNC:13239]	0.146469	0.219346	0.808407	0.0538173	0.674783	0.986753	-0.0755436	0.621938	1	-0.519135	1.60352e-08	3.87207e-07	-0.145386	0.110495	0.745047	-0.128128	0.153276	0.731217	0.14858	0.216784	1
ENSG00000136842	0.362982	1.17469e-16	5.74963e-15	TMOD1	tropomodulin 1 [Source:HGNC Symbol;Acc:HGNC:11871]	-0.374025	0.497394	0.933265	0.0733079	0.943572	1	0.345651	0.626242	1	1.77908	1.29553e-09	5.24652e-08	0.217427	0.493783	0.985884	0.0681168	0.811634	1	-0.194831	0.635168	1
ENSG00000126261	7.28925	1.18733e-16	5.80107e-15	UBA2	ubiquitin like modifier activating enzyme 2 [Source:HGNC Symbol;Acc:HGNC:30661]	0.203809	0.0088346	0.25834	-0.189278	0.0243124	0.535562	-0.0086201	0.928496	1	-0.3039	3.0391e-08	6.46647e-07	-0.159871	0.00555226	0.402924	0.00869583	0.871705	1	0.0644767	0.377774	1
ENSG00000197905	4.74702	1.18975e-16	5.80248e-15	TEAD4	TEA domain transcription factor 4 [Source:HGNC Symbol;Acc:HGNC:11717]	-0.141213	0.175595	0.780242	-0.0761826	0.49895	0.958739	0.35261	0.0126889	0.949803	-0.667055	2.82631e-12	4.27306e-10	0.0998771	0.205119	0.835811	0.1914	0.0178065	0.482148	-0.117842	0.259852	1
ENSG00000125505	6.20658	1.19896e-16	5.83693e-15	MBOAT7	membrane bound O-acyltransferase domain containing 7 [Source:HGNC Symbol;Acc:HGNC:15505]	-0.14789	0.0597669	0.577505	0.0301961	0.724229	0.997317	0.171625	0.0943057	0.950761	0.3113	4.39316e-08	8.71006e-07	0.0959781	0.0900064	0.722672	0.0836626	0.137285	0.710685	-0.0834603	0.266501	1
ENSG00000121957	7.65903	1.21671e-16	5.91277e-15	GPSM2	G protein signaling modulator 2 [Source:HGNC Symbol;Acc:HGNC:29501]	0.174178	0.160068	0.764765	0.00392714	0.976552	1	-0.091739	0.567068	1	-0.593519	1.23049e-09	5.05398e-08	-0.0716889	0.429417	0.956478	-0.0599907	0.508716	0.962216	0.0873182	0.475257	1
ENSG00000165799	1.03714	1.23972e-16	6.01384e-15	RNASE7	ribonuclease A family member 7 [Source:HGNC Symbol;Acc:HGNC:19278]	-0.685244	0.0391571	0.496586	1.48177	0.00114606	0.126784	0.289363	0.459043	1	1.1425	9.14259e-10	3.99368e-08	0.0142545	0.93288	1	-0.0643956	0.809684	1	-0.220313	0.369878	1
ENSG00000162377	6.25435	1.27695e-16	6.18346e-15	COA7	cytochrome c oxidase assembly factor 7 (putative) [Source:HGNC Symbol;Acc:HGNC:25716]	-0.0420923	0.64828	0.9838	-0.0643816	0.526029	0.961647	0.148638	0.224042	0.957962	-0.490847	1.96874e-10	1.18797e-08	-0.0204693	0.765632	1	0.0482216	0.482409	0.94686	-0.0380617	0.679537	1
ENSG00000167972	1.65519	1.33414e-16	6.44891e-15	ABCA3	ATP binding cassette subfamily A member 3 [Source:HGNC Symbol;Acc:HGNC:33]	-0.0392813	0.915131	1	-0.340077	0.411732	0.958739	0.276828	0.559344	1	1.46239	3.36415e-10	1.82374e-08	-0.0771814	0.73921	1	0.0723899	0.73661	1	-0.245557	0.404459	1
ENSG00000163528	5.4189	1.36175e-16	6.5707e-15	CHCHD4	coiled-coil-helix-coiled-coil-helix domain containing 4 [Source:HGNC Symbol;Acc:HGNC:26467]	-0.137109	0.172905	0.776554	0.0247737	0.820342	1	0.104113	0.425086	1	-0.538681	1.43189e-10	9.0412e-09	-0.020632	0.781414	1	0.026509	0.719465	1	0.0315067	0.751721	1
ENSG00000029639	4.71972	1.38472e-16	6.66946e-15	TFB1M	transcription factor B1, mitochondrial [Source:HGNC Symbol;Acc:HGNC:17037]	-0.074979	0.424028	0.906051	0.19781	0.0612264	0.703369	-0.0381569	0.753686	1	-0.52221	8.19281e-11	5.9378e-09	0.060175	0.393032	0.936604	0.00980583	0.887084	1	-0.0332322	0.721336	1
ENSG00000099204	8.66883	1.38712e-16	6.66946e-15	ABLIM1	actin binding LIM protein 1 [Source:HGNC Symbol;Acc:HGNC:78]	-0.0317379	0.597766	0.972751	-0.0486263	0.468468	0.958739	0.0398166	0.615038	1	-0.290809	1.32225e-09	5.33091e-08	-0.0333064	0.452389	0.969159	0.0179472	0.685003	1	-0.0382338	0.521648	1
ENSG00000136052	5.02376	1.39193e-16	6.68076e-15	SLC41A2	solute carrier family 41 member 2 [Source:HGNC Symbol;Acc:HGNC:31045]	0.191369	0.0584546	0.575121	-0.119438	0.283913	0.94749	0.0204178	0.8736	1	0.552246	2.93727e-11	2.67341e-09	-0.0854169	0.226588	0.851151	-0.000699941	0.992132	1	-0.0495958	0.59782	1
ENSG00000013288	5.26446	1.40179e-16	6.71624e-15	MAN2B2	mannosidase alpha class 2B member 2 [Source:HGNC Symbol;Acc:HGNC:29623]	-0.0634329	0.523734	0.937421	-0.0771753	0.486084	0.958739	0.173906	0.185696	0.954598	0.410439	2.21379e-08	5.05337e-07	0.0339755	0.632739	1	0.175882	0.0166698	0.479858	-0.129037	0.179801	1
ENSG00000167904	5.86036	1.40835e-16	6.73583e-15	TMEM68	transmembrane protein 68 [Source:HGNC Symbol;Acc:HGNC:26510]	-0.141693	0.147253	0.749886	0.239293	0.031378	0.582411	-0.204808	0.112332	0.950761	-0.408358	2.31158e-08	5.22054e-07	-0.105903	0.146504	0.792253	-0.0682425	0.340842	0.863517	0.085148	0.378295	1
ENSG00000204282	1.67395	1.41728e-16	6.76664e-15	TNRC6C-AS1	TNRC6C antisense RNA 1 [Source:HGNC Symbol;Acc:HGNC:44360]	0.400847	0.3128	0.867654	-0.281874	0.530178	0.96218	-0.62895	0.224611	0.957962	1.56588	3.46067e-10	1.85757e-08	-0.100525	0.674765	1	-0.0631854	0.785473	1	0.101741	0.744443	1
ENSG00000183943	6.29719	1.42718e-16	6.80199e-15	PRKX	protein kinase X-linked [Source:HGNC Symbol;Acc:HGNC:9441]	-0.299171	0.00933155	0.263196	0.189577	0.121807	0.830377	-0.0760177	0.595479	1	-0.517206	2.54136e-09	8.97026e-08	-0.0382639	0.63865	1	0.0131891	0.870151	1	-0.021183	0.845977	1
ENSG00000134987	6.8711	1.46622e-16	6.95151e-15	WDR36	WD repeat domain 36 [Source:HGNC Symbol;Acc:HGNC:30696]	0.137314	0.08365	0.637262	-0.0301766	0.724126	0.997286	-0.0290844	0.774173	1	-0.317865	3.75585e-08	7.69666e-07	-0.144338	0.0161831	0.508223	-0.0557277	0.331488	0.858694	0.0935417	0.228265	1
ENSG00000196507	3.9048	1.46382e-16	6.95151e-15	TCEAL3	transcription elongation factor A like 3 [Source:HGNC Symbol;Acc:HGNC:28247]	-0.137339	0.23167	0.821917	0.149709	0.208412	0.903889	0.143094	0.302468	0.970872	0.457806	6.64331e-09	1.891e-07	0.175261	0.0253786	0.556529	-0.0266316	0.716025	1	-0.11402	0.255464	1
ENSG00000224063	2.42248	1.46345e-16	6.95151e-15	AC007319.1	novel transcript, antisense to TFPI and CALCRL	0.0452216	0.858282	1	-0.0680903	0.770838	1	0.0375394	0.859459	1	0.748347	7.15091e-10	3.30621e-08	-0.00957902	0.976572	1	0.0155436	0.885659	1	-0.0270957	0.87756	1
ENSG00000168140	4.38051	1.4855e-16	7.03069e-15	VASN	vasorin [Source:HGNC Symbol;Acc:HGNC:18517]	0.101393	0.508134	0.935167	0.540015	0.00403995	0.26177	0.162415	0.409869	0.995026	0.712054	1.22608e-09	5.05241e-08	0.027171	0.799176	1	-0.096998	0.357302	0.874867	0.0222904	0.874859	1
ENSG00000170855	6.01276	1.49547e-16	7.06557e-15	TRIAP1	TP53 regulated inhibitor of apoptosis 1 [Source:HGNC Symbol;Acc:HGNC:26937]	-0.563601	4.63146e-06	0.00170325	0.393411	0.00154493	0.155718	-0.140336	0.299904	0.970127	-0.434647	2.08853e-08	4.80856e-07	0.02849	0.708635	1	0.0490741	0.514738	0.965953	-0.0220376	0.828902	1
ENSG00000135821	8.96173	1.51016e-16	7.12262e-15	GLUL	glutamate-ammonia ligase [Source:HGNC Symbol;Acc:HGNC:4341]	-0.0858287	0.26553	0.844893	-0.00234717	0.978215	1	0.0454037	0.652557	1	-0.426581	4.51074e-11	3.67531e-09	0.00907461	0.870921	1	0.0686594	0.226377	0.78423	-0.0430756	0.568983	1
ENSG00000113758	6.53568	1.53082e-16	7.20758e-15	DBN1	drebrin 1 [Source:HGNC Symbol;Acc:HGNC:2695]	0.154692	0.0894829	0.648691	-0.171332	0.0902471	0.763206	0.222212	0.0629128	0.949803	0.408888	3.42241e-09	1.13168e-07	-0.0358454	0.576285	1	0.121608	0.0636017	0.601921	-0.088295	0.307487	1
ENSG00000128849	1.20293	1.53551e-16	7.21717e-15	CGNL1	cingulin like 1 [Source:HGNC Symbol;Acc:HGNC:25931]	0.1502	0.737027	1	-0.287759	0.552949	0.96218	0.264205	0.62788	1	1.65954	3.52862e-10	1.89031e-08	-0.0767106	0.773119	1	-0.110214	0.656538	1	-0.102647	0.753235	1
ENSG00000065150	7.73552	1.53953e-16	7.22356e-15	IPO5	importin 5 [Source:HGNC Symbol;Acc:HGNC:6402]	0.0971739	0.274338	0.847906	-0.0338198	0.727364	0.998762	0.0283806	0.805707	1	-0.399438	5.33873e-09	1.60185e-07	-0.102812	0.121234	0.761031	-0.0220487	0.734312	1	0.0333706	0.702927	1
ENSG00000048162	6.31904	1.54861e-16	7.25369e-15	NOP16	NOP16 nucleolar protein [Source:HGNC Symbol;Acc:HGNC:26934]	-0.23856	0.0418629	0.508355	-0.00250163	0.983933	1	0.280086	0.0665221	0.949803	-0.667374	2.04862e-11	2.03471e-09	0.0569391	0.504873	0.991421	0.115669	0.176739	0.747382	-0.0947735	0.407161	1
ENSG00000105971	7.40294	1.56756e-16	7.32984e-15	CAV2	caveolin 2 [Source:HGNC Symbol;Acc:HGNC:1528]	0.0609052	0.461624	0.913045	-0.0761274	0.412177	0.958739	-0.106555	0.330296	0.978635	-0.33047	4.30351e-08	8.5799e-07	-0.176526	0.00617371	0.404991	-0.0379843	0.528133	0.9727	0.102882	0.212502	1
ENSG00000103034	-0.299432	1.58571e-16	7.38928e-15	NDRG4	NDRG family member 4 [Source:HGNC Symbol;Acc:HGNC:14466]	0.0164422	0.986409	1	-0.198663	0.867864	1	0.24834	0.807218	1	2.05476	2.61798e-07	3.75175e-06	0.461416	0.361357	0.925586	0.0763587	0.8783	1	-0.377814	0.537688	1
ENSG00000185238	5.47425	1.58345e-16	7.38928e-15	PRMT3	protein arginine methyltransferase 3 [Source:HGNC Symbol;Acc:HGNC:30163]	0.262289	0.0130437	0.311105	-0.0143742	0.895758	1	-0.153952	0.244055	0.958444	-0.356312	5.82356e-07	7.22674e-06	-0.219422	0.00577136	0.402924	-0.168258	0.0294521	0.527656	0.187372	0.0681834	1
ENSG00000148843	7.62703	1.59713e-16	7.42979e-15	PDCD11	programmed cell death 11 [Source:HGNC Symbol;Acc:HGNC:13408]	-0.186558	0.0765453	0.618905	-0.0313812	0.781089	1	0.241713	0.0800252	0.950761	-0.618573	1.31405e-11	1.47162e-09	0.0780127	0.310419	0.902343	0.165495	0.0367224	0.55313	-0.177675	0.0894942	1
ENSG00000113742	6.14096	1.62386e-16	7.54127e-15	CPEB4	cytoplasmic polyadenylation element binding protein 4 [Source:HGNC Symbol;Acc:HGNC:21747]	0.191449	0.123911	0.714799	0.311101	0.0305482	0.57933	-0.398598	0.0171273	0.949803	0.728564	8.74264e-12	1.04352e-09	-0.132637	0.133618	0.777175	-0.206936	0.0211958	0.489689	0.181971	0.124293	1
ENSG00000143845	1.54739	1.65026e-16	7.65078e-15	ETNK2	ethanolamine kinase 2 [Source:HGNC Symbol;Acc:HGNC:25575]	0.302073	0.274623	0.847906	0.438822	0.211124	0.905058	0.252015	0.459365	1	0.728596	4.86154e-06	4.26643e-05	0.209117	0.251214	0.864073	0.230515	0.202588	0.764345	-0.156872	0.468749	1
ENSG00000143314	6.40574	1.65638e-16	7.66611e-15	MRPL24	mitochondrial ribosomal protein L24 [Source:HGNC Symbol;Acc:HGNC:14037]	-0.0365414	0.655547	0.985638	-0.00694385	0.938302	1	0.103741	0.335355	0.979614	-0.46366	4.30023e-11	3.57879e-09	-0.00467238	0.938721	1	0.0959981	0.117093	0.678715	-0.0452683	0.577498	1
ENSG00000143375	5.38375	1.68838e-16	7.80093e-15	CGN	cingulin [Source:HGNC Symbol;Acc:HGNC:17429]	0.0798697	0.401794	0.906051	-0.121255	0.253974	0.933028	0.185962	0.139511	0.950761	0.38234	3.86723e-08	7.90038e-07	0.0553282	0.418145	0.949856	0.166607	0.0184421	0.486011	-0.15098	0.104419	1
ENSG00000166250	7.49764	1.72708e-16	7.96625e-15	CLMP	CXADR like membrane protein [Source:HGNC Symbol;Acc:HGNC:24039]	0.0952829	0.315594	0.868936	-0.212026	0.0466698	0.651319	0.185218	0.14067	0.950761	-0.404555	1.65252e-08	3.96926e-07	-0.161772	0.0261335	0.560882	0.0428724	0.539321	0.978398	-0.0301132	0.748166	1
ENSG00000262879	5.34764	1.7412e-16	8.01777e-15	AC068152.1	novel transcript	-0.12025	0.209511	0.797656	-0.0281197	0.788455	1	-0.0261843	0.832234	1	0.470508	4.71254e-10	2.36803e-08	0.0319584	0.638029	1	-0.0254385	0.702479	1	-0.010822	0.904775	1
ENSG00000105810	7.17187	1.75956e-16	8.07095e-15	CDK6	cyclin dependent kinase 6 [Source:HGNC Symbol;Acc:HGNC:1777]	0.190192	0.0340063	0.471689	0.289527	0.00497985	0.290218	-0.319916	0.00777797	0.949803	-0.29444	1.09193e-06	1.21636e-05	-0.196816	0.00406438	0.380034	-0.167791	0.012243	0.464009	0.173206	0.0498341	1
ENSG00000131459	5.26746	1.75598e-16	8.07095e-15	GFPT2	glutamine-fructose-6-phosphate transaminase 2 [Source:HGNC Symbol;Acc:HGNC:4242]	0.0903148	0.339046	0.883267	-0.337879	0.0024912	0.204744	0.316261	0.0139201	0.949803	0.474419	4.20401e-10	2.15864e-08	-0.0532996	0.430464	0.957471	0.0945068	0.162969	0.737004	-0.13983	0.125562	1
ENSG00000168610	8.00664	1.76165e-16	8.07095e-15	STAT3	signal transducer and activator of transcription 3 [Source:HGNC Symbol;Acc:HGNC:11364]	-0.0971412	0.149703	0.753005	0.170653	0.0286832	0.563351	0.0276564	0.751206	1	0.30432	5.01337e-09	1.521e-07	0.0416314	0.392006	0.936091	0.0179793	0.710557	1	-0.0336801	0.605551	1
ENSG00000185761	3.54936	1.77626e-16	8.11059e-15	ADAMTSL5	ADAMTS like 5 [Source:HGNC Symbol;Acc:HGNC:27912]	-0.131798	0.360233	0.887249	0.0734978	0.64369	0.986753	0.0378034	0.837894	1	0.693697	2.97136e-10	1.65363e-08	0.0776708	0.434256	0.959006	-0.126511	0.193515	0.756753	0.0185012	0.887413	1
ENSG00000253729	9.9047	1.77591e-16	8.11059e-15	PRKDC	protein kinase, DNA-activated, catalytic subunit [Source:HGNC Symbol;Acc:HGNC:9413]	0.0299424	0.803306	1	0.181111	0.176865	0.87705	-0.0311026	0.842849	1	-0.616201	4.78838e-10	2.39542e-08	0.0311324	0.726746	1	-0.0621006	0.48464	0.947907	0.0309456	0.79449	1
ENSG00000103257	11.0614	1.80755e-16	8.23963e-15	SLC7A5	solute carrier family 7 member 5 [Source:HGNC Symbol;Acc:HGNC:11063]	0.0831483	0.429059	0.906051	-0.170486	0.145357	0.858084	0.2368	0.0925394	0.950761	-0.557791	1.16484e-10	7.92501e-09	-0.0345022	0.654506	1	0.139785	0.0742721	0.621706	-0.117353	0.263726	1
ENSG00000100335	6.32454	1.83453e-16	8.34867e-15	MIEF1	mitochondrial elongation factor 1 [Source:HGNC Symbol;Acc:HGNC:25979]	-0.0173797	0.81524	1	-0.000817623	0.992054	1	0.0663453	0.496993	1	-0.400484	1.43093e-10	9.0412e-09	-0.0174794	0.751312	1	0.0800107	0.150927	0.728277	-0.068488	0.356289	1
ENSG00000155629	1.22864	1.84112e-16	8.36466e-15	PIK3AP1	phosphoinositide-3-kinase adaptor protein 1 [Source:HGNC Symbol;Acc:HGNC:30034]	-0.0927061	0.816993	1	0.972214	0.155424	0.864495	0.337652	0.529285	1	1.32704	1.95012e-08	4.54762e-07	0.16978	0.492646	0.985399	0.230386	0.349259	0.870154	-0.119868	0.71317	1
ENSG00000164181	4.86723	1.85653e-16	8.42058e-15	ELOVL7	ELOVL fatty acid elongase 7 [Source:HGNC Symbol;Acc:HGNC:26292]	0.124444	0.291878	0.855102	0.24203	0.0712374	0.731314	-0.363564	0.0224428	0.949803	0.690374	8.96383e-12	1.06525e-09	-0.156194	0.0663711	0.685734	-0.2105	0.0142956	0.473938	0.246344	0.0320503	1
ENSG00000011028	3.66295	1.88071e-16	8.51606e-15	MRC2	mannose receptor C type 2 [Source:HGNC Symbol;Acc:HGNC:16875]	0.676538	0.00534185	0.197289	-0.097881	0.685275	0.989085	-0.231762	0.41804	0.999877	1.14467	6.58758e-11	4.99371e-09	-0.229231	0.135979	0.780211	-0.160646	0.27904	0.824855	0.104797	0.589917	1
ENSG00000182180	7.09969	1.88398e-16	8.5167e-15	MRPS16	mitochondrial ribosomal protein S16 [Source:HGNC Symbol;Acc:HGNC:14048]	-0.0322583	0.651988	0.98432	0.0396522	0.617009	0.979675	0.0763226	0.417735	0.999877	-0.370994	3.01319e-10	1.66441e-08	-0.0365983	0.490071	0.984288	0.0379499	0.471307	0.941368	-0.0122976	0.862193	1
ENSG00000164855	6.13177	1.94719e-16	8.78788e-15	TMEM184A	transmembrane protein 184A [Source:HGNC Symbol;Acc:HGNC:28797]	-0.0757833	0.388459	0.901539	0.0309801	0.749598	1	0.141389	0.220725	0.957962	0.395223	4.38878e-09	1.36811e-07	0.058779	0.355698	0.922691	0.0726502	0.248784	0.801801	-0.121943	0.155426	1
ENSG00000101166	7.46773	1.99008e-16	8.95559e-15	PRELID3B	PRELI domain containing 3B [Source:HGNC Symbol;Acc:HGNC:15892]	0.176167	0.0125379	0.30629	-0.0354193	0.63382	0.986753	-0.0566281	0.519955	1	-0.257598	1.11019e-07	1.85467e-06	-0.143817	0.00599202	0.402924	-0.0377461	0.442566	0.92454	0.0617406	0.353634	1
ENSG00000136167	3.31628	1.99094e-16	8.95559e-15	LCP1	lymphocyte cytosolic protein 1 [Source:HGNC Symbol;Acc:HGNC:6528]	1.29469	5.24304e-09	8.91775e-06	0.0568473	0.760386	1	-0.0660628	0.746643	1	0.449128	2.76704e-05	0.000192737	-0.206952	0.072815	0.696271	0.0596379	0.606088	1	0.00254281	0.986081	1
ENSG00000103423	7.34538	2.02981e-16	9.11538e-15	DNAJA3	DnaJ heat shock protein family (Hsp40) member A3 [Source:HGNC Symbol;Acc:HGNC:11808]	-0.0199106	0.81283	1	0.0989022	0.29396	0.948378	0.154265	0.168866	0.951362	-0.433833	3.39123e-10	1.83113e-08	-0.0309536	0.619508	1	0.0215869	0.727797	1	-0.0112	0.893512	1
ENSG00000171490	8.39774	2.13904e-16	9.5901e-15	RSL1D1	ribosomal L1 domain containing 1 [Source:HGNC Symbol;Acc:HGNC:24534]	0.0395801	0.590083	0.96918	-0.0679838	0.40507	0.958739	0.0454046	0.638256	1	-0.331724	5.53298e-09	1.64923e-07	-0.0965016	0.0814093	0.710863	0.00985462	0.855394	1	0.0128426	0.859971	1
ENSG00000058335	0.902632	2.15756e-16	9.65722e-15	RASGRF1	Ras protein specific guanine nucleotide releasing factor 1 [Source:HGNC Symbol;Acc:HGNC:9875]	-0.0255309	0.971874	1	1.41654	0.00835478	0.358431	-0.50421	0.322045	0.974995	1.60312	1.05696e-10	7.3191e-09	-0.0544814	0.829052	1	-0.539036	0.0178715	0.482148	0.377385	0.223269	1
ENSG00000103187	8.58805	2.16194e-16	9.6609e-15	COTL1	coactosin like F-actin binding protein 1 [Source:HGNC Symbol;Acc:HGNC:18304]	-0.0221782	0.774019	1	0.00884269	0.917896	1	0.190295	0.0683961	0.949803	-0.441497	3.39223e-11	3.0552e-09	0.0325507	0.567722	1	0.095472	0.100859	0.660636	-0.0923521	0.233516	1
ENSG00000105197	6.04244	2.17593e-16	9.70752e-15	TIMM50	translocase of inner mitochondrial membrane 50 [Source:HGNC Symbol;Acc:HGNC:23656]	-0.00198823	0.980079	1	0.168196	0.0649098	0.714797	0.113808	0.279224	0.965986	-0.432409	1.25795e-10	8.35396e-09	0.0323072	0.585645	1	0.0124184	0.832068	1	-0.0193109	0.807075	1
ENSG00000108262	7.28775	2.20647e-16	9.82765e-15	GIT1	GIT ArfGAP 1 [Source:HGNC Symbol;Acc:HGNC:4272]	-0.192699	0.0431599	0.512442	0.092788	0.367635	0.958739	0.174896	0.155049	0.950761	-0.579682	3.58453e-12	5.13418e-10	0.125736	0.0733137	0.69712	0.154263	0.0293712	0.5269	-0.184052	0.0519394	1
ENSG00000158186	3.94243	2.22135e-16	9.87773e-15	MRAS	muscle RAS oncogene homolog [Source:HGNC Symbol;Acc:HGNC:7227]	0.0180905	0.869542	1	0.0863004	0.48181	0.958739	0.00804274	0.954856	1	0.527312	8.12703e-10	3.65568e-08	-0.014822	0.848327	1	-0.0109221	0.885897	1	0.0174724	0.864508	1
ENSG00000173267	5.46506	2.22511e-16	9.87833e-15	SNCG	synuclein gamma [Source:HGNC Symbol;Acc:HGNC:11141]	-0.0452734	0.689584	0.995614	-0.151678	0.226909	0.918366	0.182205	0.22227	0.957962	0.469786	2.33379e-08	5.26195e-07	0.034027	0.677276	1	0.170905	0.0400443	0.555089	-0.0967195	0.376282	1
ENSG00000165724	5.75953	2.24205e-16	9.92436e-15	ZMYND19	zinc finger MYND-type containing 19 [Source:HGNC Symbol;Acc:HGNC:21146]	-0.0765822	0.442485	0.906051	0.0133064	0.902358	1	0.188668	0.152488	0.950761	-0.552746	6.93747e-11	5.201e-09	0.0156886	0.832971	1	0.0824181	0.264508	0.815756	-0.0672632	0.49914	1
ENSG00000197785	5.70578	2.24277e-16	9.92436e-15	ATAD3A	ATPase family, AAA domain containing 3A [Source:HGNC Symbol;Acc:HGNC:25567]	-0.0581593	0.666445	0.990312	0.155097	0.299965	0.950828	0.272644	0.128786	0.950761	-0.781679	3.93153e-11	3.39054e-09	0.091809	0.370674	0.928077	0.0897816	0.379355	0.889517	-0.0911114	0.505005	1
ENSG00000124762	8.20886	2.26262e-16	9.99593e-15	CDKN1A	cyclin dependent kinase inhibitor 1A [Source:HGNC Symbol;Acc:HGNC:1784]	-0.583251	2.21835e-07	0.000137205	0.668936	3.08212e-07	0.000493393	-0.00984219	0.932574	1	0.239654	3.74658e-05	0.000250884	0.129936	0.0504805	0.647795	0.00816688	0.898877	1	-0.11611	0.186285	1
ENSG00000164038	4.6983	2.32198e-16	1.02415e-14	SLC9B2	solute carrier family 9 member B2 [Source:HGNC Symbol;Acc:HGNC:25143]	0.0673528	0.538961	0.942726	-0.117977	0.326966	0.954623	-0.0844874	0.556264	1	-0.475416	1.75714e-08	4.15815e-07	-0.120452	0.149391	0.794848	-0.102528	0.217104	0.77812	0.134828	0.227396	1
ENSG00000130939	7.18299	2.35593e-16	1.03419e-14	UBE4B	ubiquitination factor E4B [Source:HGNC Symbol;Acc:HGNC:12500]	-0.106292	0.364982	0.889443	0.0885116	0.494705	0.958739	0.13929	0.36489	0.985741	0.587024	9.00431e-10	3.94595e-08	0.0513599	0.54919	1	-0.00345988	0.967619	1	-0.10818	0.348542	1
ENSG00000176946	6.14352	2.35167e-16	1.03419e-14	THAP4	THAP domain containing 4 [Source:HGNC Symbol;Acc:HGNC:23187]	-0.127783	0.164079	0.769103	-0.101807	0.306907	0.951504	0.236067	0.0531243	0.949803	-0.536797	1.71486e-11	1.76121e-09	0.0250962	0.710184	1	0.164702	0.0187232	0.487126	-0.104103	0.252858	1
ENSG00000251003	5.31959	2.35614e-16	1.03419e-14	ZFPM2-AS1	ZFPM2 antisense RNA 1 [Source:HGNC Symbol;Acc:HGNC:50698]	0.0905088	0.306707	0.862979	0.128381	0.197258	0.894611	-0.211011	0.0733865	0.949803	0.487571	5.16931e-11	4.11338e-09	-0.0459792	0.467695	0.975102	-0.102489	0.108305	0.667415	0.0860586	0.311165	1
ENSG00000110328	5.20663	2.3601e-16	1.03426e-14	GALNT18	polypeptide N-acetylgalactosaminyltransferase 18 [Source:HGNC Symbol;Acc:HGNC:30488]	-0.0983859	0.360299	0.887249	-0.0138436	0.905046	1	0.181164	0.19917	0.954598	-0.586296	1.21111e-10	8.10258e-09	0.014096	0.861106	1	0.0570974	0.473779	0.942183	-0.0270321	0.800763	1
ENSG00000180900	8.13698	2.39585e-16	1.04824e-14	SCRIB	scribbled planar cell polarity protein [Source:HGNC Symbol;Acc:HGNC:30377]	-0.469392	3.2381e-06	0.00125888	0.394085	0.000202671	0.0525285	0.0589057	0.590798	1	-0.446192	1.49605e-10	9.42442e-09	0.103597	0.0997946	0.728899	0.0648565	0.293237	0.83518	-0.0841998	0.312351	1
ENSG00000244694	2.54707	2.40481e-16	1.05047e-14	PTCHD4	patched domain containing 4 [Source:HGNC Symbol;Acc:HGNC:21345]	-1.11235	9.90107e-07	0.000474707	0.877219	3.93048e-05	0.0187656	-0.348327	0.140242	0.950761	0.272394	0.00481497	0.0178618	-0.056208	0.667675	1	-0.117751	0.29656	0.837991	0.0622748	0.709737	1
ENSG00000105048	6.07801	2.47224e-16	1.07647e-14	TNNT1	troponin T1, slow skeletal type [Source:HGNC Symbol;Acc:HGNC:11948]	-0.0800753	0.34745	0.883988	0.0905665	0.336327	0.956784	0.112077	0.313689	0.973512	0.375128	7.86866e-09	2.16519e-07	0.0549775	0.373992	0.92927	0.0390329	0.520906	0.968892	-0.0487045	0.553435	1
ENSG00000134684	8.03967	2.47036e-16	1.07647e-14	YARS	tyrosyl-tRNA synthetase [Source:HGNC Symbol;Acc:HGNC:12840]	0.29199	0.0130576	0.311164	-0.17155	0.164814	0.866298	0.164908	0.261705	0.961894	-0.533172	1.10974e-09	4.68225e-08	-0.0748528	0.364594	0.925586	0.104065	0.200611	0.762915	-0.0701264	0.52549	1
ENSG00000072864	6.39683	2.49969e-16	1.08323e-14	NDE1	nudE neurodevelopment protein 1 [Source:HGNC Symbol;Acc:HGNC:17619]	-0.0376741	0.759127	1	0.00482837	0.971334	1	0.205324	0.207468	0.955661	-0.730036	1.71777e-11	1.76121e-09	0.124872	0.181443	0.821963	0.129385	0.164141	0.737863	-0.146404	0.240501	1
ENSG00000152779	0.241606	2.49626e-16	1.08323e-14	SLC16A12	solute carrier family 16 member 12 [Source:HGNC Symbol;Acc:HGNC:23094]	-3.08824	0.0013551	0.0933609	0.500119	0.495607	0.958739	1.8017	0.0854288	0.950761	1.95385	1.69456e-09	6.4606e-08	1.43579	0.00518404	0.402924	-0.413439	0.189089	0.753407	-0.964719	0.0929231	1
ENSG00000184254	9.4219	2.49229e-16	1.08323e-14	ALDH1A3	aldehyde dehydrogenase 1 family member A3 [Source:HGNC Symbol;Acc:HGNC:409]	-0.377321	2.5819e-06	0.00108098	0.0902806	0.228023	0.918941	-0.0608357	0.485462	1	-0.176765	4.32662e-05	0.000284064	-0.0338987	0.485068	0.982658	-0.0522561	0.286828	0.830359	0.0256971	0.693748	1
ENSG00000180304	6.42986	2.55373e-16	1.10488e-14	OAZ2	ornithine decarboxylase antizyme 2 [Source:HGNC Symbol;Acc:HGNC:8096]	-0.133523	0.108271	0.688925	0.0180096	0.843725	1	0.134814	0.2132	0.957962	0.311003	1.1996e-07	1.97973e-06	0.120016	0.0486452	0.647795	0.0977003	0.101488	0.660636	-0.0925252	0.247964	1
ENSG00000177706	4.43663	2.61837e-16	1.13105e-14	FAM20C	FAM20C, golgi associated secretory pathway kinase [Source:HGNC Symbol;Acc:HGNC:22140]	-0.0379437	0.782296	1	-0.208974	0.181914	0.88041	0.267215	0.142837	0.950761	0.675352	4.79925e-10	2.39646e-08	-0.028897	0.764713	1	0.0420113	0.660216	1	-0.100921	0.43408	1
ENSG00000158321	4.22291	2.62975e-16	1.13417e-14	AUTS2	AUTS2, activator of transcription and developmental regulator [Source:HGNC Symbol;Acc:HGNC:14262]	0.099989	0.418698	0.906051	-0.126859	0.345803	0.958739	0.156637	0.331825	0.978744	-0.611754	1.25657e-09	5.11922e-08	0.0263924	0.776807	1	-0.00129039	0.988757	1	-0.100024	0.425066	1
ENSG00000223573	3.52257	2.64684e-16	1.13973e-14	TINCR	TINCR ubiquitin domain containing [Source:HGNC Symbol;Acc:HGNC:14607]	-0.0378172	0.782348	1	-0.0488096	0.735836	0.999826	0.0496491	0.77776	1	0.617308	1.59851e-09	6.19046e-08	0.0287899	0.760467	1	-0.005416	0.952242	1	-0.0245811	0.841566	1
ENSG00000234770	-0.138945	2.71185e-16	1.16588e-14	GULOP	gulonolactone (L-) oxidase, pseudogene [Source:HGNC Symbol;Acc:HGNC:4695]	0.406948	0.701482	0.998555	2.02266	0.431427	0.958739	-1.68287	0.324596	0.974995	2.74783	4.57794e-09	1.40932e-07	0.01245	0.983573	1	0.588757	0.321749	0.852961	0.54534	0.530129	1
ENSG00000171444	7.13963	2.72253e-16	1.16863e-14	MCC	MCC, WNT signaling pathway regulator [Source:HGNC Symbol;Acc:HGNC:6935]	-0.158769	0.0407147	0.501914	0.277167	0.00246233	0.203677	-0.0263648	0.789	1	-0.342717	4.80054e-09	1.46624e-07	-0.0334176	0.546551	1	-0.0282456	0.610202	1	0.0019508	0.979049	1
ENSG00000151413	5.40671	2.73911e-16	1.17389e-14	NUBPL	nucleotide binding protein like [Source:HGNC Symbol;Acc:HGNC:20278]	0.0175644	0.829053	1	0.042173	0.640898	0.986753	-0.0206117	0.846686	1	-0.378522	3.27832e-09	1.09827e-07	-0.0602685	0.32195	0.903812	-0.0428168	0.477554	0.94442	0.0560506	0.490685	1
ENSG00000177409	2.7521	2.74663e-16	1.17526e-14	SAMD9L	sterile alpha motif domain containing 9 like [Source:HGNC Symbol;Acc:HGNC:1349]	0.468201	0.0547597	0.562776	-0.182273	0.478208	0.958739	-0.466028	0.130315	0.950761	1.22386	1.15856e-11	1.31921e-09	-0.248591	0.11233	0.747722	-0.281421	0.0674317	0.606521	0.248572	0.222042	1
ENSG00000256525	4.57587	2.78788e-16	1.19104e-14	POLG2	DNA polymerase gamma 2, accessory subunit [Source:HGNC Symbol;Acc:HGNC:9180]	0.16738	0.10813	0.688925	-0.108974	0.331197	0.956074	-0.109941	0.41028	0.995307	-0.456752	7.66235e-09	2.12129e-07	-0.0891498	0.248096	0.861892	-0.0419273	0.578925	0.999532	0.0589563	0.563585	1
ENSG00000167965	6.16014	2.87016e-16	1.22427e-14	MLST8	MTOR associated protein, LST8 homolog [Source:HGNC Symbol;Acc:HGNC:24825]	-0.0757678	0.454041	0.909507	0.0461494	0.67656	0.986753	0.259065	0.0559587	0.949803	-0.597938	1.6532e-11	1.71065e-09	0.0595071	0.432126	0.958071	0.152524	0.0470483	0.568549	-0.124487	0.220072	1
ENSG00000101255	6.45721	3.01494e-16	1.28401e-14	TRIB3	tribbles pseudokinase 3 [Source:HGNC Symbol;Acc:HGNC:16228]	0.538021	5.8226e-05	0.0106498	-0.114969	0.365015	0.958739	0.16133	0.284053	0.96657	-0.432919	1.72615e-07	2.6615e-06	-0.207729	0.0194443	0.521508	0.0918865	0.272777	0.822201	-0.00849507	0.939879	1
ENSG00000085415	6.69214	3.02767e-16	1.28742e-14	SEH1L	SEH1 like nucleoporin [Source:HGNC Symbol;Acc:HGNC:30379]	0.124957	0.111492	0.691901	-0.109146	0.205162	0.901038	-0.0584858	0.563596	1	-0.303747	7.57913e-08	1.36144e-06	-0.142894	0.0163967	0.508223	-0.0665729	0.245315	0.79906	0.121481	0.1197	1
ENSG00000125510	0.442248	3.04183e-16	1.29142e-14	OPRL1	opioid related nociceptin receptor 1 [Source:HGNC Symbol;Acc:HGNC:8155]	0.0454216	0.930008	1	-0.134734	0.831974	1	0.108151	0.900222	1	1.38896	2.70867e-07	3.84928e-06	0.233574	0.501748	0.990044	0.399965	0.180623	0.748969	-0.315459	0.432642	1
ENSG00000132357	4.51034	3.08625e-16	1.30824e-14	CARD6	caspase recruitment domain family member 6 [Source:HGNC Symbol;Acc:HGNC:16394]	-0.112261	0.284461	0.853063	0.0883592	0.446973	0.958739	-0.0619409	0.648278	1	0.382489	1.63504e-07	2.54845e-06	0.0896612	0.231253	0.854014	0.137175	0.066216	0.605445	-0.0482158	0.625882	1
ENSG00000183010	6.7615	3.09834e-16	1.31133e-14	PYCR1	pyrroline-5-carboxylate reductase 1 [Source:HGNC Symbol;Acc:HGNC:9721]	0.117009	0.421134	0.906051	0.0240548	0.878468	1	0.303021	0.114592	0.950761	-0.782988	1.10805e-10	7.57653e-09	0.00767628	0.94361	1	0.15644	0.146437	0.7227	-0.131259	0.366266	1
ENSG00000114767	6.02412	3.11459e-16	1.31615e-14	RRP9	ribosomal RNA processing 9, U3 small nucleolar RNA binding protein [Source:HGNC Symbol;Acc:HGNC:16829]	-0.128666	0.291478	0.854918	0.0823302	0.534863	0.96218	0.181765	0.254328	0.961498	-0.685252	5.50408e-11	4.30426e-09	0.0597071	0.513398	0.996057	0.0659965	0.464882	0.937307	-0.0326376	0.787701	1
ENSG00000064933	5.09698	3.12254e-16	1.31747e-14	PMS1	PMS1 homolog 1, mismatch repair system component [Source:HGNC Symbol;Acc:HGNC:9121]	0.0276552	0.783183	1	-0.0790679	0.475479	0.958739	-0.0753358	0.568406	1	-0.415232	4.35245e-08	8.64581e-07	-0.109632	0.150943	0.795199	-0.0851641	0.259983	0.811747	0.0582424	0.564362	1
ENSG00000093217	4.1904	3.13027e-16	1.31869e-14	XYLB	xylulokinase [Source:HGNC Symbol;Acc:HGNC:12839]	-0.0299849	0.784428	1	-0.331867	0.00787735	0.354338	0.160098	0.266919	0.961911	-0.481263	1.37177e-08	3.4249e-07	-0.0922107	0.270889	0.877504	-0.0271716	0.738793	1	0.016267	0.882728	1
ENSG00000116679	6.61223	3.1565e-16	1.32639e-14	IVNS1ABP	influenza virus NS1A binding protein [Source:HGNC Symbol;Acc:HGNC:16951]	0.143685	0.0823402	0.634188	-0.227082	0.0147258	0.442328	0.169189	0.116565	0.950761	-0.344598	1.80629e-08	4.24126e-07	-0.0939132	0.121422	0.761031	0.0391932	0.511144	0.963475	-0.0548363	0.494746	1
ENSG00000237172	2.82886	3.15829e-16	1.32639e-14	B3GNT9	UDP-GlcNAc:betaGal beta-1,3-N-acetylglucosaminyltransferase 9 [Source:HGNC Symbol;Acc:HGNC:28714]	0.226861	0.357071	0.886051	0.112247	0.685888	0.989464	0.114537	0.711139	1	1.05049	1.00129e-09	4.31155e-08	-0.0442222	0.781754	1	-0.0619379	0.689806	1	0.00342444	0.987127	1
ENSG00000181467	5.6169	3.19387e-16	1.33926e-14	RAP2B	RAP2B, member of RAS oncogene family [Source:HGNC Symbol;Acc:HGNC:9862]	-0.162957	0.08527	0.641051	0.34311	0.0023574	0.198218	-0.145436	0.237446	0.958444	-0.40934	9.21177e-09	2.46984e-07	0.0316837	0.644598	1	-0.18673	0.0100387	0.461648	0.104392	0.264602	1
ENSG00000177192	6.223	3.20446e-16	1.34163e-14	PUS1	pseudouridine synthase 1 [Source:HGNC Symbol;Acc:HGNC:15508]	0.0265257	0.82208	1	0.000177475	0.998878	1	0.109939	0.477145	1	-0.587409	8.63083e-10	3.84418e-08	-0.00424651	0.96163	1	-0.00030884	0.997178	1	-0.0508258	0.667024	1
ENSG00000166986	8.10707	3.21386e-16	1.3435e-14	MARS	methionyl-tRNA synthetase [Source:HGNC Symbol;Acc:HGNC:6898]	0.354256	0.0176404	0.364094	-0.0980554	0.527256	0.9621	0.15926	0.39145	0.988508	-0.707584	3.88702e-10	2.03818e-08	-0.0448204	0.669381	1	0.137051	0.182525	0.750225	-0.0919183	0.513206	1
ENSG00000137103	3.33049	3.26644e-16	1.36339e-14	TMEM8B	transmembrane protein 8B [Source:HGNC Symbol;Acc:HGNC:21427]	-0.399761	0.0713064	0.603963	0.192988	0.394798	0.958739	-0.126668	0.643698	1	0.867935	5.11265e-09	1.54595e-07	0.259725	0.0786443	0.707308	-0.109858	0.421359	0.91137	-0.0943494	0.61369	1
ENSG00000088205	7.67343	3.34132e-16	1.39251e-14	DDX18	DEAD-box helicase 18 [Source:HGNC Symbol;Acc:HGNC:2741]	-0.0167274	0.847116	1	-0.0666996	0.487823	0.958739	0.0211789	0.852795	1	-0.416243	1.77802e-09	6.71109e-08	-0.0555864	0.38893	0.933081	-0.00553601	0.931294	1	0.0408091	0.637426	1
ENSG00000112651	4.88693	3.36033e-16	1.3943e-14	MRPL2	mitochondrial ribosomal protein L2 [Source:HGNC Symbol;Acc:HGNC:14056]	-0.0732552	0.565342	0.955248	0.104039	0.454213	0.958739	0.282882	0.093964	0.950761	-0.781317	1.12039e-11	1.28666e-09	0.110015	0.262218	0.870137	0.177535	0.0696492	0.613409	-0.0928338	0.470704	1
ENSG00000120594	2.89074	3.36098e-16	1.3943e-14	PLXDC2	plexin domain containing 2 [Source:HGNC Symbol;Acc:HGNC:21013]	1.04127	2.1082e-08	2.20664e-05	-0.401978	0.0201898	0.502401	0.321255	0.0821331	0.950761	0.253076	0.00295199	0.0116293	-0.0498282	0.609989	1	0.134765	0.191378	0.755357	-0.254117	0.0577001	1
ENSG00000173674	8.19721	3.35321e-16	1.3943e-14	EIF1AX	eukaryotic translation initiation factor 1A X-linked [Source:HGNC Symbol;Acc:HGNC:3250]	0.123463	0.139504	0.737893	0.0110668	0.903556	1	-0.0635286	0.557536	1	-0.316727	1.09378e-07	1.83335e-06	-0.159362	0.0122318	0.471495	-0.0897857	0.143813	0.71989	0.128687	0.122131	1
ENSG00000104731	5.91894	3.40089e-16	1.4087e-14	KLHDC4	kelch domain containing 4 [Source:HGNC Symbol;Acc:HGNC:25272]	-0.0530291	0.555201	0.950804	-0.122067	0.218484	0.912077	0.136093	0.250515	0.958512	-0.498604	7.01736e-11	5.24644e-09	0.0437297	0.514233	0.996511	0.0984466	0.143542	0.719665	-0.098582	0.273532	1
ENSG00000174013	6.06254	3.43413e-16	1.41815e-14	FBXO45	F-box protein 45 [Source:HGNC Symbol;Acc:HGNC:29148]	0.192645	0.0262153	0.427423	-0.0140503	0.877946	1	-0.0594719	0.584494	1	-0.281178	1.34802e-06	1.446e-05	-0.165435	0.0106824	0.44995	-0.121654	0.0542974	0.58528	0.0876327	0.291255	1
ENSG00000183760	2.48092	3.4332e-16	1.41815e-14	ACP7	acid phosphatase 7, tartrate resistant (putative) [Source:HGNC Symbol;Acc:HGNC:33781]	0.117885	0.607103	0.97862	0.04475	0.883652	1	0.148111	0.519928	1	0.745092	6.64767e-09	1.891e-07	-0.0258709	0.915971	1	0.0998522	0.399036	0.897787	-0.13048	0.408054	1
ENSG00000164976	6.44522	3.50175e-16	1.44389e-14	MYORG	myogenesis regulating glycosidase (putative) [Source:HGNC Symbol;Acc:HGNC:19918]	-0.114803	0.166523	0.771022	0.0185572	0.839391	1	0.121932	0.260337	0.961894	0.355824	1.09517e-08	2.8466e-07	0.0843824	0.159585	0.801853	0.00596751	0.919021	1	-0.0206439	0.794692	1
ENSG00000137513	5.43782	3.58181e-16	1.47467e-14	NARS2	asparaginyl-tRNA synthetase 2, mitochondrial [Source:HGNC Symbol;Acc:HGNC:26274]	0.138014	0.179561	0.784509	-0.00734901	0.947253	1	0.0824839	0.533418	1	-0.450192	1.03887e-08	2.72894e-07	-0.0970574	0.204524	0.835811	-0.0316384	0.674023	1	0.0392556	0.697872	1
ENSG00000152558	8.58836	3.63353e-16	1.4937e-14	TMEM123	transmembrane protein 123 [Source:HGNC Symbol;Acc:HGNC:30138]	0.21069	0.0150398	0.336867	-0.134371	0.147908	0.859978	-0.0558341	0.60677	1	-0.304834	2.10594e-07	3.1369e-06	-0.158658	0.0125091	0.476783	-0.0877617	0.152378	0.730329	0.131881	0.113535	1
ENSG00000105246	-1.08993	3.6669e-16	1.50514e-14	EBI3	Epstein-Barr virus induced 3 [Source:HGNC Symbol;Acc:HGNC:3129]	0.127498	0.992725	1	0.0534831	0.694945	0.992456	0.177696	0.891875	1	2.96836	7.42566e-08	1.34007e-06	-0.154366	0.925418	1	1.05044	0.243961	0.798293	-0.0996788	0.885116	1
ENSG00000099282	4.24925	3.70352e-16	1.51789e-14	TSPAN15	tetraspanin 15 [Source:HGNC Symbol;Acc:HGNC:23298]	-0.0322787	0.769072	1	-0.257479	0.0400416	0.621529	0.322876	0.0301	0.949803	0.33675	4.77282e-06	4.19805e-05	0.111859	0.161817	0.801853	0.212135	0.0100646	0.461648	-0.0764433	0.465148	1
ENSG00000119616	6.46782	3.72204e-16	1.52318e-14	FCF1	FCF1, rRNA-processing protein [Source:HGNC Symbol;Acc:HGNC:20220]	0.0966466	0.173544	0.777565	-0.00866391	0.911079	1	-0.0769289	0.404268	0.992549	-0.344519	8.89533e-10	3.93089e-08	-0.0179868	0.726963	1	-0.0127722	0.803508	1	0.0538715	0.438866	1
ENSG00000215156	4.84828	3.73846e-16	1.52761e-14	AC138409.1		-0.353147	0.510958	0.935585	0.863417	0.300148	0.950828	0.552448	0.4443	1	1.9472	2.44685e-08	5.43137e-07	0.31183	0.392195	0.936091	0.517126	0.155077	0.731251	-0.409516	0.406137	1
ENSG00000172725	6.66506	3.81108e-16	1.55494e-14	CORO1B	coronin 1B [Source:HGNC Symbol;Acc:HGNC:2253]	-0.12417	0.16755	0.77133	0.106469	0.287302	0.94749	0.203988	0.0857521	0.950761	0.310695	5.96243e-07	7.35546e-06	0.0979961	0.134375	0.777231	0.170069	0.0111137	0.462255	-0.139557	0.111558	1
ENSG00000132300	7.18527	3.82843e-16	1.55968e-14	PTCD3	pentatricopeptide repeat domain 3 [Source:HGNC Symbol;Acc:HGNC:24717]	-0.0451745	0.529261	0.939046	-0.108888	0.175568	0.875961	0.0536612	0.569701	1	-0.330407	3.87117e-09	1.2365e-07	-0.0701179	0.191062	0.82559	0.00534514	0.919426	1	0.0405894	0.569326	1
ENSG00000112110	6.47936	3.87939e-16	1.57573e-14	MRPL18	mitochondrial ribosomal protein L18 [Source:HGNC Symbol;Acc:HGNC:14477]	-0.0372013	0.683913	0.993546	0.0428097	0.669963	0.986753	0.142809	0.236992	0.958444	-0.511729	6.11842e-11	4.70358e-09	-0.00998429	0.88329	1	0.111386	0.105494	0.664565	-0.0309843	0.733309	1
ENSG00000261236	7.63064	3.87555e-16	1.57573e-14	BOP1	block of proliferation 1 [Source:HGNC Symbol;Acc:HGNC:15519]	-0.216399	0.0657482	0.593418	0.216069	0.0964626	0.774922	0.256002	0.0954087	0.950761	-0.686033	1.32571e-11	1.47861e-09	0.0889	0.301679	0.897845	0.127062	0.141419	0.716017	-0.0847207	0.460251	1
ENSG00000130589	6.11419	3.95699e-16	1.60485e-14	HELZ2	helicase with zinc finger 2 [Source:HGNC Symbol;Acc:HGNC:30021]	-0.156082	0.0590969	0.575699	0.354639	0.000441238	0.0775946	0.15013	0.157945	0.950761	0.279453	6.69656e-07	8.10677e-06	0.179344	0.00413927	0.380521	0.0156788	0.784831	1	-0.0882196	0.260594	1
ENSG00000104369	3.89177	3.97761e-16	1.61081e-14	JPH1	junctophilin 1 [Source:HGNC Symbol;Acc:HGNC:14201]	0.0711002	0.576224	0.960954	-0.22002	0.117012	0.820921	0.176745	0.288938	0.967291	-0.626072	1.91834e-09	7.10283e-08	-0.128416	0.193257	0.826015	0.0804957	0.403487	0.899586	0.040842	0.75207	1
ENSG00000064300	1.97339	4.04574e-16	1.63597e-14	NGFR	nerve growth factor receptor [Source:HGNC Symbol;Acc:HGNC:7809]	1.12756	0.000292214	0.0339077	1.30007	0.000319575	0.0670715	-0.61248	0.0724703	0.949803	1.21065	1.01274e-09	4.34783e-08	-0.241314	0.18031	0.820612	-0.523639	0.00441033	0.411146	0.285081	0.195928	1
ENSG00000175216	7.6055	4.11042e-16	1.65812e-14	CKAP5	cytoskeleton associated protein 5 [Source:HGNC Symbol;Acc:HGNC:28959]	-0.00392465	0.964936	1	-0.0507631	0.605924	0.973584	0.0911913	0.438299	1	-0.484904	1.26166e-10	8.35396e-09	0.0450383	0.497231	0.987864	0.0510073	0.442218	0.924357	-0.0437579	0.622509	1
ENSG00000197345	6.01603	4.11271e-16	1.65812e-14	MRPL21	mitochondrial ribosomal protein L21 [Source:HGNC Symbol;Acc:HGNC:14479]	0.0151006	0.866184	1	-0.00154836	0.987451	1	0.00490414	0.966622	1	-0.459575	3.94231e-10	2.05923e-08	-0.0185126	0.781365	1	0.0234167	0.722208	1	0.0155511	0.861682	1
ENSG00000232022	1.393	4.17681e-16	1.68148e-14	FAAHP1	fatty acid amide hydrolase pseudogene 1 [Source:HGNC Symbol;Acc:HGNC:50679]	-0.178504	0.539653	0.942868	-0.00688109	0.990154	1	0.345115	0.412347	0.99693	1.01983	6.83092e-09	1.92839e-07	0.197729	0.269043	0.875667	-0.0577102	0.733462	1	-0.106559	0.720013	1
ENSG00000135604	1.86043	4.19251e-16	1.6853e-14	STX11	syntaxin 11 [Source:HGNC Symbol;Acc:HGNC:11429]	0.211443	0.443076	0.906051	0.465584	0.11471	0.814936	0.159147	0.583145	1	0.992314	7.06297e-10	3.28567e-08	-0.0715453	0.727906	1	-0.185824	0.203377	0.765596	0.0759503	0.744284	1
ENSG00000198055	5.65093	4.20175e-16	1.68653e-14	GRK6	G protein-coupled receptor kinase 6 [Source:HGNC Symbol;Acc:HGNC:4545]	-0.0777634	0.446298	0.906051	-0.0572829	0.606177	0.973631	0.301506	0.028966	0.949803	-0.664762	1.77121e-12	2.95716e-10	0.190636	0.0172061	0.508223	0.213393	0.00752003	0.436754	-0.175871	0.0902423	1
ENSG00000089006	6.78563	4.22751e-16	1.69437e-14	SNX5	sorting nexin 5 [Source:HGNC Symbol;Acc:HGNC:14969]	0.091501	0.357247	0.886067	0.00522345	0.961522	1	-0.0910327	0.482956	1	-0.410659	3.13562e-08	6.64586e-07	-0.119412	0.110642	0.745392	-0.0778716	0.289104	0.832234	0.0801999	0.41683	1
ENSG00000164056	2.38189	4.2993e-16	1.72061e-14	SPRY1	sprouty RTK signaling antagonist 1 [Source:HGNC Symbol;Acc:HGNC:11269]	-0.217718	0.201876	0.797656	0.0789705	0.667843	0.986753	0.114186	0.604219	1	-0.977608	9.82462e-11	6.96269e-09	-0.0180921	0.896183	1	0.0839225	0.5342	0.976768	0.0493158	0.790057	1
ENSG00000169583	0.611528	4.32326e-16	1.72765e-14	CLIC3	chloride intracellular channel 3 [Source:HGNC Symbol;Acc:HGNC:2064]	1.09908	0.0616287	0.582539	0.680071	0.364506	0.958739	-0.686866	0.346245	0.980897	2.1002	4.16168e-10	2.15258e-08	-0.295842	0.37876	0.92927	-0.657044	0.0468417	0.568264	0.370239	0.386307	1
ENSG00000133316	6.12781	4.35581e-16	1.73811e-14	WDR74	WD repeat domain 74 [Source:HGNC Symbol;Acc:HGNC:25529]	-0.0211091	0.851465	1	0.0476749	0.699407	0.993918	0.197737	0.184863	0.954598	-0.589814	2.93874e-10	1.63883e-08	-0.0112199	0.89442	1	0.0807457	0.336639	0.860699	-0.0789256	0.484732	1
ENSG00000001497	6.37422	4.36252e-16	1.73824e-14	LAS1L	LAS1 like, ribosome biogenesis factor [Source:HGNC Symbol;Acc:HGNC:25726]	-0.127115	0.31012	0.865491	0.0288831	0.830938	1	0.207371	0.206618	0.955637	-0.762612	1.00319e-11	1.17309e-09	0.141019	0.138471	0.782162	0.186849	0.0508758	0.573183	-0.157471	0.211057	1
ENSG00000204568	5.96523	4.38338e-16	1.744e-14	MRPS18B	mitochondrial ribosomal protein S18B [Source:HGNC Symbol;Acc:HGNC:14516]	0.0125026	0.893456	1	-0.0165119	0.871614	1	0.151357	0.219756	0.957962	-0.53098	4.12438e-11	3.4966e-09	0.0189119	0.786086	1	0.149685	0.0360786	0.55313	-0.102284	0.275547	1
ENSG00000155846	5.46407	4.38995e-16	1.74406e-14	PPARGC1B	PPARG coactivator 1 beta [Source:HGNC Symbol;Acc:HGNC:30022]	-0.12314	0.359108	0.887029	-0.0472106	0.744102	1	0.18248	0.298472	0.969517	-0.715326	2.49672e-10	1.44259e-08	0.0843276	0.406308	0.941284	0.054633	0.586058	1	-0.131687	0.331238	1
ENSG00000113407	8.7189	4.51519e-16	1.7912e-14	TARS	threonyl-tRNA synthetase [Source:HGNC Symbol;Acc:HGNC:11572]	0.250732	0.00653335	0.221075	-0.178057	0.0672939	0.720666	0.132838	0.244659	0.958444	-0.358917	2.23391e-08	5.08308e-07	-0.137706	0.0364221	0.611092	0.0653079	0.299497	0.839481	-0.0304603	0.720863	1
ENSG00000128039	4.38789	4.54141e-16	1.79898e-14	SRD5A3	steroid 5 alpha-reductase 3 [Source:HGNC Symbol;Acc:HGNC:25812]	0.0351791	0.729491	1	-0.333179	0.00498022	0.290218	0.0219045	0.869605	1	-0.476182	3.57009e-09	1.16495e-07	0.0314846	0.678277	1	-0.0702342	0.359948	0.877084	0.0537779	0.600251	1
ENSG00000113300	7.35339	4.56733e-16	1.80662e-14	CNOT6	CCR4-NOT transcription complex subunit 6 [Source:HGNC Symbol;Acc:HGNC:14099]	0.0851503	0.216561	0.806775	0.199228	0.0131767	0.428936	-0.202914	0.0293618	0.949803	-0.252918	2.30073e-07	3.36804e-06	-0.128298	0.0148928	0.504891	-0.0515022	0.304656	0.843275	0.0580458	0.391164	1
ENSG00000064102	6.40513	4.58175e-16	1.80969e-14	INTS13	integrator complex subunit 13 [Source:HGNC Symbol;Acc:HGNC:20174]	0.150381	0.0561898	0.56888	-0.139263	0.10692	0.795705	-0.0309818	0.756839	1	-0.324675	1.82616e-08	4.28424e-07	-0.124173	0.0332307	0.596925	0.00555414	0.921086	1	0.070188	0.355216	1
ENSG00000143367	5.69294	4.62313e-16	1.82339e-14	TUFT1	tuftelin 1 [Source:HGNC Symbol;Acc:HGNC:12422]	0.250965	0.0341856	0.472247	0.00882219	0.944452	1	0.0176147	0.905027	1	0.571136	4.38171e-10	2.22886e-08	-0.105645	0.198936	0.829003	0.0399041	0.619754	1	-0.0280634	0.794749	1
ENSG00000130202	5.87533	4.70323e-16	1.85229e-14	NECTIN2	nectin cell adhesion molecule 2 [Source:HGNC Symbol;Acc:HGNC:9707]	-0.0116333	0.884262	1	-0.0107034	0.903541	1	0.205693	0.0558803	0.949803	0.319149	5.59672e-08	1.06659e-06	0.0589536	0.3116	0.9027	0.0809788	0.163425	0.73736	-0.079047	0.310654	1
ENSG00000179241	5.50371	4.80899e-16	1.89121e-14	LDLRAD3	low density lipoprotein receptor class A domain containing 3 [Source:HGNC Symbol;Acc:HGNC:27046]	0.0130597	0.908709	1	-0.0185494	0.881505	1	0.0496007	0.739231	1	-0.548417	1.93026e-09	7.13725e-08	0.0212097	0.803512	1	-0.0597327	0.48327	0.946965	-0.00854124	0.94046	1
ENSG00000163714	7.36304	4.84089e-16	1.90101e-14	U2SURP	U2 snRNP associated SURP domain containing [Source:HGNC Symbol;Acc:HGNC:30855]	0.0254087	0.744539	1	-0.146213	0.0959323	0.773805	-0.0033591	0.973832	1	-0.340895	1.14073e-08	2.94812e-07	-0.0841855	0.15039	0.795199	-0.0171865	0.764805	1	0.0564351	0.467972	1
ENSG00000159214	3.45847	4.86381e-16	1.90726e-14	CCDC24	coiled-coil domain containing 24 [Source:HGNC Symbol;Acc:HGNC:28688]	-0.244833	0.117911	0.705701	-0.24967	0.129541	0.842991	0.16912	0.392653	0.988508	0.614089	1.42956e-08	3.52711e-07	0.172136	0.111709	0.746983	0.0635561	0.533655	0.976768	-0.166822	0.234109	1
ENSG00000143374	5.79027	4.91493e-16	1.92453e-14	TARS2	threonyl-tRNA synthetase 2, mitochondrial [Source:HGNC Symbol;Acc:HGNC:30740]	-0.120589	0.212211	0.80146	0.00679112	0.948048	1	0.19968	0.116443	0.950761	-0.597627	5.04934e-12	6.67052e-10	0.110028	0.130911	0.774108	0.18644	0.0123549	0.464009	-0.151233	0.119446	1
ENSG00000224081	1.62588	4.99978e-16	1.95494e-14	SLC44A3-AS1	SLC44A3 antisense RNA 1 [Source:HGNC Symbol;Acc:HGNC:49057]	0.225306	0.337039	0.882704	-0.184022	0.49146	0.958739	-0.669876	0.0353697	0.949803	0.923747	2.38008e-09	8.46686e-08	-0.100069	0.499333	0.988784	-0.0106962	0.942203	1	0.336275	0.0953346	1
ENSG00000225526	1.46087	5.00966e-16	1.956e-14	MKRN2OS	MKRN2 opposite strand [Source:HGNC Symbol;Acc:HGNC:40375]	-0.0841813	0.847686	1	0.0403909	0.908113	1	0.0306642	0.96263	1	1.1726	8.13764e-09	2.22124e-07	0.0424434	0.901008	1	0.0313016	0.872741	1	-0.0318783	0.913605	1
ENSG00000164284	6.40712	5.10751e-16	1.99134e-14	GRPEL2	GrpE like 2, mitochondrial [Source:HGNC Symbol;Acc:HGNC:21060]	0.518325	9.73133e-05	0.015308	0.135941	0.288854	0.94749	-0.0142837	0.924205	1	-0.38191	1.90203e-06	1.92495e-05	-0.255564	0.0053451	0.402924	-0.0212381	0.801887	1	-0.0231674	0.83972	1
ENSG00000100796	6.96237	5.20438e-16	2.02621e-14	PPP4R3A	protein phosphatase 4 regulatory subunit 3A [Source:HGNC Symbol;Acc:HGNC:20219]	-0.0237958	0.732362	1	0.0370468	0.632078	0.986753	-0.0610686	0.505632	1	-0.299978	1.53544e-08	3.75094e-07	-0.0896031	0.0887333	0.722672	-0.0120333	0.814116	1	0.048832	0.481062	1
ENSG00000171798	2.38329	5.22168e-16	2.03004e-14	KNDC1	kinase non-catalytic C-lobe domain containing 1 [Source:HGNC Symbol;Acc:HGNC:29374]	1.09775	3.16164e-05	0.00682865	-0.739947	0.00846076	0.360134	-0.0774422	0.795483	1	1.14419	5.85045e-11	4.52313e-09	-0.50081	0.00199603	0.343286	0.134309	0.382382	0.89054	-0.124288	0.52915	1
ENSG00000116062	6.68163	5.25785e-16	2.04119e-14	MSH6	mutS homolog 6 [Source:HGNC Symbol;Acc:HGNC:7329]	0.0396745	0.68454	0.993869	-0.452606	0.000159069	0.0458049	0.372528	0.00629793	0.949803	-0.474337	1.43673e-09	5.66997e-08	-0.101958	0.166424	0.806309	0.165024	0.0279437	0.520769	-0.0245727	0.800573	1
ENSG00000141076	6.97962	5.28915e-16	2.05041e-14	UTP4	UTP4, small subunit processome component [Source:HGNC Symbol;Acc:HGNC:1983]	-0.0504083	0.529813	0.939064	-0.061087	0.490063	0.958739	0.114061	0.281393	0.966152	-0.417052	3.37891e-10	1.8281e-08	-0.0211249	0.72128	1	0.0694954	0.246156	0.799295	-0.0205511	0.795672	1
ENSG00000152642	6.28147	5.35204e-16	2.07184e-14	GPD1L	glycerol-3-phosphate dehydrogenase 1 like [Source:HGNC Symbol;Acc:HGNC:28956]	0.0187723	0.833259	1	-0.0426066	0.665734	0.986753	-0.000412331	0.997197	1	-0.382337	1.78945e-08	4.21263e-07	-0.071744	0.282171	0.885407	-0.0537698	0.41832	0.908481	0.0247608	0.780953	1
ENSG00000071246	2.95035	5.46513e-16	2.11262e-14	VASH1	vasohibin 1 [Source:HGNC Symbol;Acc:HGNC:19964]	-0.108083	0.55498	0.950545	-0.0240482	0.908741	1	0.197863	0.406342	0.992602	0.658942	8.9083e-08	1.55106e-06	0.165542	0.187567	0.823674	0.14915	0.226214	0.784145	-0.139623	0.395644	1
ENSG00000165861	5.01562	5.49812e-16	2.12235e-14	ZFYVE1	zinc finger FYVE-type containing 1 [Source:HGNC Symbol;Acc:HGNC:13180]	-0.0239726	0.872462	1	0.0961329	0.558047	0.96218	0.0843805	0.660687	1	0.680296	2.06945e-09	7.55945e-08	0.077074	0.462947	0.972693	-0.00171818	0.986354	1	-0.144731	0.297913	1
ENSG00000163933	5.12075	5.53866e-16	2.13497e-14	RFT1	RFT1 homolog [Source:HGNC Symbol;Acc:HGNC:30220]	-0.0120584	0.924591	1	0.0245536	0.860035	1	0.162275	0.333653	0.979363	-0.664768	4.07305e-10	2.11939e-08	-0.0164389	0.864855	1	0.0557802	0.560501	0.990151	-0.0235386	0.855332	1
ENSG00000128284	2.20255	5.56042e-16	2.14033e-14	APOL3	apolipoprotein L3 [Source:HGNC Symbol;Acc:HGNC:14868]	0.813962	0.000320723	0.0360667	-0.327676	0.200477	0.896523	0.481553	0.075829	0.950761	0.574037	1.14519e-05	8.95293e-05	-0.0247989	0.903354	1	0.163006	0.261152	0.812739	-0.117269	0.516159	1
ENSG00000237289	6.00428	5.6383e-16	2.16724e-14	CKMT1B	creatine kinase, mitochondrial 1B [Source:HGNC Symbol;Acc:HGNC:1995]	-0.0743123	0.420577	0.906051	-0.144759	0.157929	0.86583	0.239655	0.0536238	0.949803	-0.503188	1.038e-10	7.24308e-09	0.00746746	0.912884	1	0.150456	0.0331522	0.543169	-0.127389	0.170462	1
ENSG00000159399	7.03744	5.76053e-16	2.2111e-14	HK2	hexokinase 2 [Source:HGNC Symbol;Acc:HGNC:4923]	0.0480032	0.77287	1	-0.150107	0.406353	0.958739	0.132167	0.544392	1	-0.873505	3.01519e-10	1.66441e-08	0.017609	0.887836	1	0.0837468	0.50434	0.959388	-0.0387358	0.817229	1
ENSG00000107438	7.01148	5.81049e-16	2.22714e-14	PDLIM1	PDZ and LIM domain 1 [Source:HGNC Symbol;Acc:HGNC:2067]	-0.0476877	0.511932	0.935585	0.0650244	0.423467	0.958739	-0.000587518	0.995086	1	-0.344102	2.04192e-09	7.4827e-08	-0.0320404	0.54888	1	-0.00839896	0.87447	1	0.0191626	0.789292	1
ENSG00000113569	6.91083	5.98121e-16	2.28935e-14	NUP155	nucleoporin 155 [Source:HGNC Symbol;Acc:HGNC:8063]	0.0675917	0.637463	0.980762	0.0333034	0.831519	1	0.134216	0.475321	1	-0.747769	3.80009e-10	2.00807e-08	0.0106711	0.920516	1	0.0721353	0.503383	0.958641	-0.0501405	0.727444	1
ENSG00000164684	4.5555	6.06948e-16	2.31662e-14	ZNF704	zinc finger protein 704 [Source:HGNC Symbol;Acc:HGNC:32291]	0.353776	0.00195931	0.114915	0.0961065	0.407946	0.958739	-0.0820856	0.546945	1	-0.406771	1.6417e-07	2.5559e-06	-0.140948	0.0797618	0.710863	-0.0736977	0.348356	0.869704	0.0911383	0.385103	1
ENSG00000185088	5.81664	6.06202e-16	2.31662e-14	RPS27L	ribosomal protein S27 like [Source:HGNC Symbol;Acc:HGNC:18476]	-0.859244	3.62279e-10	1.09545e-06	0.214245	0.0485773	0.660825	0.0138812	0.911343	1	-0.0385006	0.468405	0.689446	0.0950624	0.178165	0.818461	0.0110207	0.871988	1	-0.0258166	0.782492	1
ENSG00000148175	8.87694	6.11207e-16	2.32961e-14	STOM	stomatin [Source:HGNC Symbol;Acc:HGNC:3383]	-0.106151	0.119395	0.708315	0.124463	0.104464	0.790572	-0.0630695	0.476109	1	-0.289561	1.35009e-08	3.3863e-07	-0.044751	0.366011	0.926311	-0.0358486	0.468872	0.939609	0.0373856	0.574193	1
ENSG00000171497	6.01605	6.1329e-16	2.33427e-14	PPID	peptidylprolyl isomerase D [Source:HGNC Symbol;Acc:HGNC:9257]	0.126388	0.181768	0.786604	0.0350863	0.733798	0.999384	0.0752325	0.538483	1	-0.38728	3.34398e-08	6.99421e-07	-0.114689	0.104638	0.736823	-0.0281164	0.684445	1	0.00555361	0.952283	1
ENSG00000076770	5.01898	6.21135e-16	2.36083e-14	MBNL3	muscleblind like splicing regulator 3 [Source:HGNC Symbol;Acc:HGNC:20564]	-0.0340555	0.692226	0.996682	0.25599	0.0114121	0.408642	-0.263591	0.0249675	0.949803	-0.340715	8.56921e-08	1.50163e-06	-0.0623524	0.333188	0.910143	-0.127449	0.0507182	0.573183	0.113099	0.19227	1
ENSG00000159593	6.81602	6.24695e-16	2.37105e-14	NAE1	NEDD8 activating enzyme E1 subunit 1 [Source:HGNC Symbol;Acc:HGNC:621]	0.135771	0.135911	0.732543	-0.0169089	0.8642	1	-0.00793993	0.945991	1	-0.349636	9.34791e-08	1.60517e-06	-0.118301	0.0804092	0.710863	-0.0991749	0.139574	0.712999	0.0990356	0.270275	1
ENSG00000265763	4.07292	6.28949e-16	2.38388e-14	ZNF488	zinc finger protein 488 [Source:HGNC Symbol;Acc:HGNC:23535]	-0.556212	0.0111787	0.291116	0.641659	0.00643831	0.326735	0.151987	0.569765	1	-1.22753	7.86513e-11	5.76756e-09	0.274291	0.112436	0.747972	0.130635	0.422946	0.912314	-0.226544	0.305087	1
ENSG00000156959	3.6823	6.31164e-16	2.38894e-14	LHFPL4	LHFPL tetraspan subfamily member 4 [Source:HGNC Symbol;Acc:HGNC:29568]	-0.288413	0.0346021	0.475587	-0.217588	0.131139	0.843397	0.215573	0.210782	0.957962	0.488696	7.16686e-08	1.30113e-06	0.136794	0.143209	0.788129	0.156926	0.0835178	0.637725	-0.186179	0.131862	1
ENSG00000181191	4.86119	6.32795e-16	2.39179e-14	PJA1	praja ring finger ubiquitin ligase 1 [Source:HGNC Symbol;Acc:HGNC:16648]	0.0824386	0.41841	0.906051	0.0184341	0.870675	1	0.105023	0.427353	1	0.464258	2.43878e-09	8.64545e-08	-0.0550643	0.446684	0.965301	0.0817293	0.255551	0.807466	-0.0565136	0.556712	1
ENSG00000085185	4.50805	6.50638e-16	2.45582e-14	BCORL1	BCL6 corepressor like 1 [Source:HGNC Symbol;Acc:HGNC:25657]	-0.328953	0.0282928	0.441238	0.361606	0.027747	0.554046	0.133643	0.471044	1	0.540278	1.13381e-07	1.89065e-06	0.244319	0.0221617	0.541598	0.0365605	0.712316	1	-0.197202	0.148036	1
ENSG00000092201	8.45321	6.5958e-16	2.48612e-14	SUPT16H	SPT16 homolog, facilitates chromatin remodeling subunit [Source:HGNC Symbol;Acc:HGNC:11465]	0.0144819	0.883813	1	-0.0855914	0.434505	0.958739	0.130869	0.318625	0.974995	-0.496898	6.87684e-10	3.22111e-08	-0.0200736	0.784128	1	0.0546711	0.458766	0.934766	-0.0373884	0.705121	1
ENSG00000178105	6.40381	6.78834e-16	2.55516e-14	DDX10	DEAD-box helicase 10 [Source:HGNC Symbol;Acc:HGNC:2735]	0.0999209	0.219003	0.808324	-0.0359853	0.685888	0.989464	0.00890632	0.932541	1	-0.309977	1.25698e-07	2.06318e-06	-0.17075	0.00688429	0.416854	-0.0103048	0.861863	1	0.0555951	0.487086	1
ENSG00000169288	4.89377	6.88012e-16	2.58613e-14	MRPL1	mitochondrial ribosomal protein L1 [Source:HGNC Symbol;Acc:HGNC:14275]	0.250038	0.0108885	0.286852	0.0420134	0.680392	0.987021	-0.178827	0.145847	0.950761	-0.2879	5.34161e-06	4.63985e-05	-0.224488	0.00259955	0.350853	-0.185172	0.0104279	0.462255	0.215632	0.0248873	1
ENSG00000205922	1.041	6.93023e-16	2.60137e-14	ONECUT3	one cut homeobox 3 [Source:HGNC Symbol;Acc:HGNC:13399]	0.613542	0.0103578	0.27964	-0.357106	0.15482	0.864495	-0.0254947	0.995213	1	-1.16767	2.57531e-08	5.68407e-07	0.077552	0.694359	1	-0.133508	0.635523	1	-0.0622659	0.824283	1
ENSG00000159388	6.10122	6.96177e-16	2.60961e-14	BTG2	BTG anti-proliferation factor 2 [Source:HGNC Symbol;Acc:HGNC:1131]	-0.889155	1.73416e-07	0.000117983	0.8602	2.67553e-06	0.00251075	0.00968462	0.955361	1	-0.551598	3.42185e-08	7.10857e-07	0.232305	0.0256452	0.556991	0.00436458	0.964247	1	-0.198227	0.142959	1
ENSG00000171033	5.76933	7.07635e-16	2.64891e-14	PKIA	cAMP-dependent protein kinase inhibitor alpha [Source:HGNC Symbol;Acc:HGNC:9017]	-0.118161	0.78135	1	0.51742	0.326357	0.954623	-0.0412002	0.941564	1	1.92844	2.33358e-09	8.35606e-08	0.00816332	0.978201	1	0.00046076	0.99845	1	-0.059716	0.882111	1
ENSG00000139146	7.40016	7.18225e-16	2.68332e-14	SINHCAF	SIN3-HDAC complex associated factor [Source:HGNC Symbol;Acc:HGNC:30702]	0.121716	0.191509	0.791788	0.0649203	0.524521	0.961317	-0.0446893	0.710944	1	-0.392359	1.73715e-08	4.12162e-07	-0.133993	0.0557285	0.655399	-0.0116159	0.863427	1	0.0536198	0.558161	1
ENSG00000206503	5.83738	7.18798e-16	2.68332e-14	HLA-A	major histocompatibility complex, class I, A [Source:HGNC Symbol;Acc:HGNC:4931]	0.0414561	0.64356	0.98293	0.284596	0.00798199	0.356102	-0.00595825	0.959303	1	0.402332	4.91826e-09	1.49548e-07	0.0149356	0.816342	1	-0.0597418	0.352249	0.872469	0.0848999	0.329177	1
ENSG00000164574	6.14385	7.29261e-16	2.71864e-14	GALNT10	polypeptide N-acetylgalactosaminyltransferase 10 [Source:HGNC Symbol;Acc:HGNC:19873]	0.0952212	0.281989	0.85172	0.163076	0.103557	0.790234	0.0266584	0.815067	1	0.432973	8.46161e-10	3.7874e-08	-0.053497	0.399468	0.938439	-0.00362134	0.953809	1	-0.00810192	0.923239	1
ENSG00000003400	1.50851	7.30944e-16	2.72004e-14	CASP10	caspase 10 [Source:HGNC Symbol;Acc:HGNC:1500]	0.342209	0.216017	0.806348	0.2941	0.337496	0.957709	-0.207952	0.522443	1	1.00214	5.22812e-09	1.57911e-07	-0.0548896	0.739685	1	-0.119768	0.452391	0.930767	0.141069	0.502945	1
ENSG00000128335	5.14643	7.31634e-16	2.72004e-14	APOL2	apolipoprotein L2 [Source:HGNC Symbol;Acc:HGNC:619]	-0.209076	0.0567479	0.569866	-0.112496	0.345178	0.958739	0.185243	0.189943	0.954598	0.380643	3.11563e-07	4.304e-06	0.168233	0.0336186	0.598362	0.150833	0.0521382	0.576468	-0.178007	0.0882235	1
ENSG00000069998	6.9684	7.35637e-16	2.73118e-14	HDHD5	haloacid dehalogenase like hydrolase domain containing 5 [Source:HGNC Symbol;Acc:HGNC:1843]	-0.1039	0.215707	0.80591	-0.0339852	0.709853	0.995165	0.171744	0.121598	0.950761	-0.463672	5.48509e-11	4.30426e-09	0.0674882	0.276839	0.880469	0.0666368	0.279013	0.824855	-0.061912	0.454664	1
ENSG00000125730	7.41366	7.36637e-16	2.73118e-14	C3	complement C3 [Source:HGNC Symbol;Acc:HGNC:1318]	-0.232597	0.0225781	0.402121	-0.137879	0.205783	0.901038	0.305425	0.0225701	0.949803	0.35107	5.68699e-07	7.09609e-06	0.121452	0.0975127	0.72725	0.200918	0.00823278	0.443338	-0.208215	0.0367383	1
ENSG00000135114	2.99575	7.49662e-16	2.77569e-14	OASL	2'-5'-oligoadenylate synthetase like [Source:HGNC Symbol;Acc:HGNC:8090]	0.19238	0.284411	0.853063	0.057495	0.738741	1	0.423607	0.0384146	0.949803	0.557149	1.93319e-07	2.91791e-06	-0.0302703	0.911704	1	0.222495	0.0412478	0.557558	-0.200111	0.15502	1
ENSG00000115053	10.3455	7.51475e-16	2.77862e-14	NCL	nucleolin [Source:HGNC Symbol;Acc:HGNC:7667]	-0.0513392	0.64226	0.982571	-0.106205	0.384982	0.958739	0.167848	0.253	0.961325	-0.559901	5.22238e-10	2.58403e-08	-0.0263623	0.746803	1	0.0827699	0.316481	0.84914	-0.0537412	0.626127	1
ENSG00000234537	0.391109	7.5545e-16	2.78953e-14	AL354751.1		-0.12119	0.85303	1	-0.073257	0.921808	1	-1.64899	0.0746545	0.950761	2.02252	2.76557e-09	9.57536e-08	0.128792	0.734081	1	-0.378261	0.273321	0.822557	0.800634	0.123207	1
ENSG00000172508	0.329127	7.65276e-16	2.81816e-14	CARNS1	carnosine synthase 1 [Source:HGNC Symbol;Acc:HGNC:29268]	1.7159	0.105653	0.686439	-1.42858	0.275955	0.947308	-1.42068	0.318233	0.974995	3.09865	1.23127e-09	5.05398e-08	-0.698271	0.221314	0.848066	-0.269337	0.664074	1	0.61322	0.424085	1
ENSG00000187109	8.99106	7.64833e-16	2.81816e-14	NAP1L1	nucleosome assembly protein 1 like 1 [Source:HGNC Symbol;Acc:HGNC:7637]	0.0583761	0.395317	0.904741	-0.0861895	0.261857	0.939986	-0.00374882	0.966785	1	-0.25441	2.11475e-07	3.14657e-06	-0.11784	0.0243151	0.55325	-0.0468103	0.354428	0.873425	0.0489122	0.472505	1
ENSG00000130517	4.12321	7.76219e-16	2.8546e-14	PGPEP1	pyroglutamyl-peptidase I [Source:HGNC Symbol;Acc:HGNC:13568]	-0.0491105	0.660012	0.987249	0.329324	0.0123886	0.41886	-0.0661173	0.646305	1	0.439068	4.47914e-08	8.85223e-07	0.150615	0.0638745	0.67875	0.0083978	0.913308	1	-0.116123	0.269632	1
ENSG00000133488	3.49685	7.85674e-16	2.88547e-14	SEC14L4	SEC14 like lipid binding 4 [Source:HGNC Symbol;Acc:HGNC:20627]	-0.236725	0.0739067	0.611378	0.032694	0.927587	1	0.18536	0.268186	0.962016	0.479145	8.74963e-08	1.52636e-06	0.160287	0.0832686	0.715377	0.0864362	0.324438	0.855302	-0.146136	0.222442	1
ENSG00000065320	2.74349	8.04281e-16	2.94983e-14	NTN1	netrin 1 [Source:HGNC Symbol;Acc:HGNC:8029]	-1.01896	8.83295e-07	0.000445148	0.877065	1.20876e-05	0.00869491	-0.284975	0.211152	0.957962	0.419808	1.53535e-05	0.000115614	0.246243	0.0374607	0.615241	-0.200062	0.057854	0.591804	0.0755592	0.721933	1
ENSG00000115946	5.95008	8.08635e-16	2.9618e-14	PNO1	partner of NOB1 homolog [Source:HGNC Symbol;Acc:HGNC:32790]	-0.0511662	0.547349	0.946085	-0.0833065	0.372343	0.958739	0.092101	0.408938	0.994267	-0.381192	7.81978e-09	2.15392e-07	-0.0779815	0.222293	0.849029	0.00588644	0.925084	1	0.0293535	0.72792	1
ENSG00000113594	5.00707	8.16512e-16	2.98663e-14	LIFR	LIF receptor alpha [Source:HGNC Symbol;Acc:HGNC:6597]	0.215719	0.0408935	0.503336	0.231622	0.0517491	0.67306	-0.230431	0.0896041	0.950761	0.551758	7.1242e-11	5.29722e-09	-0.0716573	0.32514	0.903894	-0.140096	0.0582983	0.591804	0.0982969	0.312672	1
ENSG00000175352	2.63714	8.19972e-16	2.99527e-14	NRIP3	nuclear receptor interacting protein 3 [Source:HGNC Symbol;Acc:HGNC:1167]	-0.0117601	0.950071	1	0.260298	0.228952	0.918941	-0.0195088	0.935849	1	0.733043	1.56584e-08	3.79915e-07	0.00855192	0.946315	1	0.0788643	0.522969	0.969755	-0.00927395	0.95525	1
ENSG00000101276	0.797436	8.30102e-16	3.0282e-14	SLC52A3	solute carrier family 52 member 3 [Source:HGNC Symbol;Acc:HGNC:16187]	-0.193932	0.67529	0.991821	-0.270301	0.602022	0.971132	0.373475	0.483877	1	1.26364	7.38658e-08	1.33478e-06	0.123292	0.657415	1	0.234349	0.361722	0.878841	-0.18156	0.57461	1
ENSG00000109519	6.59039	8.44902e-16	3.07479e-14	GRPEL1	GrpE like 1, mitochondrial [Source:HGNC Symbol;Acc:HGNC:19696]	-0.0904825	0.292804	0.855466	-0.0529755	0.574117	0.963755	0.160075	0.15954	0.950761	-0.462105	1.36654e-10	8.77098e-09	-0.00499297	0.937065	1	0.0996513	0.12216	0.687645	-0.026886	0.751775	1
ENSG00000274180	1.79704	8.45133e-16	3.07479e-14	NATD1	N-acetyltransferase domain containing 1 [Source:HGNC Symbol;Acc:HGNC:30770]	1.30781	0.042952	0.511552	-0.471002	0.489108	0.958739	-0.640213	0.409414	0.994797	2.07574	7.9225e-09	2.17561e-07	-0.465126	0.20888	0.839017	-0.0461524	0.894848	1	0.141572	0.754036	1
ENSG00000182310	2.8626	8.58202e-16	3.11817e-14	SPACA6	sperm acrosome associated 6 [Source:HGNC Symbol;Acc:HGNC:27113]	-0.00196446	0.990852	1	-0.208372	0.287744	0.94749	-0.405061	0.0885892	0.950761	0.780271	1.20768e-09	5.01003e-08	-0.00388335	0.974417	1	-0.0204276	0.860966	1	0.0261367	0.869606	1
ENSG00000159842	6.98574	8.77692e-16	3.18474e-14	ABR	ABR, RhoGEF and GTPase activating protein [Source:HGNC Symbol;Acc:HGNC:81]	0.0319663	0.66932	0.990692	-0.216137	0.012788	0.424242	0.272339	0.00867996	0.949803	0.283465	1.87161e-07	2.84866e-06	0.0234579	0.667168	1	0.17759	0.00250658	0.368789	-0.165728	0.0292185	1
ENSG00000132326	3.99097	9.06473e-16	3.28479e-14	PER2	period circadian regulator 2 [Source:HGNC Symbol;Acc:HGNC:8846]	0.0761762	0.482824	0.926171	-0.168252	0.161822	0.86583	0.0874223	0.537076	1	-0.488743	8.03148e-09	2.19447e-07	-0.0363999	0.655852	1	-0.0303275	0.708348	1	0.000773804	0.994309	1
ENSG00000144029	6.57513	9.14188e-16	3.30834e-14	MRPS5	mitochondrial ribosomal protein S5 [Source:HGNC Symbol;Acc:HGNC:14498]	-0.0443475	0.533058	0.940996	-0.109257	0.168524	0.869424	0.0797085	0.394865	0.98869	-0.309836	1.19527e-08	3.0658e-07	-0.0248449	0.635738	1	-0.0367058	0.483478	0.946965	0.0135389	0.847556	1
ENSG00000101361	7.24093	9.22507e-16	3.33401e-14	NOP56	NOP56 ribonucleoprotein [Source:HGNC Symbol;Acc:HGNC:15911]	-0.15124	0.285765	0.853215	-0.1147	0.453121	0.958739	0.227435	0.221426	0.957962	-0.744044	2.70223e-10	1.53525e-08	0.0414044	0.694519	1	0.107845	0.308336	0.843816	-0.0945866	0.502908	1
ENSG00000167196	6.64029	9.26385e-16	3.34358e-14	FBXO22	F-box protein 22 [Source:HGNC Symbol;Acc:HGNC:13593]	-0.201756	0.00644643	0.219291	0.304111	0.000475198	0.0803232	-0.135249	0.145995	0.950761	-0.255512	3.00959e-07	4.18686e-06	-0.0871909	0.0975528	0.72725	0.0259383	0.610971	1	0.027764	0.687333	1
ENSG00000165752	5.15647	9.28148e-16	3.34407e-14	STK32C	serine/threonine kinase 32C [Source:HGNC Symbol;Acc:HGNC:21332]	-0.117037	0.218846	0.808324	-0.0226225	0.82738	1	0.241762	0.0565011	0.949803	-0.506262	1.53184e-10	9.58332e-09	0.00847499	0.904031	1	0.107589	0.129263	0.698387	-0.0722263	0.443291	1
ENSG00000198959	6.74605	9.28976e-16	3.34407e-14	TGM2	transglutaminase 2 [Source:HGNC Symbol;Acc:HGNC:11778]	-0.0377957	0.688116	0.995006	-0.380892	0.000822017	0.105744	0.416224	0.00190251	0.949803	0.240697	8.43668e-05	0.000507404	0.153046	0.0320519	0.590625	0.313757	7.32236e-05	0.284673	-0.250878	0.0100011	1
ENSG00000163430	6.05156	9.33289e-16	3.35515e-14	FSTL1	follistatin like 1 [Source:HGNC Symbol;Acc:HGNC:3972]	0.122153	0.153982	0.75824	0.00491325	0.958062	1	0.0063221	0.954175	1	0.398019	2.35991e-09	8.4061e-08	-0.0456815	0.455705	0.97117	0.00288896	0.962086	1	0.0560643	0.494739	1
ENSG00000161544	1.38711	9.36209e-16	3.35678e-14	CYGB	cytoglobin [Source:HGNC Symbol;Acc:HGNC:16505]	-1.69649	1.03979e-06	0.000487876	2.46327	3.09039e-11	8.41019e-07	-0.194736	0.588	1	-0.545271	0.000515197	0.00250214	0.743191	0.00129253	0.306952	0.0357427	0.818193	1	-0.562671	0.029276	1
ENSG00000184675	4.53289	9.3601e-16	3.35678e-14	AMER1	APC membrane recruitment protein 1 [Source:HGNC Symbol;Acc:HGNC:26837]	-0.160309	0.187732	0.791186	0.0965594	0.46055	0.958739	-0.0900464	0.566039	1	-0.607094	9.03126e-10	3.95139e-08	0.100142	0.275216	0.880469	-0.0348714	0.69908	1	-0.0313384	0.795639	1
ENSG00000167755	1.36936	9.48368e-16	3.39591e-14	KLK6	kallikrein related peptidase 6 [Source:HGNC Symbol;Acc:HGNC:6367]	1.11839	0.00643355	0.219127	-0.929801	0.0428608	0.636341	0.196355	0.691093	1	1.47814	3.48998e-09	1.14845e-07	-0.458892	0.0602403	0.669308	0.186116	0.450988	0.929964	-0.131166	0.665798	1
ENSG00000133131	5.90135	9.85592e-16	3.52052e-14	MORC4	MORC family CW-type zinc finger 4 [Source:HGNC Symbol;Acc:HGNC:23485]	0.0165894	0.82254	1	0.154353	0.0686931	0.724666	-0.0763013	0.433746	1	-0.27198	2.98548e-07	4.1601e-06	-0.0890124	0.110486	0.745047	-0.0978307	0.0790124	0.630891	0.0463409	0.528804	1
ENSG00000169189	5.86052	9.85757e-16	3.52052e-14	NSMCE1	NSE1 homolog, SMC5-SMC6 complex component [Source:HGNC Symbol;Acc:HGNC:29897]	-0.045243	0.600275	0.97392	0.0305616	0.747058	1	0.0835297	0.460458	1	-0.469612	1.18785e-10	8.00151e-09	0.0696802	0.281819	0.885407	0.0574614	0.369477	0.883153	-0.0732704	0.395696	1
ENSG00000116285	7.67431	9.87994e-16	3.52389e-14	ERRFI1	ERBB receptor feedback inhibitor 1 [Source:HGNC Symbol;Acc:HGNC:18185]	0.134113	0.0818861	0.63311	-0.425676	1.44337e-05	0.00976303	0.0665679	0.501866	1	-0.250901	1.25695e-06	1.36676e-05	-0.0860913	0.1238	0.765511	-0.0349618	0.525217	0.970857	-0.0310701	0.675441	1
ENSG00000137941	2.45804	1.00716e-15	3.58755e-14	TTLL7	tubulin tyrosine ligase like 7 [Source:HGNC Symbol;Acc:HGNC:26242]	0.589694	0.00526492	0.195772	-0.517821	0.0297592	0.571104	-0.231963	0.378093	0.98622	1.03183	2.37745e-11	2.25435e-09	-0.314596	0.0215098	0.537169	-0.17624	0.192335	0.755357	0.263413	0.142128	1
ENSG00000132603	6.59316	1.01942e-15	3.62647e-14	NIP7	NIP7, nucleolar pre-rRNA processing protein [Source:HGNC Symbol;Acc:HGNC:24328]	0.0542362	0.437193	0.906051	-0.0264276	0.731287	0.999255	0.0255326	0.779079	1	-0.297974	1.56504e-08	3.79915e-07	-0.0964112	0.0672903	0.687294	0.00388696	0.938988	1	0.043963	0.523149	1
ENSG00000113013	9.67336	1.02219e-15	3.63156e-14	HSPA9	heat shock protein family A (Hsp70) member 9 [Source:HGNC Symbol;Acc:HGNC:5244]	0.0329195	0.711445	1	-0.0562693	0.567689	0.963091	0.108707	0.355905	0.983604	-0.432422	1.19501e-09	4.96505e-08	-0.0518169	0.431427	0.957665	0.0631704	0.33917	0.862777	-0.0223265	0.800796	1
ENSG00000079385	4.15455	1.02617e-15	3.64096e-14	CEACAM1	carcinoembryonic antigen related cell adhesion molecule 1 [Source:HGNC Symbol;Acc:HGNC:1814]	-0.474458	0.00578195	0.206767	1.29315	2.96771e-08	8.97369e-05	-0.436922	0.0369405	0.949803	0.669002	7.54417e-09	2.09711e-07	0.126339	0.260637	0.869224	-0.413856	0.0004267	0.325949	0.102581	0.476207	1
ENSG00000167264	5.06597	1.03529e-15	3.66853e-14	DUS2	dihydrouridine synthase 2 [Source:HGNC Symbol;Acc:HGNC:26014]	-0.200575	0.042611	0.510511	-0.059089	0.572743	0.963755	0.253874	0.0490164	0.949803	-0.561171	2.59474e-11	2.41001e-09	0.0906057	0.212359	0.840606	0.148432	0.0429091	0.561545	-0.122029	0.206977	1
ENSG00000185022	4.69517	1.03904e-15	3.67704e-14	MAFF	MAF bZIP transcription factor F [Source:HGNC Symbol;Acc:HGNC:6780]	0.0312961	0.787544	1	0.141459	0.27573	0.946841	-0.078334	0.602941	1	0.516507	4.16422e-09	1.31237e-07	0.015648	0.848776	1	-0.0233248	0.771275	1	0.0405148	0.710061	1
ENSG00000141401	6.01212	1.04201e-15	3.67797e-14	IMPA2	inositol monophosphatase 2 [Source:HGNC Symbol;Acc:HGNC:6051]	-0.00758512	0.935497	1	-0.215516	0.0429503	0.636975	0.296293	0.0213939	0.949803	-0.487253	3.20701e-10	1.75252e-08	0.020212	0.772074	1	0.100636	0.154468	0.731248	-0.0688995	0.464523	1
ENSG00000158055	3.93301	1.04084e-15	3.67797e-14	GRHL3	grainyhead like transcription factor 3 [Source:HGNC Symbol;Acc:HGNC:25839]	-0.205457	0.207811	0.797656	0.333846	0.0623333	0.707397	0.108021	0.603999	1	-0.871521	2.84498e-10	1.60297e-08	0.0567584	0.654584	1	0.135701	0.271848	0.821742	-0.172767	0.301694	1
ENSG00000096006	-0.943814	1.05825e-15	3.73048e-14	CRISP3	cysteine rich secretory protein 3 [Source:HGNC Symbol;Acc:HGNC:16904]	-1.07331	0.57453	0.960437	-3.66086	0.0806362	0.749167	2.28976	0.384424	0.988028	4.43837	8.55913e-10	3.82477e-08	0.578796	0.558805	1	-0.36863	0.813766	1	-1.1702	0.385165	1
ENSG00000143816	4.92237	1.06115e-15	3.73584e-14	WNT9A	Wnt family member 9A [Source:HGNC Symbol;Acc:HGNC:12778]	-0.141799	0.16699	0.77133	0.404968	0.00106789	0.123142	-0.0201955	0.876895	1	0.411676	2.95068e-08	6.30793e-07	0.102498	0.161687	0.801853	-0.0113278	0.872113	1	-0.0894309	0.350591	1
ENSG00000138190	4.69981	1.06884e-15	3.75805e-14	EXOC6	exocyst complex component 6 [Source:HGNC Symbol;Acc:HGNC:23196]	0.0927259	0.385864	0.899596	-0.225467	0.0654376	0.716983	-0.0196594	0.888019	1	0.553276	1.60328e-10	9.93889e-09	-0.128706	0.0957466	0.72725	-0.00526712	0.94414	1	0.0556472	0.584233	1
ENSG00000154059	5.6203	1.07581e-15	3.77771e-14	IMPACT	impact RWD domain protein [Source:HGNC Symbol;Acc:HGNC:20387]	0.0788672	0.336683	0.882282	0.0104581	0.908163	1	-0.00872409	0.934879	1	-0.285439	6.95053e-07	8.3684e-06	-0.164724	0.00981961	0.448681	-0.0483047	0.421235	0.911247	0.0303899	0.707154	1
ENSG00000126602	8.02529	1.07877e-15	3.78319e-14	TRAP1	TNF receptor associated protein 1 [Source:HGNC Symbol;Acc:HGNC:16264]	-0.109894	0.437015	0.906051	0.129981	0.404372	0.958739	0.225914	0.226853	0.957962	-0.763335	1.43073e-10	9.0412e-09	0.0636353	0.545719	1	0.101139	0.338679	0.862699	-0.098586	0.486453	1
ENSG00000170734	5.04463	1.09125e-15	3.82203e-14	POLH	DNA polymerase eta [Source:HGNC Symbol;Acc:HGNC:9181]	-0.622059	5.36642e-06	0.00188347	0.456125	0.000966253	0.115332	0.030972	0.834338	1	-0.521458	4.45488e-09	1.38238e-07	0.126148	0.147432	0.79274	0.103481	0.219834	0.781227	-0.186716	0.107801	1
ENSG00000160124	4.78999	1.10556e-15	3.86718e-14	CCDC58	coiled-coil domain containing 58 [Source:HGNC Symbol;Acc:HGNC:31136]	-0.0351869	0.805512	1	0.130026	0.415274	0.958739	0.205377	0.27801	0.965986	-0.707585	1.3532e-09	5.4396e-08	0.0283674	0.79374	1	-0.0162833	0.880351	1	-0.0760983	0.603845	1
ENSG00000117472	5.96927	1.10757e-15	3.86802e-14	TSPAN1	tetraspanin 1 [Source:HGNC Symbol;Acc:HGNC:20657]	-0.311116	0.00172653	0.108763	-0.138067	0.176852	0.87705	-0.130757	0.280596	0.966152	0.35078	1.06899e-07	1.79799e-06	0.00932271	0.887319	1	0.0291775	0.654842	1	-0.000529113	0.995249	1
ENSG00000124571	6.51508	1.10864e-15	3.86802e-14	XPO5	exportin 5 [Source:HGNC Symbol;Acc:HGNC:17675]	0.147152	0.103441	0.683883	-0.135435	0.166537	0.867295	0.130649	0.261362	0.961894	-0.385042	1.41079e-08	3.49665e-07	-0.0553605	0.399339	0.938439	0.022441	0.730967	1	-0.0184167	0.83299	1
ENSG00000156502	6.16114	1.1319e-15	3.94411e-14	SUPV3L1	Suv3 like RNA helicase [Source:HGNC Symbol;Acc:HGNC:11471]	0.023464	0.810003	1	0.142488	0.191125	0.888501	0.11576	0.36586	0.985741	-0.447435	5.49175e-09	1.63873e-07	-0.035032	0.630083	1	-0.00138107	0.984781	1	-0.0420996	0.664305	1
ENSG00000120915	5.15948	1.14529e-15	3.98306e-14	EPHX2	epoxide hydrolase 2 [Source:HGNC Symbol;Acc:HGNC:3402]	-0.119394	0.802065	1	0.569255	0.358614	0.958739	-0.129862	0.837619	1	1.94208	6.78285e-09	1.9188e-07	0.114257	0.729645	1	0.117935	0.714697	1	-0.105859	0.811158	1
ENSG00000169403	5.97539	1.14601e-15	3.98306e-14	PTAFR	platelet activating factor receptor [Source:HGNC Symbol;Acc:HGNC:9582]	-0.283157	0.0019331	0.114364	0.0646988	0.486187	0.958739	0.0369071	0.736574	1	0.332134	6.51442e-08	1.19979e-06	0.130672	0.0379229	0.616234	0.00545484	0.927629	1	-0.104813	0.202189	1
ENSG00000086730	4.7769	1.1495e-15	3.99012e-14	LAT2	linker for activation of T cells family member 2 [Source:HGNC Symbol;Acc:HGNC:12749]	0.346431	0.0353391	0.47966	-0.0411361	0.81441	1	0.153226	0.455201	1	0.722358	2.82694e-09	9.72596e-08	-0.116535	0.304797	0.900233	0.102455	0.358829	0.876113	-0.0927561	0.534693	1
ENSG00000170515	7.91732	1.16172e-15	4.02738e-14	PA2G4	proliferation-associated 2G4 [Source:HGNC Symbol;Acc:HGNC:8550]	-0.117606	0.314777	0.868936	0.036101	0.778299	1	0.117188	0.445177	1	-0.621326	1.71618e-10	1.0519e-08	0.0287912	0.738687	1	0.0761948	0.380268	0.889952	-0.0267033	0.818409	1
ENSG00000138593	5.96729	1.16889e-15	4.0471e-14	SECISBP2L	SECIS binding protein 2 like [Source:HGNC Symbol;Acc:HGNC:28997]	0.092167	0.418247	0.906051	0.0978239	0.44483	0.958739	-0.300933	0.0500347	0.949803	0.608599	1.04271e-10	7.25738e-09	-0.0817501	0.315788	0.9027	-0.147063	0.0745721	0.622517	0.154484	0.161852	1
ENSG00000115525	3.16453	1.1764e-15	4.06794e-14	ST3GAL5	ST3 beta-galactoside alpha-2,3-sialyltransferase 5 [Source:HGNC Symbol;Acc:HGNC:10872]	-0.0213878	0.900299	1	0.153068	0.453652	0.958739	0.251817	0.26477	0.961894	0.737802	3.6149e-09	1.17534e-07	-0.0203291	0.86314	1	0.0697165	0.55147	0.985364	-0.106758	0.498904	1
ENSG00000138095	9.04681	1.17873e-15	4.0708e-14	LRPPRC	leucine rich pentatricopeptide repeat containing [Source:HGNC Symbol;Acc:HGNC:15714]	0.0259891	0.73261	1	0.0484344	0.568779	0.963095	-0.0688213	0.49344	1	-0.263916	8.54949e-07	9.90864e-06	-0.128467	0.0275338	0.571551	-0.0802965	0.160021	0.734889	0.053749	0.477831	1
ENSG00000196743	8.40464	1.18022e-15	4.0708e-14	GM2A	GM2 ganglioside activator [Source:HGNC Symbol;Acc:HGNC:4367]	-0.542212	3.46001e-08	3.36289e-05	0.27737	0.00248373	0.204744	-0.0286542	0.770594	1	-0.255234	9.92199e-07	1.1218e-05	0.111478	0.048097	0.647351	-0.00856723	0.876063	1	-0.0681374	0.358373	1
ENSG00000102409	1.63397	1.18381e-15	4.07799e-14	BEX4	brain expressed X-linked 4 [Source:HGNC Symbol;Acc:HGNC:25475]	0.0168287	0.95925	1	-0.102671	0.75676	1	0.0188151	0.961106	1	1.23094	1.30241e-09	5.26653e-08	0.0191231	0.922995	1	-0.173509	0.352609	0.872527	-0.000324506	0.997937	1
ENSG00000173805	2.64028	1.18702e-15	4.08388e-14	HAP1	huntingtin associated protein 1 [Source:HGNC Symbol;Acc:HGNC:4812]	-0.154765	0.486939	0.92811	0.0782218	0.732322	0.999317	0.237195	0.390784	0.988508	0.841562	1.57396e-08	3.81422e-07	0.136586	0.358808	0.9245	0.00718001	0.959567	1	-0.19876	0.291119	1
ENSG00000163882	6.21394	1.1956e-15	4.10822e-14	POLR2H	RNA polymerase II subunit H [Source:HGNC Symbol;Acc:HGNC:9195]	-0.0471964	0.538956	0.942726	0.0116016	0.890452	1	0.0421058	0.674978	1	-0.373512	1.25436e-09	5.11922e-08	0.0702211	0.221104	0.847931	-0.0322044	0.568377	0.993628	-0.0457283	0.548435	1
ENSG00000131781	0.984098	1.20118e-15	4.12218e-14	FMO5	flavin containing monooxygenase 5 [Source:HGNC Symbol;Acc:HGNC:3773]	-0.386006	0.330846	0.877804	-0.634827	0.184718	0.884311	0.377036	0.477947	1	1.23118	2.86007e-08	6.14318e-07	0.321996	0.186353	0.823472	0.280092	0.230565	0.787621	-0.401635	0.21921	1
ENSG00000166908	6.88657	1.20833e-15	4.14149e-14	PIP4K2C	phosphatidylinositol-5-phosphate 4-kinase type 2 gamma [Source:HGNC Symbol;Acc:HGNC:23786]	-0.0188457	0.833256	1	-0.0257668	0.797015	1	0.0655035	0.577778	1	0.414884	3.5065e-09	1.1511e-07	0.0125415	0.846174	1	0.0227302	0.725157	1	-0.043142	0.620225	1
ENSG00000100968	3.30779	1.21322e-15	4.15304e-14	NFATC4	nuclear factor of activated T cells 4 [Source:HGNC Symbol;Acc:HGNC:7778]	0.258807	0.237172	0.827485	-0.587836	0.0181726	0.482486	0.37262	0.188616	0.954598	0.8743	9.01359e-09	2.42387e-07	0.0395954	0.788304	1	0.193192	0.190198	0.753865	-0.319809	0.105821	1
ENSG00000110057	6.34266	1.23797e-15	4.23242e-14	UNC93B1	unc-93 homolog B1, TLR signaling regulator [Source:HGNC Symbol;Acc:HGNC:13481]	-0.25629	0.0187987	0.374586	0.125633	0.283942	0.94749	0.0977465	0.478181	1	-0.512578	1.05128e-09	4.48424e-08	0.0882897	0.258642	0.868332	-0.0995728	0.204519	0.767133	0.0495119	0.636297	1
ENSG00000126561	1.94771	1.23955e-15	4.23252e-14	STAT5A	signal transducer and activator of transcription 5A [Source:HGNC Symbol;Acc:HGNC:11366]	0.244646	0.371077	0.890713	-0.00647654	0.984525	1	0.43125	0.214312	0.957962	0.842951	6.35469e-07	7.77243e-06	0.0853638	0.633024	1	0.257864	0.144666	0.720886	-0.219464	0.336413	1
ENSG00000171346	5.39258	1.25748e-15	4.28834e-14	KRT15	keratin 15 [Source:HGNC Symbol;Acc:HGNC:6421]	-0.347317	0.000510111	0.049887	-0.138587	0.166251	0.867165	-0.130524	0.275598	0.965894	-0.483127	1.19235e-10	8.012e-09	0.123523	0.0730504	0.696831	0.128262	0.0593925	0.595598	-0.0420785	0.640461	1
ENSG00000143157	6.50847	1.26484e-15	4.30805e-14	POGK	pogo transposable element derived with KRAB domain [Source:HGNC Symbol;Acc:HGNC:18800]	0.205596	0.00915781	0.262049	-0.228821	0.00804772	0.356695	0.104003	0.288336	0.966788	-0.278121	2.22041e-07	3.28225e-06	-0.149048	0.0101791	0.44995	0.0471813	0.389736	0.892465	0.00572536	0.937806	1
ENSG00000164053	4.67005	1.28708e-15	4.37831e-14	ATRIP	ATR interacting protein [Source:HGNC Symbol;Acc:HGNC:33499]	-0.114223	0.416473	0.906051	0.0338291	0.821658	1	0.113052	0.534078	1	-0.797725	8.01213e-11	5.83e-09	0.119416	0.270966	0.877504	0.12473	0.242879	0.797645	-0.0656921	0.643022	1
ENSG00000071462	6.56542	1.31169e-15	4.45092e-14	BUD23	BUD23, rRNA methyltransferase and ribosome maturation factor [Source:HGNC Symbol;Acc:HGNC:16405]	-0.0255635	0.75864	1	0.0442989	0.630423	0.986218	0.216709	0.0538813	0.949803	-0.442727	1.86801e-10	1.13727e-08	0.0423862	0.49318	0.985563	0.0718316	0.247103	0.799889	-0.0674384	0.417051	1
ENSG00000183696	6.89233	1.31153e-15	4.45092e-14	UPP1	uridine phosphorylase 1 [Source:HGNC Symbol;Acc:HGNC:12576]	0.399266	0.00610043	0.21394	-0.155372	0.307632	0.951504	0.0840387	0.635694	1	-0.535858	5.62164e-08	1.07059e-06	-0.230855	0.0263214	0.560932	0.0885885	0.369835	0.883153	-0.0233246	0.860752	1
ENSG00000101384	6.56045	1.32472e-15	4.48953e-14	JAG1	jagged 1 [Source:HGNC Symbol;Acc:HGNC:6188]	0.268297	0.000762657	0.0646572	0.261906	0.00266876	0.215512	-0.0580737	0.537515	1	-0.24146	1.46232e-06	1.54606e-05	-0.174771	0.0023374	0.346437	0.0149165	0.777158	1	-0.0189896	0.78882	1
ENSG00000146223	7.1962	1.32994e-15	4.50163e-14	RPL7L1	ribosomal protein L7 like 1 [Source:HGNC Symbol;Acc:HGNC:21370]	0.0333453	0.636031	0.980039	-0.0993955	0.204841	0.901038	0.103231	0.267084	0.961911	-0.325973	3.65895e-09	1.18485e-07	-0.0785072	0.137774	0.781977	0.0873691	0.0987044	0.657123	-0.0385685	0.579906	1
ENSG00000149932	5.15257	1.37952e-15	4.66364e-14	TMEM219	transmembrane protein 219 [Source:HGNC Symbol;Acc:HGNC:25201]	-0.141593	0.201782	0.797656	-0.154143	0.208876	0.904014	0.255954	0.080426	0.950761	0.379323	5.38889e-07	6.79063e-06	0.115025	0.14901	0.79466	0.19273	0.0169405	0.479858	-0.172543	0.105246	1
ENSG00000009954	7.81327	1.39554e-15	4.71193e-14	BAZ1B	bromodomain adjacent to zinc finger domain 1B [Source:HGNC Symbol;Acc:HGNC:961]	0.062485	0.412794	0.906051	-0.154827	0.0704531	0.727908	0.145379	0.150839	0.950761	-0.351553	3.60907e-09	1.17485e-07	-0.0373487	0.505531	0.991776	0.0529569	0.345542	0.866848	-0.0350761	0.641239	1
ENSG00000112996	6.19158	1.40154e-15	4.72633e-14	MRPS30	mitochondrial ribosomal protein S30 [Source:HGNC Symbol;Acc:HGNC:8769]	0.198266	0.048998	0.538761	0.212146	0.0590287	0.695154	-0.090351	0.480729	1	-0.334007	1.06082e-06	1.18803e-05	-0.197375	0.00962466	0.445045	-0.146947	0.0480574	0.569196	0.173902	0.0806117	1
ENSG00000177459	0.513991	1.415e-15	4.7658e-14	ERICH5	glutamate rich 5 [Source:HGNC Symbol;Acc:HGNC:26823]	0.0576669	0.978673	1	0.837893	0.225718	0.916581	0.49369	0.386174	0.988028	1.27518	3.90762e-07	5.21284e-06	0.143038	0.606826	1	0.261293	0.326757	0.856793	-0.337535	0.32928	1
ENSG00000007376	6.00477	1.43557e-15	4.82912e-14	RPUSD1	RNA pseudouridine synthase domain containing 1 [Source:HGNC Symbol;Acc:HGNC:14173]	-0.151825	0.13997	0.737917	0.222243	0.0537915	0.678037	0.188177	0.160581	0.950761	-0.542372	1.91333e-10	1.16226e-08	0.0561545	0.459193	0.971269	0.00568836	0.939278	1	0.0587541	0.560734	1
ENSG00000033030	5.43819	1.44774e-15	4.86405e-14	ZCCHC8	zinc finger CCHC-type containing 8 [Source:HGNC Symbol;Acc:HGNC:25265]	0.306808	0.00349578	0.15789	-0.0240043	0.821316	1	0.000905627	0.994272	1	-0.371661	1.66082e-07	2.57536e-06	-0.0830051	0.255538	0.866095	-0.0336907	0.638037	1	-0.0169158	0.860582	1
ENSG00000168502	5.57698	1.45003e-15	4.86573e-14	MTCL1	microtubule crosslinking factor 1 [Source:HGNC Symbol;Acc:HGNC:29121]	-0.190188	0.0883669	0.646501	0.0289531	0.80704	1	0.190401	0.186183	0.954598	-0.604008	1.06689e-10	7.36909e-09	0.113224	0.173511	0.813143	0.119546	0.146548	0.7227	-0.174091	0.11693	1
ENSG00000160445	5.96531	1.49727e-15	5.01808e-14	ZER1	zyg-11 related cell cycle regulator [Source:HGNC Symbol;Acc:HGNC:30960]	-0.149814	0.12972	0.723849	0.0251619	0.815204	1	0.101707	0.424153	1	0.366218	1.44363e-07	2.31372e-06	0.0855074	0.226634	0.851177	0.102901	0.142298	0.717741	-0.0914067	0.330665	1
ENSG00000089163	1.05531	1.50149e-15	5.02603e-14	SIRT4	sirtuin 4 [Source:HGNC Symbol;Acc:HGNC:14932]	-0.405158	0.259244	0.842218	-0.48169	0.139273	0.851727	0.199488	0.718935	1	0.90174	4.84073e-08	9.44341e-07	0.276465	0.20566	0.835811	0.0426489	0.837241	1	-0.174961	0.575805	1
ENSG00000026652	5.30352	1.51258e-15	5.0504e-14	AGPAT4	1-acylglycerol-3-phosphate O-acyltransferase 4 [Source:HGNC Symbol;Acc:HGNC:20885]	0.113195	0.60736	0.97862	-0.326191	0.188605	0.886525	-0.0352786	0.902138	1	1.02009	1.40257e-09	5.56409e-08	0.0124432	0.934874	1	-0.0243391	0.871709	1	-0.0788706	0.697661	1
ENSG00000070190	4.82842	1.51434e-15	5.0504e-14	DAPP1	dual adaptor of phosphotyrosine and 3-phosphoinositides 1 [Source:HGNC Symbol;Acc:HGNC:16500]	0.370232	0.00276166	0.13892	0.0887922	0.488433	0.958739	-0.157951	0.289813	0.968081	0.676148	7.79061e-12	9.59338e-10	-0.284661	0.00126737	0.306952	-0.121307	0.134363	0.705294	0.133247	0.219316	1
ENSG00000189007	4.79142	1.51075e-15	5.0504e-14	ADAT2	adenosine deaminase, tRNA specific 2 [Source:HGNC Symbol;Acc:HGNC:21172]	0.168848	0.158901	0.763725	-0.164458	0.204826	0.901038	-0.179225	0.249337	0.958444	-0.351046	1.12629e-05	8.82798e-05	-0.225216	0.0152247	0.506064	-0.15312	0.0876807	0.644606	0.053161	0.653033	1
ENSG00000084710	2.63998	1.54791e-15	5.15604e-14	EFR3B	EFR3 homolog B [Source:HGNC Symbol;Acc:HGNC:29155]	0.912754	0.125869	0.719169	-0.660802	0.332087	0.956165	-0.584528	0.443611	1	2.14183	1.38346e-09	5.52047e-08	-0.447937	0.206285	0.835987	-0.0516047	0.884218	1	0.235978	0.607058	1
ENSG00000152056	6.58434	1.55445e-15	5.16385e-14	AP1S3	adaptor related protein complex 1 subunit sigma 3 [Source:HGNC Symbol;Acc:HGNC:18971]	-0.15055	0.0584305	0.575092	0.408859	5.2923e-05	0.0240041	-0.237172	0.025483	0.949803	-0.309551	6.22353e-08	1.15691e-06	-0.00546409	0.923689	1	-0.118144	0.0447022	0.564747	0.105294	0.176826	1
ENSG00000167767	5.84748	1.55248e-15	5.16385e-14	KRT80	keratin 80 [Source:HGNC Symbol;Acc:HGNC:27056]	0.337036	0.00904528	0.260542	0.109758	0.420741	0.958739	0.170791	0.282847	0.96655	0.333437	3.23843e-05	0.000221045	0.0481559	0.58464	1	0.282308	0.00297406	0.375072	-0.159029	0.181093	1
ENSG00000178035	8.25896	1.55595e-15	5.16385e-14	IMPDH2	inosine monophosphate dehydrogenase 2 [Source:HGNC Symbol;Acc:HGNC:6053]	-0.220261	0.0631142	0.586482	-0.00991748	0.937732	1	0.23468	0.128936	0.950761	-0.660948	3.64662e-11	3.22205e-09	0.0909299	0.292798	0.892222	0.175393	0.0477497	0.569196	-0.147826	0.205945	1
ENSG00000105355	7.72234	1.56603e-15	5.18466e-14	PLIN3	perilipin 3 [Source:HGNC Symbol;Acc:HGNC:16893]	-0.170619	0.0262447	0.427423	0.0194191	0.813653	1	0.171615	0.0836989	0.950761	0.252229	1.05591e-06	1.18399e-05	0.0827449	0.130749	0.77386	0.133349	0.0174129	0.479858	-0.116316	0.11454	1
ENSG00000116260	7.5137	1.56454e-15	5.18466e-14	QSOX1	quiescin sulfhydryl oxidase 1 [Source:HGNC Symbol;Acc:HGNC:9756]	0.0346432	0.693532	0.997189	-0.121754	0.220197	0.914323	0.113563	0.32808	0.977165	0.375252	1.6818e-08	4.02537e-07	0.00281424	0.964704	1	0.114516	0.0779946	0.628431	-0.102321	0.236971	1
ENSG00000171533	1.08774	1.57362e-15	5.20345e-14	MAP6	microtubule associated protein 6 [Source:HGNC Symbol;Acc:HGNC:6868]	1.18442	0.00300059	0.145555	-0.183074	0.649402	0.986753	-1.11212	0.0221045	0.949803	1.72619	1.73773e-11	1.77118e-09	-0.531995	0.0229724	0.547435	-0.602014	0.0099477	0.460358	0.533154	0.06979	1
ENSG00000072954	3.78338	1.58099e-15	5.2215e-14	TMEM38A	transmembrane protein 38A [Source:HGNC Symbol;Acc:HGNC:28462]	-0.00877673	0.948444	1	-0.309936	0.0450642	0.645802	0.254197	0.155847	0.950761	0.518915	7.03446e-08	1.28308e-06	0.0386316	0.68482	1	0.234839	0.0170704	0.479858	-0.26747	0.0400017	1
ENSG00000076258	1.91795	1.58533e-15	5.22947e-14	FMO4	flavin containing monooxygenase 4 [Source:HGNC Symbol;Acc:HGNC:3772]	-0.0465629	0.864356	1	0.2225	0.414451	0.958739	-0.305258	0.310745	0.972644	0.908284	3.59345e-09	1.17116e-07	-0.025696	0.864778	1	-0.0443158	0.757185	1	0.13712	0.489061	1
ENSG00000168264	6.52403	1.59158e-15	5.24373e-14	IRF2BP2	interferon regulatory factor 2 binding protein 2 [Source:HGNC Symbol;Acc:HGNC:21729]	0.00538103	0.951643	1	-0.0250088	0.799211	1	0.0555394	0.634446	1	-0.367929	3.58231e-08	7.41926e-07	-0.0284417	0.664497	1	-0.0656652	0.321796	0.852961	-0.0174139	0.843811	1
ENSG00000111077	5.65776	1.59665e-15	5.25407e-14	TNS2	tensin 2 [Source:HGNC Symbol;Acc:HGNC:19737]	-0.0102189	0.925098	1	-0.245133	0.0484731	0.660349	0.300385	0.0413486	0.949803	0.376744	5.89277e-07	7.28605e-06	0.146565	0.0688934	0.690106	0.188537	0.0196278	0.489689	-0.232637	0.0325712	1
ENSG00000189046	4.80159	1.60899e-15	5.28828e-14	ALKBH2	alkB homolog 2, alpha-ketoglutarate dependent dioxygenase [Source:HGNC Symbol;Acc:HGNC:32487]	-0.157805	0.258469	0.842218	-0.166779	0.264783	0.940996	0.166541	0.358029	0.983604	-0.764133	1.27079e-10	8.3737e-09	0.0786351	0.459454	0.971384	0.150751	0.153524	0.731248	-0.0827553	0.555797	1
ENSG00000166313	0.586877	1.62557e-15	5.33634e-14	APBB1	amyloid beta precursor protein binding family B member 1 [Source:HGNC Symbol;Acc:HGNC:581]	-0.695539	0.15156	0.755826	-0.940245	0.0869412	0.76069	1.49972	0.0181958	0.949803	1.20439	6.72544e-07	8.13088e-06	0.478382	0.100827	0.731322	0.492358	0.0749004	0.62315	-0.736409	0.0491079	1
ENSG00000136159	5.23019	1.65337e-15	5.42106e-14	NUDT15	nudix hydrolase 15 [Source:HGNC Symbol;Acc:HGNC:23063]	0.153914	0.208095	0.797656	-0.0371479	0.778293	1	0.0473629	0.763874	1	-0.515112	2.28455e-08	5.17366e-07	-0.117375	0.200458	0.831583	-0.0388006	0.666601	1	0.076205	0.531489	1
ENSG00000164463	3.31821	1.72453e-15	5.64757e-14	CREBRF	CREB3 regulatory factor [Source:HGNC Symbol;Acc:HGNC:24050]	-0.038649	0.809016	1	0.0754456	0.673146	0.986753	-0.262308	0.214027	0.957962	0.746604	5.2356e-10	2.58588e-08	-0.0685134	0.533986	1	-0.116534	0.277112	0.823764	0.138142	0.347019	1
ENSG00000114999	6.71767	1.73018e-15	5.65928e-14	TTL	tubulin tyrosine ligase [Source:HGNC Symbol;Acc:HGNC:21586]	0.0171438	0.804367	1	-0.124282	0.110191	0.806115	0.123459	0.179711	0.954598	-0.28344	4.22377e-08	8.48316e-07	-0.0638336	0.217214	0.844034	0.0240459	0.6363	1	-0.062869	0.361722	1
ENSG00000066248	2.88945	1.73621e-15	5.67217e-14	NGEF	neuronal guanine nucleotide exchange factor [Source:HGNC Symbol;Acc:HGNC:7807]	0.611107	0.000195719	0.0256071	-0.259525	0.155919	0.864495	0.411373	0.0347383	0.949803	0.596377	1.71754e-08	4.08933e-07	-0.224574	0.0312372	0.589362	0.145433	0.158565	0.734889	-0.130889	0.325561	1
ENSG00000076555	4.53059	1.74207e-15	5.68449e-14	ACACB	acetyl-CoA carboxylase beta [Source:HGNC Symbol;Acc:HGNC:85]	-0.36047	0.00184101	0.112963	-0.0184828	0.87222	1	0.272842	0.0559135	0.949803	-0.626739	2.25553e-11	2.16898e-09	0.158177	0.057319	0.663214	0.192349	0.0189278	0.489689	-0.227462	0.0395483	1
ENSG00000087245	2.19361	1.74558e-15	5.6886e-14	MMP2	matrix metallopeptidase 2 [Source:HGNC Symbol;Acc:HGNC:7166]	0.838799	0.000713296	0.0621584	0.0658521	0.803482	1	-0.263063	0.364293	0.985741	0.878489	2.40576e-08	5.38023e-07	-0.271792	0.0782514	0.706079	-0.0257222	0.979703	1	0.26399	0.176036	1
ENSG00000169241	5.51167	1.74751e-15	5.6886e-14	SLC50A1	solute carrier family 50 member 1 [Source:HGNC Symbol;Acc:HGNC:30657]	0.146036	0.203374	0.797656	-0.157545	0.208576	0.903889	0.01333	0.927591	1	0.564024	4.71867e-10	2.36803e-08	-0.0694952	0.391115	0.935554	-0.0221775	0.779555	1	0.00102787	0.992338	1
ENSG00000171453	4.84023	1.75215e-15	5.69688e-14	POLR1C	RNA polymerase I and III subunit C [Source:HGNC Symbol;Acc:HGNC:20194]	0.0293268	0.755237	1	-0.0453762	0.657103	0.986753	0.045379	0.7106	1	-0.479132	6.55137e-10	3.11694e-08	0.0365259	0.604043	1	0.0628548	0.369212	0.883153	-0.0618361	0.509448	1
ENSG00000132688	2.48288	1.77364e-15	5.75988e-14	NES	nestin [Source:HGNC Symbol;Acc:HGNC:7756]	0.402514	0.154658	0.758901	-0.237308	0.502268	0.959091	0.873008	0.0211174	0.949803	0.763918	1.14206e-05	8.93358e-05	0.204552	0.280176	0.884131	0.381949	0.0541282	0.58528	-0.461549	0.0666098	1
ENSG00000157184	6.3016	1.78871e-15	5.80191e-14	CPT2	carnitine palmitoyltransferase 2 [Source:HGNC Symbol;Acc:HGNC:2330]	-0.267019	0.000917741	0.0728686	0.195358	0.0222091	0.521933	0.0285618	0.765649	1	0.304029	2.71279e-08	5.92028e-07	0.0809025	0.13386	0.777175	-0.0444806	0.399893	0.898054	-0.0506323	0.477792	1
ENSG00000077312	6.49735	1.80877e-15	5.84015e-14	SNRPA	small nuclear ribonucleoprotein polypeptide A [Source:HGNC Symbol;Acc:HGNC:11151]	-0.0672876	0.494922	0.932003	-0.12943	0.234675	0.923498	0.246998	0.0627807	0.949803	-0.542308	8.72765e-11	6.29367e-09	0.0755402	0.305436	0.900376	0.132981	0.0750132	0.62315	-0.12243	0.218133	1
ENSG00000100379	4.7529	1.80763e-15	5.84015e-14	KCTD17	potassium channel tetramerization domain containing 17 [Source:HGNC Symbol;Acc:HGNC:25705]	-0.182074	0.0819721	0.63311	0.0755545	0.501281	0.958812	0.196263	0.144606	0.950761	0.352301	5.88838e-07	7.28392e-06	0.155249	0.040442	0.619485	0.0966098	0.183439	0.751176	-0.133977	0.173002	1
ENSG00000164815	5.39213	1.80909e-15	5.84015e-14	ORC5	origin recognition complex subunit 5 [Source:HGNC Symbol;Acc:HGNC:8491]	0.204939	0.0387393	0.495439	0.146977	0.170003	0.870066	-0.096432	0.440602	1	-0.323638	1.44147e-06	1.52996e-05	-0.205754	0.00657839	0.413451	-0.119584	0.098255	0.657123	0.161581	0.0963738	1
ENSG00000204386	4.98728	1.80529e-15	5.84015e-14	NEU1	neuraminidase 1 [Source:HGNC Symbol;Acc:HGNC:7758]	-0.0166255	0.854897	1	0.195204	0.0566118	0.686027	0.0169501	0.884795	1	0.298108	1.7522e-06	1.80145e-05	0.0866888	0.190584	0.825445	0.106809	0.103102	0.661349	-0.0560871	0.515257	1
ENSG00000100490	3.83217	1.81871e-15	5.86428e-14	CDKL1	cyclin dependent kinase like 1 [Source:HGNC Symbol;Acc:HGNC:1781]	0.136776	0.301171	0.861039	-0.00823097	0.954417	1	-0.00638581	0.970217	1	-0.571259	1.70626e-08	4.06828e-07	-0.10745	0.287087	0.889042	-0.0459796	0.639795	1	0.0601594	0.652657	1
ENSG00000149100	7.18585	1.83335e-15	5.90447e-14	EIF3M	eukaryotic translation initiation factor 3 subunit M [Source:HGNC Symbol;Acc:HGNC:24460]	0.0505333	0.443289	0.906051	-0.0149343	0.837812	1	0.0209741	0.807633	1	-0.249722	1.54086e-07	2.4323e-06	-0.088281	0.0745245	0.699213	-0.0224108	0.641818	1	0.000272411	0.996648	1
ENSG00000168944	5.57573	1.84775e-15	5.94382e-14	CEP120	centrosomal protein 120 [Source:HGNC Symbol;Acc:HGNC:26690]	0.309392	0.00852285	0.2546	0.252808	0.0456083	0.647939	-0.143167	0.32366	0.974995	-0.400341	4.65899e-07	6.01469e-06	-0.19988	0.0206016	0.529718	-0.0630199	0.441145	0.923343	0.0630433	0.567799	1
ENSG00000275993	5.08296	1.85105e-15	5.94739e-14	SIK1B	salt inducible kinase 1B (putative) [Source:HGNC Symbol;Acc:HGNC:52389]	0.0134934	0.890027	1	0.116021	0.286109	0.94749	-0.100522	0.433732	1	-0.396544	5.569e-08	1.06205e-06	0.0150427	0.835595	1	-0.18428	0.0156052	0.477243	0.100977	0.304926	1
ENSG00000134575	4.59351	1.85487e-15	5.95265e-14	ACP2	acid phosphatase 2, lysosomal [Source:HGNC Symbol;Acc:HGNC:123]	0.297728	0.0451616	0.522022	-0.0309169	0.844443	1	0.0525113	0.775238	1	0.604795	1.40528e-08	3.49253e-07	-0.0379969	0.706613	1	0.0325806	0.742909	1	-0.0126426	0.923766	1
ENSG00000232445	3.30611	1.86194e-15	5.96828e-14	AC006329.1	novel transcript	0.00131049	0.99432	1	-0.043017	0.826656	1	-0.0393529	0.86895	1	-0.825946	1.32933e-08	3.33731e-07	-0.114765	0.430229	0.957305	-0.121736	0.39622	0.896242	0.125014	0.522341	1
ENSG00000090621	7.74122	1.92744e-15	6.16536e-14	PABPC4	poly(A) binding protein cytoplasmic 4 [Source:HGNC Symbol;Acc:HGNC:8557]	-0.0691831	0.41877	0.906051	-0.0044854	0.962031	1	0.100626	0.372073	0.985741	-0.407775	1.94587e-09	7.16575e-08	0.00720109	0.908811	1	0.0114593	0.855614	1	-0.0348371	0.681527	1
ENSG00000283294	0.423371	1.92795e-15	6.16536e-14	AP005212.4	novel transcript	-3.72803	1.6857e-09	3.52883e-06	0.523778	0.0630808	0.709343	1.04146	0.0794034	0.950761	-0.213096	0.18981	0.371994	0.888504	0.0142663	0.49855	-0.0251185	0.896828	1	-0.932554	0.0313668	1
ENSG00000119335	9.51431	1.93852e-15	6.19189e-14	SET	SET nuclear proto-oncogene [Source:HGNC Symbol;Acc:HGNC:10760]	0.0637601	0.400127	0.906051	-0.13254	0.120247	0.827207	0.0501087	0.614457	1	-0.303089	5.23108e-08	1.00749e-06	-0.090473	0.109237	0.744312	-0.013902	0.802096	1	0.0305026	0.683956	1
ENSG00000132031	2.09181	1.94095e-15	6.19237e-14	MATN3	matrilin 3 [Source:HGNC Symbol;Acc:HGNC:6909]	-0.0451766	0.819164	1	0.139714	0.549185	0.96218	-0.00621326	0.980737	1	0.616511	9.53883e-07	1.08615e-05	0.156576	0.243738	0.859999	0.171055	0.193131	0.756573	-0.0361639	0.98419	1
ENSG00000105290	1.00587	1.96384e-15	6.25806e-14	APLP1	amyloid beta precursor like protein 1 [Source:HGNC Symbol;Acc:HGNC:597]	0.623615	0.140078	0.737917	0.197565	0.647539	0.986753	-0.553422	0.306709	0.971576	1.36209	3.69252e-08	7.60698e-07	-0.168132	0.515292	0.996511	-0.0756739	0.74519	1	0.188017	0.62529	1
ENSG00000156535	9.34084	1.97111e-15	6.27388e-14	CD109	CD109 molecule [Source:HGNC Symbol;Acc:HGNC:21685]	0.0659611	0.339214	0.883267	-0.00888983	0.907935	1	-0.12874	0.161038	0.950761	-0.229703	1.20149e-06	1.31684e-05	-0.0995648	0.0540176	0.653931	-0.0993752	0.0545442	0.58578	0.0761804	0.265001	1
ENSG00000160049	6.82762	1.98819e-15	6.32086e-14	DFFA	DNA fragmentation factor subunit alpha [Source:HGNC Symbol;Acc:HGNC:2772]	-0.0679235	0.324046	0.875672	0.0763596	0.318201	0.954298	0.0368696	0.681052	1	-0.334882	1.13823e-09	4.78023e-08	0.0013238	0.979051	1	0.0294355	0.559408	0.98959	-0.0292405	0.665959	1
ENSG00000130414	7.21452	1.99682e-15	6.34089e-14	NDUFA10	NADH:ubiquinone oxidoreductase subunit A10 [Source:HGNC Symbol;Acc:HGNC:7684]	-0.0899645	0.183812	0.789499	0.00105643	0.988582	1	0.0577265	0.511427	1	-0.288995	1.41076e-08	3.49665e-07	-0.0285603	0.562795	1	-0.0199673	0.684506	1	0.00651979	0.921464	1
ENSG00000119772	4.73593	2.02749e-15	6.43078e-14	DNMT3A	DNA methyltransferase 3 alpha [Source:HGNC Symbol;Acc:HGNC:2978]	-0.0918523	0.360662	0.887369	0.0464546	0.678542	0.986753	0.105365	0.420863	1	0.442293	4.86025e-09	1.48115e-07	0.0702919	0.328215	0.905706	0.00344805	0.960605	1	-0.120171	0.212207	1
ENSG00000198780	6.18809	2.04444e-15	6.477e-14	FAM169A	family with sequence similarity 169 member A [Source:HGNC Symbol;Acc:HGNC:29138]	-0.0211383	0.802035	1	0.347448	0.000831841	0.105784	-0.310382	0.008274	0.949803	-0.247254	1.22139e-05	9.49411e-05	-0.180946	0.00668069	0.415088	-0.124901	0.0505895	0.573183	0.162679	0.0593717	1
ENSG00000178952	8.4738	2.0503e-15	6.48802e-14	TUFM	Tu translation elongation factor, mitochondrial [Source:HGNC Symbol;Acc:HGNC:12420]	-0.141747	0.119517	0.708538	0.0459892	0.643546	0.986753	0.224424	0.0633045	0.949803	-0.521466	2.0093e-11	2.00297e-09	0.0845771	0.205776	0.835811	0.157078	0.0226347	0.501149	-0.134078	0.138035	1
ENSG00000115963	5.59559	2.05434e-15	6.49325e-14	RND3	Rho family GTPase 3 [Source:HGNC Symbol;Acc:HGNC:671]	-0.124251	0.126637	0.720866	0.0947587	0.292715	0.948107	-0.148412	0.164908	0.950761	-0.250133	4.38241e-06	3.90092e-05	-0.125277	0.0404117	0.619485	-0.115082	0.0575173	0.59102	0.123842	0.12632	1
ENSG00000120526	6.59989	2.07406e-15	6.54039e-14	NUDCD1	NudC domain containing 1 [Source:HGNC Symbol;Acc:HGNC:24306]	0.180799	0.047658	0.532634	0.129293	0.193073	0.889946	-0.104444	0.368817	0.985741	-0.328862	2.46164e-07	3.5671e-06	-0.180392	0.00908532	0.439908	-0.0498873	0.444561	0.925718	0.125392	0.158667	1
ENSG00000196684	4.06659	2.07264e-15	6.54039e-14	HSH2D	hematopoietic SH2 domain containing [Source:HGNC Symbol;Acc:HGNC:24920]	-0.0634262	0.677991	0.992668	-0.218178	0.195069	0.892651	0.346812	0.0862351	0.950761	0.517496	6.25402e-07	7.66308e-06	0.170278	0.122419	0.761915	0.244544	0.0263655	0.515805	-0.293685	0.0461988	1
ENSG00000144161	4.87712	2.08147e-15	6.55615e-14	ZC3H8	zinc finger CCCH-type containing 8 [Source:HGNC Symbol;Acc:HGNC:30941]	-0.110934	0.235441	0.826275	0.149306	0.151046	0.86198	-0.0943869	0.437485	1	-0.338363	3.61848e-07	4.86769e-06	-0.0661905	0.340465	0.913594	-0.11927	0.0877138	0.644606	0.0481022	0.602858	1
ENSG00000125944	7.98425	2.117e-15	6.66036e-14	HNRNPR	heterogeneous nuclear ribonucleoprotein R [Source:HGNC Symbol;Acc:HGNC:5047]	0.0336546	0.658209	0.986909	-0.111994	0.187486	0.886525	0.114115	0.257815	0.961894	-0.349405	3.96611e-09	1.26238e-07	-0.0550609	0.32939	0.90718	0.0451083	0.42198	0.911917	0.00230692	0.9756	1
ENSG00000174564	7.43889	2.12596e-15	6.68082e-14	IL20RB	interleukin 20 receptor subunit beta [Source:HGNC Symbol;Acc:HGNC:6004]	0.100699	0.352885	0.885132	-0.116348	0.326351	0.954623	0.176824	0.215422	0.957962	-0.479885	6.43327e-09	1.84289e-07	-0.0529415	0.508164	0.992951	0.0505445	0.521717	0.968892	-0.084487	0.432696	1
ENSG00000107954	-0.351072	2.15732e-15	6.77155e-14	NEURL1	neuralized E3 ubiquitin protein ligase 1 [Source:HGNC Symbol;Acc:HGNC:7761]	1.20946	0.129949	0.724559	-0.126865	0.904123	1	-2.37679	0.0204904	0.949803	2.18143	1.30942e-08	3.30869e-07	-0.453762	0.294315	0.892658	-0.39988	0.320889	0.852773	1.14689	0.0380094	1
ENSG00000226562	5.33291	2.17247e-15	6.81125e-14	CYP4F26P	cytochrome P450 family 4 subfamily F member 26, pseudogene [Source:HGNC Symbol;Acc:HGNC:39948]	-0.0200501	0.885027	1	0.425642	0.00863541	0.362681	-0.215399	0.237019	0.958444	-0.713363	6.57461e-10	3.12254e-08	0.0972831	0.358239	0.923988	-0.043905	0.672851	1	0.085454	0.539498	1
ENSG00000080546	5.80609	2.1775e-15	6.81133e-14	SESN1	sestrin 1 [Source:HGNC Symbol;Acc:HGNC:21595]	-0.622929	2.12456e-06	0.000917741	0.660451	6.03118e-06	0.00482743	-0.22409	0.119442	0.950761	-0.236365	0.000468842	0.00230781	-0.00408719	0.958971	1	-0.144597	0.0731263	0.620281	0.0998086	0.352437	1
ENSG00000101391	6.0026	2.17577e-15	6.81133e-14	CDK5RAP1	CDK5 regulatory subunit associated protein 1 [Source:HGNC Symbol;Acc:HGNC:15880]	0.0192044	0.815968	1	-0.0306244	0.734882	0.999654	0.119326	0.272228	0.965364	-0.425592	4.07091e-10	2.11939e-08	0.0265922	0.664173	1	0.0809963	0.188847	0.753351	-0.0635131	0.438742	1
ENSG00000055044	7.55814	2.18233e-15	6.8186e-14	NOP58	NOP58 ribonucleoprotein [Source:HGNC Symbol;Acc:HGNC:29926]	0.062732	0.470485	0.918163	-0.152745	0.115507	0.817746	0.0123511	0.913472	1	-0.356038	3.80979e-08	7.80132e-07	-0.0928774	0.153147	0.798397	-0.0114215	0.858047	1	0.0418882	0.627207	1
ENSG00000187840	5.82547	2.20512e-15	6.88189e-14	EIF4EBP1	eukaryotic translation initiation factor 4E binding protein 1 [Source:HGNC Symbol;Acc:HGNC:3288]	0.23815	0.223227	0.81333	0.191343	0.365861	0.958739	0.255186	0.313584	0.973466	-0.886759	5.27746e-09	1.58873e-07	0.0071923	0.960773	1	-0.0627585	0.664716	1	0.0167784	0.931943	1
ENSG00000130054	3.65362	2.22002e-15	6.92046e-14	FAM155B	family with sequence similarity 155 member B [Source:HGNC Symbol;Acc:HGNC:30701]	-0.105631	0.409895	0.906051	-0.107115	0.436958	0.958739	0.193007	0.248022	0.958444	-0.691089	2.92247e-10	1.63647e-08	0.0774468	0.431226	0.957665	0.165995	0.0926057	0.651236	-0.171096	0.19166	1
ENSG00000268797	2.1506	2.25745e-15	7.0291e-14	AC008537.1	novel transcript	0.337158	0.149005	0.752005	-0.524792	0.0519622	0.67306	-0.205319	0.500702	1	1.11412	6.05288e-11	4.66638e-09	-0.218959	0.151673	0.796198	-0.196313	0.19849	0.760705	0.179733	0.375586	1
ENSG00000123545	4.93459	2.29053e-15	7.11705e-14	NDUFAF4	NADH:ubiquinone oxidoreductase complex assembly factor 4 [Source:HGNC Symbol;Acc:HGNC:21034]	0.0104344	0.92486	1	0.05234	0.669525	0.986753	-0.000549937	0.996982	1	-0.471108	2.35976e-08	5.31171e-07	-0.0913512	0.27592	0.880469	-0.0934398	0.263048	0.814409	0.137068	0.225283	1
ENSG00000148334	6.69198	2.29093e-15	7.11705e-14	PTGES2	prostaglandin E synthase 2 [Source:HGNC Symbol;Acc:HGNC:17822]	-0.175651	0.0548084	0.563064	0.147782	0.140804	0.85446	0.195401	0.100822	0.950761	-0.430296	1.22718e-09	5.05241e-08	0.0203442	0.757563	1	-0.00309235	0.962187	1	-0.0266874	0.762917	1
ENSG00000101911	6.29269	2.30091e-15	7.12651e-14	PRPS2	phosphoribosyl pyrophosphate synthetase 2 [Source:HGNC Symbol;Acc:HGNC:9465]	0.0167255	0.881291	1	0.0292341	0.813083	1	0.0494063	0.737095	1	-0.518234	4.21688e-09	1.32515e-07	-0.0349621	0.675474	1	-0.0104365	0.900376	1	0.0193319	0.863464	1
ENSG00000106070	6.05407	2.30013e-15	7.12651e-14	GRB10	growth factor receptor bound protein 10 [Source:HGNC Symbol;Acc:HGNC:4564]	0.247307	0.0370406	0.489353	-0.0975071	0.433784	0.958739	0.0946593	0.524712	1	-0.454631	6.68591e-08	1.22701e-06	-0.0689398	0.418422	0.95002	-0.00225804	0.978301	1	-0.0910844	0.422723	1
ENSG00000110958	9.14458	2.30183e-15	7.12651e-14	PTGES3	prostaglandin E synthase 3 [Source:HGNC Symbol;Acc:HGNC:16049]	0.0832844	0.3578	0.886566	-0.103567	0.302163	0.95103	0.0584228	0.622424	1	-0.378801	2.22451e-08	5.06592e-07	-0.0911658	0.17454	0.815356	0.00124032	0.985098	1	0.0245709	0.78383	1
ENSG00000164346	6.98551	2.31682e-15	7.16476e-14	NSA2	NSA2, ribosome biogenesis homolog [Source:HGNC Symbol;Acc:HGNC:30728]	0.0795268	0.291803	0.855102	0.0452394	0.586676	0.965927	-0.0480321	0.625216	1	-0.258373	8.52344e-07	9.88734e-06	-0.116632	0.0409085	0.619485	-0.117834	0.0385333	0.555089	0.119345	0.115155	1
ENSG00000106330	3.78286	2.34379e-15	7.23993e-14	MOSPD3	motile sperm domain containing 3 [Source:HGNC Symbol;Acc:HGNC:25078]	-0.284244	0.0339372	0.471302	0.338237	0.0253151	0.542395	0.0644389	0.699663	1	0.377536	6.83653e-06	5.74226e-05	0.215297	0.0238505	0.552868	0.120217	0.181965	0.749961	-0.0678378	0.574131	1
ENSG00000143412	1.28344	2.35777e-15	7.27487e-14	ANXA9	annexin A9 [Source:HGNC Symbol;Acc:HGNC:547]	-0.00735561	0.984378	1	-0.843797	0.0488539	0.662622	0.234302	0.649027	1	1.32369	2.04874e-08	4.74103e-07	0.0831347	0.737113	1	0.0878472	0.710289	1	-0.141246	0.654972	1
ENSG00000120885	3.48506	2.36731e-15	7.29604e-14	CLU	clusterin [Source:HGNC Symbol;Acc:HGNC:2095]	0.0249783	0.885024	1	-0.06705	0.723956	0.997203	0.183808	0.408386	0.99358	0.524354	3.19606e-06	2.99612e-05	0.167402	0.166844	0.806309	0.22418	0.0623626	0.598465	-0.154836	0.322799	1
ENSG00000134453	6.59346	2.37548e-15	7.31292e-14	RBM17	RNA binding motif protein 17 [Source:HGNC Symbol;Acc:HGNC:16944]	0.101497	0.274462	0.847906	-0.0479817	0.634768	0.986753	0.0782533	0.516484	1	-0.373573	5.37609e-08	1.02966e-06	-0.0633105	0.355351	0.922495	-0.0462576	0.497357	0.955732	0.0214269	0.81451	1
ENSG00000101868	5.41546	2.40224e-15	7.38695e-14	POLA1	DNA polymerase alpha 1, catalytic subunit [Source:HGNC Symbol;Acc:HGNC:9173]	0.187772	0.26904	0.84673	-0.0368416	0.838425	1	0.181201	0.407888	0.993381	-0.863722	7.70082e-10	3.49565e-08	-0.0250013	0.845647	1	0.194605	0.132378	0.702598	-0.0419368	0.805101	1
ENSG00000120253	6.01306	2.42238e-15	7.44047e-14	NUP43	nucleoporin 43 [Source:HGNC Symbol;Acc:HGNC:21182]	0.133191	0.348615	0.883988	0.0735554	0.634213	0.986753	-0.0465249	0.800788	1	-0.66295	3.56727e-09	1.16495e-07	-0.0629105	0.553644	1	-0.00782205	0.941132	1	0.106627	0.454891	1
ENSG00000101224	7.62456	2.43868e-15	7.4821e-14	CDC25B	cell division cycle 25B [Source:HGNC Symbol;Acc:HGNC:1726]	-0.105126	0.506975	0.935061	0.02283	0.89493	1	0.293632	0.162902	0.950761	-0.84423	1.97997e-10	1.1921e-08	0.118866	0.318771	0.9027	0.100092	0.400294	0.898366	-0.107503	0.499879	1
ENSG00000134809	5.30228	2.49221e-15	7.63773e-14	TIMM10	translocase of inner mitochondrial membrane 10 [Source:HGNC Symbol;Acc:HGNC:11814]	-0.131119	0.37244	0.89137	0.0483724	0.758341	1	0.328353	0.0908288	0.950761	-0.843503	5.3749e-11	4.23978e-09	0.180757	0.11277	0.747972	0.180123	0.108052	0.666925	-0.163575	0.271842	1
ENSG00000009950	3.78105	2.50893e-15	7.676e-14	MLXIPL	MLX interacting protein like [Source:HGNC Symbol;Acc:HGNC:12744]	-0.247468	0.224846	0.815156	-0.33945	0.121862	0.830377	0.01408	0.956944	1	0.772338	2.80615e-08	6.05929e-07	0.178314	0.208277	0.838468	0.117781	0.381698	0.890275	-0.246994	0.18628	1
ENSG00000164182	5.47749	2.51034e-15	7.676e-14	NDUFAF2	NADH:ubiquinone oxidoreductase complex assembly factor 2 [Source:HGNC Symbol;Acc:HGNC:28086]	0.00606285	0.958195	1	0.0481545	0.704814	0.995165	0.135673	0.372934	0.985741	-0.582742	7.18805e-10	3.31552e-08	0.0531602	0.540047	1	0.0448522	0.602559	1	-0.0773396	0.507202	1
ENSG00000159403	1.11869	2.53317e-15	7.7371e-14	C1R	complement C1r [Source:HGNC Symbol;Acc:HGNC:1246]	0.132373	0.733931	1	-0.340443	0.286661	0.94749	0.114705	0.747002	1	1.02066	1.80496e-08	4.24126e-07	0.0771322	0.673326	1	-0.213324	0.312921	0.846999	0.0999049	0.819864	1
ENSG00000057149	1.3594	2.56466e-15	7.82452e-14	SERPINB3	serpin family B member 3 [Source:HGNC Symbol;Acc:HGNC:10569]	0.0133248	0.95111	1	-0.0330853	0.885609	1	0.313564	0.254576	0.961498	-1.19347	1.74813e-09	6.62749e-08	0.0403583	0.830931	1	0.114516	0.542208	0.980182	-0.0571948	0.819403	1
ENSG00000053372	6.49087	2.57001e-15	7.83205e-14	MRTO4	MRT4 homolog, ribosome maturation factor [Source:HGNC Symbol;Acc:HGNC:18477]	-0.103438	0.491719	0.930313	-0.0482004	0.766706	1	0.269362	0.175404	0.954598	-0.776358	4.70717e-10	2.36803e-08	0.0317171	0.779352	1	0.123534	0.276096	0.823754	-0.0848574	0.574784	1
ENSG00000104613	5.84401	2.5764e-15	7.84274e-14	INTS10	integrator complex subunit 10 [Source:HGNC Symbol;Acc:HGNC:25548]	0.132798	0.0891247	0.647934	-0.0725662	0.389021	0.958739	-0.0299479	0.763689	1	-0.259406	1.22354e-06	1.33724e-05	-0.158423	0.0081074	0.425936	-0.0580777	0.303758	0.842804	0.0963543	0.207181	1
ENSG00000118007	5.54468	2.59516e-15	7.89104e-14	STAG1	stromal antigen 1 [Source:HGNC Symbol;Acc:HGNC:11354]	0.1837	0.0667381	0.594712	-0.308644	0.00645656	0.326735	-0.0536062	0.674925	1	-0.325587	1.64023e-06	1.70632e-05	-0.155904	0.037374	0.614581	-0.0794367	0.27678	0.823754	0.072792	0.456328	1
ENSG00000145362	4.27638	2.61558e-15	7.94424e-14	ANK2	ankyrin 2 [Source:HGNC Symbol;Acc:HGNC:493]	0.630261	0.000270354	0.0321284	-0.134855	0.421668	0.958739	-0.0305505	0.877829	1	-0.540175	8.08565e-07	9.47072e-06	-0.048303	0.674726	1	-0.123186	0.286612	0.830213	0.0354951	0.817853	1
ENSG00000103035	7.44542	2.65536e-15	8.05606e-14	PSMD7	proteasome 26S subunit, non-ATPase 7 [Source:HGNC Symbol;Acc:HGNC:9565]	0.012189	0.842561	1	-0.0787611	0.251611	0.931737	0.081561	0.315478	0.974559	-0.281125	3.96298e-09	1.26238e-07	-0.0733139	0.11209	0.747722	0.0688225	0.132898	0.703224	0.000809658	0.989346	1
ENSG00000204021	2.76514	2.67813e-15	8.11611e-14	LIPK	lipase family member K [Source:HGNC Symbol;Acc:HGNC:23444]	0.0433471	0.803991	1	-0.60157	0.00411515	0.264751	-0.24299	0.303826	0.970872	0.809417	6.44466e-10	3.08234e-08	-0.189501	0.119863	0.758762	-0.0199668	0.868067	1	0.219615	0.181762	1
ENSG00000088340	5.80801	2.68177e-15	8.11811e-14	FER1L4	fer-1 like family member 4, pseudogene [Source:HGNC Symbol;Acc:HGNC:15801]	-0.0637747	0.719623	1	-0.430398	0.0315314	0.584135	0.085643	0.711467	1	0.800538	3.70911e-09	1.19765e-07	0.0917199	0.473655	0.977799	0.0248761	0.841205	1	-0.174331	0.305765	1
ENSG00000131899	6.57623	2.68784e-15	8.12743e-14	LLGL1	LLGL1, scribble cell polarity complex component [Source:HGNC Symbol;Acc:HGNC:6628]	-0.0518641	0.50924	0.935585	0.0556735	0.52332	0.961057	0.206548	0.0505875	0.949803	0.286753	2.96748e-07	4.13714e-06	0.0709306	0.219172	0.846757	0.106769	0.0650081	0.604017	-0.137288	0.0790171	1
ENSG00000136718	6.80998	2.70048e-15	8.15658e-14	IMP4	IMP4, U3 small nucleolar ribonucleoprotein [Source:HGNC Symbol;Acc:HGNC:30856]	-0.171872	0.104501	0.685781	0.0388575	0.733597	0.999384	0.150019	0.274623	0.965894	-0.505909	1.38107e-09	5.519e-08	-0.0137512	0.858601	1	0.0376404	0.624998	1	0.00496846	0.961715	1
ENSG00000116750	6.86735	2.70727e-15	8.16803e-14	UCHL5	ubiquitin C-terminal hydrolase L5 [Source:HGNC Symbol;Acc:HGNC:19678]	0.14715	0.3059	0.862533	0.0340131	0.827543	1	0.102926	0.581687	1	-0.650885	5.91576e-09	1.73471e-07	-0.059869	0.573633	1	0.0211424	0.842607	1	0.0013457	0.992492	1
ENSG00000100994	8.46275	2.72967e-15	8.22648e-14	PYGB	glycogen phosphorylase B [Source:HGNC Symbol;Acc:HGNC:9723]	0.110078	0.410326	0.906051	-0.271024	0.0738714	0.739366	0.219569	0.212893	0.957962	-0.601508	3.78563e-09	1.21632e-07	-0.0654817	0.501072	0.989994	0.137483	0.160765	0.735799	-0.138214	0.29207	1
ENSG00000149554	6.04929	2.74355e-15	8.25918e-14	CHEK1	checkpoint kinase 1 [Source:HGNC Symbol;Acc:HGNC:1925]	0.2219	0.0380276	0.493847	-0.11906	0.297025	0.949607	0.175268	0.199091	0.954598	-0.489696	2.42249e-09	8.60649e-08	-0.0227833	0.765433	1	0.127282	0.103685	0.661349	-0.0424111	0.679805	1
ENSG00000187608	2.75751	2.80187e-15	8.42542e-14	ISG15	ISG15 ubiquitin-like modifier [Source:HGNC Symbol;Acc:HGNC:4053]	0.0615241	0.780871	1	0.29128	0.124709	0.833605	-0.190816	0.408166	0.993381	0.547764	8.63702e-07	9.98928e-06	0.0109347	0.925291	1	0.118985	0.291711	0.834719	0.123967	0.41139	1
ENSG00000136045	6.73713	2.8134e-15	8.45076e-14	PWP1	PWP1 homolog, endonuclein [Source:HGNC Symbol;Acc:HGNC:17015]	-0.00432504	0.948739	1	-0.0479925	0.521539	0.961005	0.0262893	0.766095	1	-0.294942	1.07907e-08	2.81013e-07	-0.0325943	0.512168	0.995446	0.00544996	0.912325	1	-0.00788285	0.905745	1
ENSG00000186907	1.12897	2.83214e-15	8.49767e-14	RTN4RL2	reticulon 4 receptor like 2 [Source:HGNC Symbol;Acc:HGNC:23053]	0.371639	0.277034	0.84791	-0.158099	0.699019	0.993918	0.0524495	0.902498	1	1.15872	2.77612e-08	6.01507e-07	0.0472219	0.824887	1	-0.166251	0.433293	0.918905	0.122691	0.66919	1
ENSG00000175575	4.13067	2.83986e-15	8.51145e-14	PAAF1	proteasomal ATPase associated factor 1 [Source:HGNC Symbol;Acc:HGNC:25687]	0.000314143	0.998026	1	-0.0764443	0.548391	0.96218	0.149604	0.333209	0.979363	-0.591599	1.35776e-09	5.44986e-08	0.0681948	0.450035	0.967551	0.077521	0.385202	0.891695	-0.140766	0.24218	1
ENSG00000153879	5.97338	2.84475e-15	8.51672e-14	CEBPG	CCAAT enhancer binding protein gamma [Source:HGNC Symbol;Acc:HGNC:1837]	0.430529	1.44415e-05	0.00401032	-0.0263425	0.775456	1	-0.0225733	0.83568	1	-0.212776	7.86269e-05	0.000476136	-0.262253	0.000165378	0.205603	-0.0230285	0.704915	1	0.0576234	0.485007	1
ENSG00000118596	5.78993	2.8728e-15	8.59125e-14	SLC16A7	solute carrier family 16 member 7 [Source:HGNC Symbol;Acc:HGNC:10928]	0.432963	1.56564e-05	0.00426074	-0.114424	0.22425	0.915923	-0.0838141	0.448408	1	-0.212421	9.13928e-05	0.000544356	-0.206747	0.00217166	0.343286	-0.0982424	0.118545	0.681453	0.0988082	0.240527	1
ENSG00000077514	5.12135	2.91269e-15	8.701e-14	POLD3	DNA polymerase delta 3, accessory subunit [Source:HGNC Symbol;Acc:HGNC:20932]	0.0964882	0.549105	0.947098	-0.136516	0.432963	0.958739	0.232867	0.27051	0.963262	-0.836507	5.32075e-10	2.61843e-08	0.0291015	0.812175	1	0.14746	0.231348	0.787848	-0.019615	0.90453	1
ENSG00000112312	4.85554	2.9191e-15	8.71058e-14	GMNN	geminin, DNA replication inhibitor [Source:HGNC Symbol;Acc:HGNC:17493]	-0.0536942	0.764064	1	0.24079	0.226701	0.918242	0.0154405	0.947448	1	-0.923871	6.7479e-10	3.17163e-08	0.0720315	0.602069	1	-0.0538576	0.69621	1	0.140134	0.451742	1
ENSG00000197019	4.54506	2.92383e-15	8.71514e-14	SERTAD1	SERTA domain containing 1 [Source:HGNC Symbol;Acc:HGNC:17932]	-0.222455	0.0833207	0.636912	0.333471	0.0203815	0.505156	-0.237456	0.148948	0.950761	0.457184	1.53016e-07	2.4211e-06	0.0535419	0.545912	1	0.00393873	0.963444	1	0.0893222	0.445813	1
ENSG00000139438	1.49216	2.95492e-15	8.79817e-14	FAM222A	family with sequence similarity 222 member A [Source:HGNC Symbol;Acc:HGNC:25915]	0.486194	0.0729901	0.609917	-0.937592	0.0027605	0.218812	-0.0462741	0.905915	1	0.911235	9.16541e-08	1.58266e-06	-0.114607	0.524926	1	0.12427	0.475225	0.94324	0.174061	0.44221	1
ENSG00000215021	8.14845	2.96719e-15	8.82504e-14	PHB2	prohibitin 2 [Source:HGNC Symbol;Acc:HGNC:30306]	-0.04871	0.689888	0.995683	0.149241	0.273694	0.94603	0.147206	0.361434	0.985322	-0.623185	4.50185e-10	2.2857e-08	0.0308715	0.733511	1	0.057186	0.527386	0.972553	-0.0305868	0.802054	1
ENSG00000106028	7.27676	2.98043e-15	8.85475e-14	SSBP1	single stranded DNA binding protein 1 [Source:HGNC Symbol;Acc:HGNC:11317]	-0.0754923	0.369271	0.890506	0.0207785	0.822384	1	0.116381	0.293717	0.969174	-0.418935	7.00475e-10	3.26977e-08	0.0268563	0.664234	1	0.0388306	0.529899	0.974238	-0.0418657	0.615464	1
ENSG00000197498	6.17451	3.01563e-15	8.94956e-14	RPF2	ribosome production factor 2 homolog [Source:HGNC Symbol;Acc:HGNC:20870]	0.0701669	0.48238	0.925855	0.0038623	0.971904	1	0.0398028	0.760312	1	-0.421741	2.40835e-08	5.38023e-07	-0.0519379	0.483185	0.981717	-0.0324007	0.659934	1	0.000348426	0.997222	1
ENSG00000178445	7.86417	3.0427e-15	9.02006e-14	GLDC	glycine decarboxylase [Source:HGNC Symbol;Acc:HGNC:4313]	-0.113745	0.250862	0.836927	0.0374852	0.729236	0.999255	0.159817	0.219681	0.957962	-0.520689	2.43558e-10	1.41628e-08	0.0765898	0.295667	0.893533	0.0694211	0.34554	0.866848	-0.0711623	0.467171	1
ENSG00000141858	4.95058	3.06296e-15	9.07024e-14	SAMD1	sterile alpha motif domain containing 1 [Source:HGNC Symbol;Acc:HGNC:17958]	0.0408455	0.676899	0.992471	-0.282078	0.0119668	0.417134	0.146063	0.258783	0.961894	-0.425434	1.54676e-08	3.77521e-07	-0.0521902	0.476935	0.978789	0.00961091	0.89463	1	0.0319202	0.744363	1
ENSG00000144283	6.37939	3.0705e-15	9.08266e-14	PKP4	plakophilin 4 [Source:HGNC Symbol;Acc:HGNC:9026]	-0.05711	0.516613	0.936225	-0.137718	0.160897	0.86583	0.162337	0.165971	0.950761	-0.424011	1.52746e-09	5.98107e-08	0.00596027	0.927083	1	0.0704082	0.282859	0.82801	-0.0872687	0.323155	1
ENSG00000066379	4.4921	3.11013e-15	9.16998e-14	ZNRD1	zinc ribbon domain containing 1 [Source:HGNC Symbol;Acc:HGNC:13182]	0.116377	0.228447	0.820611	0.12137	0.245964	0.930492	0.0508251	0.680046	1	-0.443777	4.55968e-09	1.40529e-07	-0.0393051	0.583703	1	0.0689087	0.328216	0.857488	-0.0521604	0.580651	1
ENSG00000181031	2.65464	3.10608e-15	9.16998e-14	RPH3AL	rabphilin 3A like (without C2 domains) [Source:HGNC Symbol;Acc:HGNC:10296]	-0.279481	0.0976379	0.671498	-0.0319501	0.861288	1	-0.00749753	0.985808	1	0.565292	1.90096e-07	2.87723e-06	0.113351	0.316812	0.9027	0.122318	0.262956	0.814409	-0.06265	0.673332	1
ENSG00000213445	5.4183	3.10935e-15	9.16998e-14	SIPA1	signal-induced proliferation-associated 1 [Source:HGNC Symbol;Acc:HGNC:10885]	-0.0100447	0.912154	1	0.0431049	0.67179	0.986753	0.192475	0.113313	0.950761	0.397531	8.77807e-09	2.37262e-07	0.0400864	0.541452	1	-0.0301416	0.643129	1	-0.0274611	0.75476	1
ENSG00000155189	6.04828	3.13925e-15	9.23585e-14	AGPAT5	1-acylglycerol-3-phosphate O-acyltransferase 5 [Source:HGNC Symbol;Acc:HGNC:20886]	0.113953	0.352691	0.885132	0.00110655	0.993382	1	-0.0516355	0.746782	1	-0.525678	1.60253e-08	3.87207e-07	-0.0921317	0.314198	0.9027	-0.0478972	0.598839	1	0.0985096	0.423488	1
ENSG00000278845	6.38294	3.13588e-15	9.23585e-14	MRPL45	mitochondrial ribosomal protein L45 [Source:HGNC Symbol;Acc:HGNC:16651]	0.0106583	0.89085	1	0.0401455	0.641311	0.986753	0.0828188	0.418317	0.999877	-0.357976	4.34702e-09	1.36133e-07	-0.0347689	0.545464	1	0.0308312	0.591224	1	-0.019395	0.8013	1
ENSG00000147955	7.25831	3.14879e-15	9.25391e-14	SIGMAR1	sigma non-opioid intracellular receptor 1 [Source:HGNC Symbol;Acc:HGNC:8157]	-0.0774158	0.372582	0.89137	-0.00527672	0.955691	1	0.215409	0.0642063	0.949803	-0.392843	6.13224e-09	1.78563e-07	-0.0114098	0.858195	1	0.0104559	0.869841	1	-0.0372164	0.664238	1
ENSG00000211460	7.1339	3.1576e-15	9.2698e-14	TSN	translin [Source:HGNC Symbol;Acc:HGNC:12379]	0.039179	0.610682	0.980039	0.0424007	0.618465	0.980575	0.00441493	0.965004	1	-0.317944	3.39075e-08	7.06014e-07	-0.0888395	0.124723	0.766707	-0.0165965	0.768813	1	0.052536	0.491769	1
ENSG00000006282	5.76122	3.19538e-15	9.36051e-14	SPATA20	spermatogenesis associated 20 [Source:HGNC Symbol;Acc:HGNC:26125]	-0.107605	0.355577	0.885639	-0.0546852	0.668073	0.986753	0.191972	0.207764	0.956053	0.472972	2.63915e-08	5.80143e-07	0.116836	0.167103	0.806309	0.0743256	0.363655	0.879632	-0.21318	0.0611714	1
ENSG00000255717	6.03764	3.1948e-15	9.36051e-14	SNHG1	small nucleolar RNA host gene 1 [Source:HGNC Symbol;Acc:HGNC:32688]	-0.0460353	0.746041	1	-0.236813	0.129058	0.842348	0.197922	0.290203	0.968554	-0.667802	3.64696e-09	1.18294e-07	-0.0257478	0.810178	1	0.0608613	0.567814	0.993524	-0.033361	0.815263	1
ENSG00000099957	0.649655	3.30542e-15	9.66206e-14	P2RX6	purinergic receptor P2X 6 [Source:HGNC Symbol;Acc:HGNC:8538]	0.0302814	0.950869	1	-0.570335	0.294199	0.948378	-0.0061232	0.992926	1	1.29873	5.41719e-07	6.81255e-06	0.239114	0.41614	0.948239	0.338807	0.231683	0.788309	-0.284283	0.450962	1
ENSG00000166170	6.33949	3.30394e-15	9.66206e-14	BAG5	BCL2 associated athanogene 5 [Source:HGNC Symbol;Acc:HGNC:941]	0.0657168	0.335836	0.882083	-0.0663577	0.382153	0.958739	0.0269298	0.762443	1	-0.299098	8.72807e-09	2.36579e-07	-0.036691	0.463314	0.973113	0.0234233	0.638863	1	-0.0181146	0.787491	1
ENSG00000167105	0.222798	3.31088e-15	9.66762e-14	TMEM92	transmembrane protein 92 [Source:HGNC Symbol;Acc:HGNC:26579]	0.440559	0.503405	0.93442	-0.05009	0.964452	1	-0.137029	0.920775	1	1.61992	1.56445e-07	2.4624e-06	0.00427279	0.994494	1	0.0139804	0.969168	1	0.0267532	0.956817	1
ENSG00000166173	4.16027	3.43126e-15	1.00031e-13	LARP6	La ribonucleoprotein domain family member 6 [Source:HGNC Symbol;Acc:HGNC:24012]	0.284985	0.0414675	0.506962	0.159166	0.298406	0.950212	0.0822642	0.635818	1	0.667636	3.8137e-10	2.01113e-08	-0.147711	0.123991	0.765511	-0.0862533	0.356677	0.874549	0.0254376	0.838248	1
ENSG00000260398	-0.302355	3.43314e-15	1.00031e-13	AC068700.1	novel transcript, overlapping to PKIA	-0.482306	0.593295	0.970218	-1.22473	0.515254	0.959912	-0.523243	0.74534	1	2.66694	1.93162e-10	1.17076e-08	0.036874	0.916531	1	0.245809	0.592565	1	0.531694	0.55377	1
ENSG00000149582	2.86837	3.46772e-15	1.00931e-13	TMEM25	transmembrane protein 25 [Source:HGNC Symbol;Acc:HGNC:25890]	0.168231	0.3431	0.883988	-0.083416	0.668895	0.986753	0.0447183	0.842489	1	0.596063	3.37475e-07	4.59148e-06	0.0202882	0.866392	1	0.180115	0.130142	0.700162	-0.0536164	0.731409	1
ENSG00000120738	6.60829	3.52746e-15	1.0256e-13	EGR1	early growth response 1 [Source:HGNC Symbol;Acc:HGNC:3238]	0.3093	0.274097	0.847906	-2.31363	3.35977e-08	9.14327e-05	0.473585	0.223364	0.957962	1.11387	7.76801e-08	1.38987e-06	-0.263948	0.189083	0.82521	0.78257	0.000531135	0.325949	-0.389719	0.158663	1
ENSG00000143815	7.41037	3.58806e-15	1.04211e-13	LBR	lamin B receptor [Source:HGNC Symbol;Acc:HGNC:6518]	0.23591	0.0366498	0.487606	-0.091261	0.444424	0.958739	-0.0241828	0.864911	1	-0.487537	6.55104e-09	1.86961e-07	-0.0446798	0.578458	1	0.0251154	0.753791	1	0.0652053	0.547241	1
ENSG00000130775	2.4736	3.65605e-15	1.06072e-13	THEMIS2	thymocyte selection associated family member 2 [Source:HGNC Symbol;Acc:HGNC:16839]	0.231938	0.225252	0.815485	-0.128769	0.535864	0.96218	-0.221202	0.364987	0.985741	0.742876	1.61209e-08	3.88243e-07	-0.056276	0.660125	1	0.0194104	0.875805	1	0.1029	0.537163	1
ENSG00000130204	7.22118	3.6738e-15	1.06474e-13	TOMM40	translocase of outer mitochondrial membrane 40 [Source:HGNC Symbol;Acc:HGNC:18001]	-0.139692	0.354631	0.885639	0.0454699	0.78032	1	0.362624	0.0713524	0.949803	-0.824436	1.31104e-10	8.57662e-09	0.102295	0.367034	0.926951	0.19016	0.0976037	0.657123	-0.135563	0.369585	1
ENSG00000128283	6.35483	3.6908e-15	1.06853e-13	CDC42EP1	CDC42 effector protein 1 [Source:HGNC Symbol;Acc:HGNC:17014]	0.144528	0.204815	0.797656	-0.111744	0.367877	0.958739	0.391478	0.0114843	0.949803	-0.507723	5.71849e-09	1.68972e-07	-0.0564001	0.500706	0.98972	0.177132	0.0381205	0.554791	-0.190589	0.0951564	1
ENSG00000197191	5.08941	3.71182e-15	1.07347e-13	CYSRT1	cysteine rich tail 1 [Source:HGNC Symbol;Acc:HGNC:30529]	-0.710909	1.84774e-07	0.000119725	0.41282	0.00121021	0.131796	-0.0944667	0.495442	1	0.23492	0.000317962	0.00163759	0.140899	0.0731817	0.69712	-0.0382396	0.606351	1	0.0689709	0.498332	1
ENSG00000253931	-0.202377	3.73502e-15	1.07903e-13	AC105118.1	novel transcript	1.63386	0.107052	0.688925	2.96526	0.273946	0.94603	-2.40915	0.114491	0.950761	3.19303	1.0263e-10	7.19841e-09	-0.839063	0.126024	0.768113	-0.57845	0.35721	0.874867	1.2064	0.140218	1
ENSG00000141385	7.54634	3.79402e-15	1.09491e-13	AFG3L2	AFG3 like matrix AAA peptidase subunit 2 [Source:HGNC Symbol;Acc:HGNC:315]	0.0347412	0.594606	0.970935	-0.140682	0.0576502	0.688935	0.151533	0.0839828	0.950761	-0.289832	7.79026e-09	2.14796e-07	-0.0368718	0.443841	0.964731	0.0580443	0.230802	0.787621	-0.0506319	0.434617	1
ENSG00000234745	4.04034	3.8333e-15	1.10508e-13	HLA-B	major histocompatibility complex, class I, B [Source:HGNC Symbol;Acc:HGNC:4932]	-0.0294668	0.813111	1	-0.0360749	0.794313	1	0.281182	0.0884906	0.950761	0.419182	6.43919e-07	7.86164e-06	0.0606454	0.491922	0.985399	0.199763	0.0256091	0.5132	-0.158606	0.178151	1
ENSG00000249673	4.44976	3.83749e-15	1.10511e-13	NOP14-AS1	NOP14 antisense RNA 1 [Source:HGNC Symbol;Acc:HGNC:20205]	0.0995153	0.470413	0.918145	0.162847	0.281542	0.94749	-0.339281	0.0627074	0.949803	0.630665	1.83922e-09	6.87533e-08	-0.109632	0.258678	0.868332	-0.0493411	0.600002	1	0.0888904	0.485026	1
ENSG00000133083	3.84154	3.88228e-15	1.11683e-13	DCLK1	doublecortin like kinase 1 [Source:HGNC Symbol;Acc:HGNC:2700]	0.435953	0.000621497	0.0569476	-0.240586	0.063155	0.709343	-0.290844	0.0585373	0.949803	0.547457	1.1513e-09	4.81284e-08	-0.140286	0.0893448	0.722672	-0.0734967	0.364857	0.880321	0.196329	0.0750935	1
ENSG00000161513	6.39871	3.88769e-15	1.11721e-13	FDXR	ferredoxin reductase [Source:HGNC Symbol;Acc:HGNC:3642]	-0.738601	6.31422e-09	9.04396e-06	0.532514	1.58424e-05	0.0102651	0.0853755	0.483836	1	-0.392389	1.90634e-08	4.45314e-07	0.222749	0.00285267	0.352533	0.0455161	0.502017	0.958052	-0.125948	0.177275	1
ENSG00000120837	5.46113	3.95536e-15	1.13546e-13	NFYB	nuclear transcription factor Y subunit beta [Source:HGNC Symbol;Acc:HGNC:7805]	0.16264	0.0716446	0.605074	-0.0984157	0.312737	0.954298	-0.0935063	0.419104	1	-0.314958	4.89748e-07	6.2868e-06	-0.129586	0.053403	0.652251	-0.0915227	0.165161	0.738389	0.135228	0.129802	1
ENSG00000180198	7.27856	3.97332e-15	1.13941e-13	RCC1	regulator of chromosome condensation 1 [Source:HGNC Symbol;Acc:HGNC:1913]	-0.161815	0.327542	0.877389	-0.0588989	0.740785	1	0.274314	0.207559	0.955754	-0.89017	1.55821e-10	9.70366e-09	0.102657	0.408533	0.942988	0.184132	0.140918	0.715075	-0.129705	0.434637	1
ENSG00000114021	5.83245	3.99313e-15	1.14321e-13	NIT2	nitrilase family member 2 [Source:HGNC Symbol;Acc:HGNC:29878]	0.0149048	0.841238	1	0.101472	0.222976	0.915859	-0.0787416	0.420926	1	-0.301459	5.13467e-08	9.94926e-07	-0.0421403	0.445768	0.96495	-0.0804324	0.147044	0.723891	0.0857412	0.249563	1
ENSG00000197324	8.07296	3.99497e-15	1.14321e-13	LRP10	LDL receptor related protein 10 [Source:HGNC Symbol;Acc:HGNC:14553]	-0.208593	0.0153154	0.339962	0.15513	0.101571	0.788007	0.00474811	0.964856	1	0.324916	7.86225e-08	1.40386e-06	0.0717919	0.233614	0.855509	-0.0053237	0.92849	1	-0.0088227	0.912435	1
ENSG00000114841	3.23921	4.03352e-15	1.15303e-13	DNAH1	dynein axonemal heavy chain 1 [Source:HGNC Symbol;Acc:HGNC:2940]	-0.200456	0.305298	0.862533	-0.189215	0.377753	0.958739	0.018526	0.941358	1	0.711903	5.90241e-08	1.11315e-06	0.108908	0.412859	0.945728	0.118186	0.359248	0.876499	-0.122347	0.485723	1
ENSG00000188404	0.460123	4.06584e-15	1.16105e-13	SELL	selectin L [Source:HGNC Symbol;Acc:HGNC:10720]	-0.173986	0.701086	0.998555	0.726647	0.21776	0.911043	-0.408902	0.534022	1	1.57085	1.13366e-09	4.77575e-08	-0.0440647	0.893449	1	-0.318797	0.197867	0.760251	0.211107	0.581903	1
ENSG00000105364	6.22811	4.08106e-15	1.16417e-13	MRPL4	mitochondrial ribosomal protein L4 [Source:HGNC Symbol;Acc:HGNC:14276]	-0.0414669	0.72714	1	0.228486	0.0892521	0.762608	0.156269	0.317885	0.974995	-0.571265	2.03743e-09	7.48266e-08	0.0473281	0.594707	1	-0.00273245	0.975353	1	-0.0510799	0.667595	1
ENSG00000100504	8.67771	4.09675e-15	1.16742e-13	PYGL	glycogen phosphorylase L [Source:HGNC Symbol;Acc:HGNC:9725]	-0.140823	0.0881296	0.645414	-0.0468825	0.600581	0.97062	0.0887179	0.406239	0.992602	-0.33402	3.41515e-08	7.10007e-07	-0.0435009	0.466957	0.975102	0.006945	0.907282	1	-0.0311948	0.697916	1
ENSG00000130304	3.34795	4.12136e-15	1.17321e-13	SLC27A1	solute carrier family 27 member 1 [Source:HGNC Symbol;Acc:HGNC:10995]	-0.451844	0.00339655	0.155351	0.148002	0.345465	0.958739	0.119393	0.518283	1	0.541946	3.64676e-08	7.52982e-07	0.202327	0.0484137	0.647795	-0.0713922	0.452895	0.931124	-0.0990363	0.449869	1
ENSG00000132185	1.16329	4.13367e-15	1.17548e-13	FCRLA	Fc receptor like A [Source:HGNC Symbol;Acc:HGNC:18504]	0.0296464	0.925783	1	-0.375173	0.295716	0.94901	0.311521	0.483006	1	0.949462	3.46323e-07	4.68664e-06	0.0988653	0.664396	1	0.19655	0.311681	0.846652	-0.181475	0.538175	1
ENSG00000203879	7.13406	4.19606e-15	1.19198e-13	GDI1	GDP dissociation inhibitor 1 [Source:HGNC Symbol;Acc:HGNC:4226]	-0.176322	0.0265225	0.42985	-0.0104145	0.902276	1	0.110695	0.273136	0.965859	0.284599	2.22999e-07	3.29284e-06	0.0955777	0.0929609	0.723957	0.0636865	0.252914	0.805938	-0.104569	0.167236	1
ENSG00000140105	7.42941	4.21218e-15	1.19531e-13	WARS	tryptophanyl-tRNA synthetase [Source:HGNC Symbol;Acc:HGNC:12729]	0.341359	0.00011306	0.0173832	0.0122734	0.88577	1	0.0609971	0.546108	1	-0.270709	5.28017e-07	6.67601e-06	-0.0805152	0.161061	0.801853	0.0318109	0.569351	0.994119	-0.0178421	0.814218	1
ENSG00000151135	6.17901	4.23172e-15	1.1996e-13	TMEM263	transmembrane protein 263 [Source:HGNC Symbol;Acc:HGNC:28281]	-0.207383	0.0291068	0.445006	0.232812	0.0298264	0.571215	-0.298898	0.0180238	0.949803	0.418753	3.63364e-09	1.18002e-07	0.0058478	0.929177	1	-0.170726	0.0134922	0.467145	0.131535	0.145982	1
ENSG00000118894	4.66643	4.36298e-15	1.23553e-13	EEF2KMT	eukaryotic elongation factor 2 lysine methyltransferase [Source:HGNC Symbol;Acc:HGNC:32221]	-0.0413181	0.715355	1	-0.0119294	0.922583	1	0.167774	0.258826	0.961894	-0.533561	3.29208e-09	1.10062e-07	-0.0427087	0.618614	1	0.0909131	0.28341	0.82801	-0.0736884	0.516973	1
ENSG00000063660	8.22938	4.41134e-15	1.24792e-13	GPC1	glypican 1 [Source:HGNC Symbol;Acc:HGNC:4449]	-0.443591	1.67666e-07	0.000116996	0.299061	0.000362317	0.0719715	0.100237	0.254304	0.961498	-0.327771	7.13134e-10	3.30617e-08	0.122433	0.0165031	0.508223	0.0510277	0.295989	0.837809	-0.0702722	0.2871	1
ENSG00000123600	6.00718	4.48697e-15	1.268e-13	METTL8	methyltransferase like 8 [Source:HGNC Symbol;Acc:HGNC:25856]	-0.392033	0.0104627	0.281168	0.248903	0.126851	0.838913	-0.0682385	0.720508	1	-0.541295	3.12307e-07	4.3099e-06	-0.0856402	0.435907	0.960217	-0.0717032	0.510505	0.96311	0.0118645	0.935537	1
ENSG00000088543	2.48273	4.49864e-15	1.26998e-13	C3orf18	chromosome 3 open reading frame 18 [Source:HGNC Symbol;Acc:HGNC:24837]	-0.116134	0.55002	0.947537	0.166413	0.421852	0.958739	0.0050853	0.981767	1	0.549943	8.5169e-07	9.88396e-06	0.102686	0.389556	0.933137	0.169869	0.143217	0.718965	-0.0544434	0.784331	1
ENSG00000120053	7.10091	4.57715e-15	1.2908e-13	GOT1	glutamic-oxaloacetic transaminase 1 [Source:HGNC Symbol;Acc:HGNC:4432]	0.00116974	0.987315	1	0.0283375	0.726461	0.998271	0.0857998	0.375219	0.985741	-0.353078	1.77198e-09	6.69761e-08	-0.0213544	0.694453	1	0.0796554	0.146493	0.7227	-0.0633862	0.38572	1
ENSG00000187105	1.09227	4.64445e-15	1.30843e-13	HEATR4	HEAT repeat containing 4 [Source:HGNC Symbol;Acc:HGNC:16761]	0.16483	0.619245	0.980039	-0.619413	0.056921	0.686027	-0.353896	0.414256	0.99881	1.18706	3.27816e-09	1.09827e-07	-0.062801	0.752595	1	-0.109656	0.64206	1	0.0928346	0.750492	1
ENSG00000151012	6.79152	4.68154e-15	1.31751e-13	SLC7A11	solute carrier family 7 member 11 [Source:HGNC Symbol;Acc:HGNC:11059]	0.812655	0.0135148	0.316825	0.2088	0.529375	0.96218	-0.216621	0.589854	1	-1.27142	2.78572e-08	6.03107e-07	-0.284314	0.238911	0.858557	-0.132088	0.557963	0.988597	0.181142	0.568662	1
ENSG00000184584	5.34279	4.73005e-15	1.32979e-13	TMEM173	transmembrane protein 173 [Source:HGNC Symbol;Acc:HGNC:27962]	-0.181222	0.0611974	0.582521	-0.0155497	0.88004	1	0.0238527	0.845391	1	0.31994	7.98691e-07	9.37687e-06	0.0998649	0.147025	0.792739	0.108434	0.109828	0.668443	-0.0901683	0.32019	1
ENSG00000110092	8.13289	4.82787e-15	1.35541e-13	CCND1	cyclin D1 [Source:HGNC Symbol;Acc:HGNC:1582]	-0.104258	0.102291	0.681773	0.276845	0.000471463	0.0801899	-0.142939	0.0905828	0.950761	-0.17452	2.20304e-05	0.000157565	-0.0906318	0.0550842	0.65481	-0.121638	0.0118071	0.464009	0.100933	0.10981	1
ENSG00000143390	6.70418	4.83114e-15	1.35541e-13	RFX5	regulatory factor X5 [Source:HGNC Symbol;Acc:HGNC:9986]	-0.41836	2.48227e-05	0.00582348	0.163555	0.089631	0.762971	0.0266386	0.810385	1	0.249624	1.23452e-05	9.58246e-05	0.168365	0.010277	0.44995	0.030205	0.624992	1	-0.0586831	0.480777	1
ENSG00000151835	5.34454	4.92396e-15	1.38003e-13	SACS	sacsin molecular chaperone [Source:HGNC Symbol;Acc:HGNC:10519]	0.145803	0.210082	0.798646	0.361529	0.00768919	0.350387	-0.389797	0.0133794	0.949803	-0.414885	5.0554e-07	6.44996e-06	-0.117696	0.176006	0.815421	-0.201637	0.0225182	0.501149	0.243694	0.0390127	1
ENSG00000132361	8.06573	4.93523e-15	1.38176e-13	CLUH	clustered mitochondria homolog [Source:HGNC Symbol;Acc:HGNC:29094]	-0.189329	0.107866	0.688925	-0.0268617	0.832517	1	0.306771	0.0498147	0.949803	-0.622584	1.35423e-10	8.75389e-09	0.0762937	0.376556	0.92927	0.157117	0.0736615	0.621011	-0.137203	0.238284	1
ENSG00000092096	-0.337442	4.96819e-15	1.38956e-13	SLC22A17	solute carrier family 22 member 17 [Source:HGNC Symbol;Acc:HGNC:23095]	-0.730041	0.325727	0.876246	1.9228	0.0874504	0.76156	0.506205	0.579924	1	1.6936	1.05121e-08	2.74282e-07	0.400704	0.333846	0.910463	-0.334614	0.339861	0.862777	-0.14815	0.773211	1
ENSG00000115414	3.8473	5.01788e-15	1.40202e-13	FN1	fibronectin 1 [Source:HGNC Symbol;Acc:HGNC:3778]	0.318615	0.0626203	0.585631	0.0879683	0.635415	0.986753	0.131451	0.5362	1	0.690683	1.42354e-08	3.52183e-07	-0.0384071	0.737705	1	0.000763341	0.99484	1	-0.0890858	0.553703	1
ENSG00000138829	6.73039	5.06513e-15	1.41377e-13	FBN2	fibrillin 2 [Source:HGNC Symbol;Acc:HGNC:3604]	-0.607611	1.09605e-07	8.2855e-05	0.404228	0.000294792	0.0631757	-0.309375	0.0118005	0.949803	-0.0711655	0.161283	0.328162	0.103311	0.119901	0.758762	-0.192404	0.00526127	0.421625	0.112413	0.201846	1
ENSG00000132109	3.96325	5.09459e-15	1.42054e-13	TRIM21	tripartite motif containing 21 [Source:HGNC Symbol;Acc:HGNC:11312]	-0.101494	0.419774	0.906051	0.20005	0.147611	0.859978	-0.0366156	0.819396	1	0.487865	4.03434e-08	8.17501e-07	0.0472256	0.59061	1	-0.0128225	0.879957	1	0.0273386	0.812248	1
ENSG00000144354	5.17801	5.11708e-15	1.42535e-13	CDCA7	cell division cycle associated 7 [Source:HGNC Symbol;Acc:HGNC:14628]	-0.09573	0.751552	1	-0.459995	0.149855	0.859978	0.419182	0.291747	0.969174	-1.53672	1.66564e-09	6.38435e-08	0.0125648	0.958755	1	0.183353	0.452819	0.931124	-0.0743546	0.819496	1
ENSG00000111799	4.66663	5.15888e-15	1.43552e-13	COL12A1	collagen type XII alpha 1 chain [Source:HGNC Symbol;Acc:HGNC:2188]	0.530412	0.000241706	0.0300253	0.363341	0.0149304	0.444678	0.0072932	0.964427	1	-0.441462	1.39923e-06	1.49269e-05	0.0770144	0.419713	0.950528	-0.0477447	0.614612	1	-0.0434177	0.728954	1
ENSG00000164818	6.60684	5.20956e-15	1.44814e-13	DNAAF5	dynein axonemal assembly factor 5 [Source:HGNC Symbol;Acc:HGNC:26013]	-0.120024	0.185049	0.789704	-0.00949951	0.923084	1	0.249055	0.0400817	0.949803	-0.481124	1.51474e-10	9.52013e-09	0.0945447	0.160807	0.801853	0.0884871	0.186189	0.752888	-0.0969648	0.280067	1
ENSG00000179059	4.80112	5.21617e-15	1.4485e-13	ZFP42	ZFP42 zinc finger protein [Source:HGNC Symbol;Acc:HGNC:30949]	0.189631	0.103198	0.683614	0.00139802	0.990925	1	-0.0841445	0.570784	1	-0.415845	3.8961e-07	5.20223e-06	-0.1689	0.0547912	0.654108	-0.0922675	0.277979	0.824332	0.131694	0.252541	1
ENSG00000114353	8.10803	5.22475e-15	1.4494e-13	GNAI2	G protein subunit alpha i2 [Source:HGNC Symbol;Acc:HGNC:4385]	-0.0676444	0.290415	0.854214	0.129901	0.0763624	0.745256	0.0887116	0.292095	0.969174	0.218174	9.8796e-07	1.11793e-05	0.0449804	0.335357	0.910672	0.0709428	0.131338	0.700741	-0.0279231	0.655237	1
ENSG00000196678	5.20946	5.2593e-15	1.4575e-13	ERI2	ERI1 exoribonuclease family member 2 [Source:HGNC Symbol;Acc:HGNC:30541]	0.000487798	0.996424	1	0.244286	0.0496736	0.666113	-0.132748	0.352354	0.982878	-0.477175	1.1465e-08	2.95743e-07	-0.0429371	0.595905	1	-0.0678388	0.401178	0.898623	0.113407	0.30015	1
ENSG00000177479	7.20954	5.27764e-15	1.4611e-13	ARIH2	ariadne RBR E3 ubiquitin protein ligase 2 [Source:HGNC Symbol;Acc:HGNC:690]	0.114309	0.0891879	0.647934	-0.131159	0.0767242	0.745422	-0.0129507	0.880083	1	-0.225973	8.98477e-07	1.03431e-05	-0.0893134	0.0716746	0.692422	-0.0293887	0.541657	0.980163	0.0103134	0.873284	1
ENSG00000110237	5.90327	5.30807e-15	1.46654e-13	ARHGEF17	Rho guanine nucleotide exchange factor 17 [Source:HGNC Symbol;Acc:HGNC:21726]	0.0352376	0.759078	1	-0.0945786	0.457663	0.958739	0.022968	0.877895	1	0.48653	1.60689e-08	3.87677e-07	-0.00563758	0.945366	1	0.0632043	0.438774	0.921758	-0.0474125	0.665662	1
ENSG00000135253	2.20471	5.30699e-15	1.46654e-13	KCP	kielin cysteine rich BMP regulator [Source:HGNC Symbol;Acc:HGNC:17585]	-0.0199539	0.947017	1	-0.857881	0.00945093	0.37602	-0.324626	0.422696	1	1.31124	2.24658e-10	1.32048e-08	-0.243433	0.221716	0.848393	-0.147568	0.433943	0.919586	0.0573908	0.826256	1
ENSG00000149136	8.64325	5.31522e-15	1.46702e-13	SSRP1	structure specific recognition protein 1 [Source:HGNC Symbol;Acc:HGNC:11327]	0.0285477	0.816279	1	-0.135769	0.31509	0.954298	0.222676	0.173152	0.954078	-0.618512	6.71928e-10	3.16364e-08	0.0427972	0.638468	1	0.140609	0.130224	0.700162	-0.119473	0.332488	1
ENSG00000183826	4.29337	5.32129e-15	1.46721e-13	BTBD9	BTB domain containing 9 [Source:HGNC Symbol;Acc:HGNC:21228]	-0.0565707	0.626273	0.980039	0.0752492	0.558341	0.96218	-0.0265624	0.859833	1	0.492947	1.01474e-08	2.6759e-07	0.00333636	0.967469	1	-0.0216066	0.788188	1	0.0383407	0.724916	1
ENSG00000179598	3.1144	5.33751e-15	1.47019e-13	PLD6	phospholipase D family member 6 [Source:HGNC Symbol;Acc:HGNC:30447]	-0.34807	0.0562365	0.569083	0.0824258	0.663648	0.986753	0.123521	0.592178	1	-0.852315	4.00724e-09	1.27398e-07	0.0914359	0.516508	0.997534	-0.0683911	0.621285	1	-0.0125469	0.946655	1
ENSG00000132423	4.48691	5.37321e-15	1.47853e-13	COQ3	coenzyme Q3, methyltransferase [Source:HGNC Symbol;Acc:HGNC:18175]	0.0251343	0.820743	1	-0.0225763	0.850339	1	0.0744277	0.605528	1	-0.48705	1.61148e-08	3.88243e-07	-0.0284662	0.733135	1	-0.0153362	0.852577	1	0.0153653	0.889629	1
ENSG00000138750	5.90015	5.39881e-15	1.48407e-13	NUP54	nucleoporin 54 [Source:HGNC Symbol;Acc:HGNC:17359]	0.219956	0.0129928	0.310709	-0.0393875	0.668866	0.986753	0.0268399	0.806166	1	-0.275236	2.24264e-06	2.21128e-05	-0.164008	0.0121773	0.471052	-0.046477	0.452532	0.930785	0.0688334	0.409393	1
ENSG00000155287	4.88023	5.4238e-15	1.48944e-13	SLC25A28	solute carrier family 25 member 28 [Source:HGNC Symbol;Acc:HGNC:23472]	0.0740105	0.505276	0.934867	-0.0838821	0.484754	0.958739	0.0443008	0.757931	1	-0.42591	1.65378e-07	2.56737e-06	-0.0238324	0.773324	1	-0.0675664	0.411544	0.904296	-0.0672318	0.542166	1
ENSG00000164638	1.06347	5.44502e-15	1.49376e-13	SLC29A4	solute carrier family 29 member 4 [Source:HGNC Symbol;Acc:HGNC:23097]	0.0893253	0.829366	1	0.682044	0.138104	0.851238	0.0339335	0.944046	1	1.36358	1.13481e-08	2.93563e-07	0.0763166	0.75903	1	-0.274383	0.227228	0.784642	-0.0797321	0.792073	1
ENSG00000075188	6.33554	5.52503e-15	1.51266e-13	NUP37	nucleoporin 37 [Source:HGNC Symbol;Acc:HGNC:29929]	-0.0111468	0.93606	1	0.092924	0.545845	0.96218	0.0923123	0.613988	1	-0.673463	1.76474e-09	6.67952e-08	0.0262503	0.800883	1	0.0168495	0.871671	1	-0.00280797	0.984031	1
ENSG00000076248	6.22642	5.52037e-15	1.51266e-13	UNG	uracil DNA glycosylase [Source:HGNC Symbol;Acc:HGNC:12572]	0.0473815	0.617489	0.980039	-0.302162	0.00614079	0.317107	0.271771	0.0351243	0.949803	-0.397668	2.87335e-08	6.16682e-07	-0.105909	0.139104	0.782477	0.0830293	0.240849	0.797248	-0.00429802	0.963699	1
ENSG00000179163	5.26319	5.58016e-15	1.52622e-13	FUCA1	alpha-L-fucosidase 1 [Source:HGNC Symbol;Acc:HGNC:4006]	-0.133922	0.343479	0.883988	0.279281	0.082425	0.751738	-0.187333	0.308461	0.972167	0.671385	9.56949e-10	4.15349e-08	-0.0538243	0.588418	1	-0.181536	0.0698931	0.614166	0.130489	0.326544	1
ENSG00000136295	7.3221	5.59757e-15	1.52944e-13	TTYH3	tweety family member 3 [Source:HGNC Symbol;Acc:HGNC:22222]	-0.36476	6.09241e-05	0.01098	0.569003	5.11712e-07	0.000702177	-0.00476295	0.963351	1	0.24242	6.62362e-06	5.57376e-05	0.193443	0.00208833	0.343286	-0.0852018	0.144925	0.721418	-0.00854969	0.912292	1
ENSG00000125977	8.17763	5.68268e-15	1.55114e-13	EIF2S2	eukaryotic translation initiation factor 2 subunit beta [Source:HGNC Symbol;Acc:HGNC:3266]	0.262703	0.00318192	0.149298	-0.0568447	0.533527	0.96218	0.00232911	0.982792	1	-0.282817	7.55905e-07	8.95187e-06	-0.14629	0.0208166	0.531033	-0.0196431	0.741926	1	0.0483165	0.553862	1
ENSG00000110047	7.13323	5.75186e-15	1.56688e-13	EHD1	EH domain containing 1 [Source:HGNC Symbol;Acc:HGNC:3242]	-0.0711721	0.381723	0.895382	0.20381	0.0318022	0.586756	0.00772096	0.941982	1	0.350745	1.42699e-08	3.52449e-07	-0.00986236	0.866624	1	-0.0183164	0.754142	1	0.037949	0.631031	1
ENSG00000116353	4.88335	5.75112e-15	1.56688e-13	MECR	mitochondrial trans-2-enoyl-CoA reductase [Source:HGNC Symbol;Acc:HGNC:19691]	-0.0965935	0.264958	0.844718	0.0995842	0.295085	0.948378	0.116201	0.302233	0.970872	-0.421943	1.09196e-09	4.63403e-08	0.0586785	0.361848	0.925586	0.0247828	0.693524	1	-0.0656008	0.442318	1
ENSG00000102401	2.92206	5.76368e-15	1.56853e-13	ARMCX3	armadillo repeat containing X-linked 3 [Source:HGNC Symbol;Acc:HGNC:24065]	0.330318	0.0743034	0.613127	0.406246	0.0620042	0.706165	0.0503183	0.826352	1	0.738844	8.74185e-09	2.36717e-07	-0.00862664	0.94273	1	-0.0839076	0.484574	0.947907	-0.079317	0.618355	1
ENSG00000125863	3.83796	5.85312e-15	1.59128e-13	MKKS	McKusick-Kaufman syndrome [Source:HGNC Symbol;Acc:HGNC:7108]	0.299782	0.0201982	0.384386	-0.0422006	0.755002	1	0.0661194	0.679686	1	-0.479166	1.5849e-07	2.49006e-06	-0.110032	0.24215	0.859574	-0.00664951	0.942454	1	-0.0179297	0.885303	1
ENSG00000102362	3.77253	5.86829e-15	1.59381e-13	SYTL4	synaptotagmin like 4 [Source:HGNC Symbol;Acc:HGNC:15588]	0.166045	0.157848	0.762816	-0.176149	0.175019	0.875784	0.19258	0.203702	0.955304	0.45814	4.28286e-08	8.545e-07	-0.072487	0.377402	0.92927	0.129462	0.115203	0.676447	-0.0670616	0.534958	1
ENSG00000127804	6.53569	5.88323e-15	1.59627e-13	METTL16	methyltransferase like 16 [Source:HGNC Symbol;Acc:HGNC:28484]	-0.0293617	0.712572	1	-0.0390527	0.656227	0.986753	0.141107	0.182351	0.954598	-0.399522	7.3867e-10	3.36422e-08	0.0423712	0.474179	0.977896	0.0761969	0.200693	0.762943	-0.0919483	0.249581	1
ENSG00000204175	0.885699	5.90718e-15	1.60118e-13	GPRIN2	G protein regulated inducer of neurite outgrowth 2 [Source:HGNC Symbol;Acc:HGNC:23730]	-0.408702	0.242973	0.8317	0.225759	0.614575	0.977844	0.913312	0.042936	0.949803	0.634519	0.000105623	0.00061789	0.286062	0.199443	0.829611	0.643282	0.00205976	0.368789	-0.399393	0.15744	1
ENSG00000177034	6.1912	5.93796e-15	1.60792e-13	MTX3	metaxin 3 [Source:HGNC Symbol;Acc:HGNC:24812]	0.0979699	0.169653	0.773166	0.175583	0.0312907	0.582411	-0.182462	0.0545875	0.949803	-0.229024	2.25573e-06	2.21981e-05	-0.107904	0.0439055	0.629903	-0.105774	0.0468845	0.568264	0.0978852	0.164993	1
ENSG00000141527	2.96107	5.98e-15	1.61769e-13	CARD14	caspase recruitment domain family member 14 [Source:HGNC Symbol;Acc:HGNC:16446]	-0.293637	0.102082	0.681676	-0.112325	0.568515	0.963095	0.534033	0.0240567	0.949803	0.51792	2.57848e-06	2.49425e-05	0.284037	0.0243195	0.55325	0.20855	0.0810889	0.634783	-0.305723	0.0614425	1
ENSG00000106554	6.80727	5.99931e-15	1.6213e-13	CHCHD3	coiled-coil-helix-coiled-coil-helix domain containing 3 [Source:HGNC Symbol;Acc:HGNC:21906]	0.100195	0.273139	0.847465	0.0552716	0.580834	0.964869	0.0809807	0.495612	1	-0.38332	2.36574e-08	5.32014e-07	-0.0760693	0.260761	0.869224	0.0244852	0.713976	1	-0.00463552	0.958846	1
ENSG00000108021	7.74491	6.05444e-15	1.63435e-13	FAM208B	family with sequence similarity 208 member B [Source:HGNC Symbol;Acc:HGNC:23484]	0.109599	0.106495	0.687613	-0.0315554	0.667065	0.986753	-0.0672986	0.441091	1	-0.221582	1.62379e-06	1.69116e-05	-0.10225	0.0430178	0.624365	-0.0648545	0.188497	0.753351	0.0613598	0.351808	1
ENSG00000166924	1.06989	6.06921e-15	1.63435e-13	NYAP1	neuronal tyrosine phosphorylated phosphoinositide-3-kinase adaptor 1 [Source:HGNC Symbol;Acc:HGNC:22009]	-0.339228	0.28969	0.853974	-0.037368	0.907899	1	0.533689	0.185652	0.954598	0.861428	1.52954e-07	2.4211e-06	0.287385	0.136017	0.780262	0.0177084	0.913422	1	-0.214565	0.401256	1
ENSG00000177410	5.88298	6.06116e-15	1.63435e-13	ZFAS1	ZNFX1 antisense RNA 1 [Source:HGNC Symbol;Acc:HGNC:33101]	-0.103703	0.316441	0.869686	-0.277624	0.0178409	0.478882	-0.0482451	0.720317	1	-0.41263	5.98354e-08	1.12611e-06	-0.0114147	0.881311	1	-0.017846	0.813021	1	-0.00890184	0.930556	1
ENSG00000183474	4.10679	6.07162e-15	1.63435e-13	GTF2H2C	GTF2H2 family member C [Source:HGNC Symbol;Acc:HGNC:31394]	0.0544666	0.610089	0.980015	-0.034929	0.759882	1	0.0542148	0.694223	1	-0.433714	6.49213e-08	1.19781e-06	-0.098363	0.226683	0.851234	-0.0198967	0.800939	1	0.0507561	0.633029	1
ENSG00000160818	6.37408	6.09767e-15	1.63974e-13	GPATCH4	G-patch domain containing 4 [Source:HGNC Symbol;Acc:HGNC:25982]	0.0442319	0.650442	0.9838	-0.0238781	0.823166	1	0.133589	0.298198	0.969174	-0.434278	9.32242e-09	2.49214e-07	-0.07336	0.315121	0.9027	0.0889905	0.222998	0.783158	-0.0612891	0.527868	1
ENSG00000184557	2.99367	6.14036e-15	1.64959e-13	SOCS3	suppressor of cytokine signaling 3 [Source:HGNC Symbol;Acc:HGNC:19391]	0.261057	0.11927	0.708315	0.632945	0.00133886	0.141224	0.202573	0.31434	0.973978	0.507849	1.77975e-06	1.82081e-05	0.0281258	0.799923	1	0.095282	0.375268	0.886687	-0.156274	0.270427	1
ENSG00000178409	3.93802	6.20889e-15	1.66636e-13	BEND3	BEN domain containing 3 [Source:HGNC Symbol;Acc:HGNC:23040]	-0.039023	0.785357	1	-0.367034	0.0227824	0.525225	0.336695	0.0793525	0.950761	-0.650978	1.00436e-08	2.65364e-07	-0.0779024	0.481718	0.981553	0.129725	0.239087	0.796295	-0.0970282	0.510241	1
ENSG00000139197	6.14743	6.25446e-15	1.67693e-13	PEX5	peroxisomal biogenesis factor 5 [Source:HGNC Symbol;Acc:HGNC:9719]	-0.112418	0.149664	0.753005	-0.0711151	0.400853	0.958739	0.141576	0.164724	0.950761	-0.374372	1.26966e-09	5.15707e-08	0.0267164	0.639032	1	0.0393508	0.486815	0.948982	-0.0206503	0.78554	1
ENSG00000077585	3.48518	6.29193e-15	1.68431e-13	GPR137B	G protein-coupled receptor 137B [Source:HGNC Symbol;Acc:HGNC:11862]	0.000321759	0.998184	1	-0.167129	0.262618	0.939986	0.129935	0.458248	1	0.598803	2.86015e-09	9.80384e-08	-0.0174352	0.852511	1	-0.0315508	0.732501	1	-0.0316358	0.798485	1
ENSG00000112715	6.76894	6.29436e-15	1.68431e-13	VEGFA	vascular endothelial growth factor A [Source:HGNC Symbol;Acc:HGNC:12680]	0.493184	0.000674423	0.0595901	-0.303725	0.0378537	0.610278	0.235922	0.171398	0.951362	-0.363598	2.15717e-05	0.000154814	-0.202874	0.0426348	0.623855	-0.0310208	0.744862	1	-0.0995033	0.444772	1
ENSG00000205476	6.99074	6.3191e-15	1.68927e-13	CCDC85C	coiled-coil domain containing 85C [Source:HGNC Symbol;Acc:HGNC:35459]	-0.065047	0.370212	0.890609	-0.0372189	0.640844	0.986753	0.135957	0.157422	0.950761	-0.408994	4.17312e-11	3.51535e-09	0.0943772	0.0842166	0.716063	0.117743	0.0326342	0.539045	-0.103224	0.155406	1
ENSG00000052749	6.71674	6.40809e-15	1.71138e-13	RRP12	ribosomal RNA processing 12 homolog [Source:HGNC Symbol;Acc:HGNC:29100]	-0.0432175	0.674629	0.991543	-0.0996027	0.378722	0.958739	0.193494	0.156405	0.950761	-0.520283	6.1455e-10	2.96531e-08	-0.00714882	0.925575	1	0.183554	0.0207327	0.489689	-0.135558	0.189711	1
ENSG00000100029	7.35028	6.43772e-15	1.71761e-13	PES1	pescadillo ribosomal biogenesis factor 1 [Source:HGNC Symbol;Acc:HGNC:8848]	-0.163162	0.0958968	0.667452	-0.113234	0.286014	0.94749	0.242887	0.0604345	0.949803	-0.530589	7.91106e-11	5.77189e-09	0.0779535	0.277293	0.881263	0.170979	0.0211015	0.489689	-0.124265	0.197544	1
ENSG00000197712	5.3956	6.46025e-15	1.72193e-13	FAM114A1	family with sequence similarity 114 member A1 [Source:HGNC Symbol;Acc:HGNC:25087]	0.028192	0.77512	1	-0.129031	0.247057	0.930492	0.0917532	0.479592	1	0.436036	6.26041e-09	1.80669e-07	-0.0259141	0.713468	1	0.0470792	0.503406	0.958641	-0.0499839	0.598775	1
ENSG00000280114	4.15661	6.49054e-15	1.72831e-13	AL021920.2	phosphodiesterase 4D interacting protein (myomegalin) (PDE4DIP) pseudogene	0.263032	0.0215896	0.39645	-0.104966	0.382851	0.958739	-0.150423	0.296283	0.969174	-0.351309	3.29646e-06	3.07225e-05	-0.302854	0.00083097	0.285324	-0.0408681	0.612831	1	0.175663	0.117117	1
ENSG00000142235	4.53932	6.55643e-15	1.74415e-13	LMTK3	lemur tyrosine kinase 3 [Source:HGNC Symbol;Acc:HGNC:19295]	-0.343532	0.00155602	0.102038	-0.057261	0.607474	0.974615	0.438417	0.00197904	0.949803	0.291059	7.85269e-06	6.47585e-05	0.236639	0.00219837	0.343286	0.115609	0.107148	0.666617	-0.211295	0.0333396	1
ENSG00000008517	-0.054064	6.68256e-15	1.77597e-13	IL32	interleukin 32 [Source:HGNC Symbol;Acc:HGNC:16830]	0.258059	0.743929	1	-1.26069	0.256784	0.936273	1.65471	0.121864	0.950761	1.42457	0.000214175	0.0011544	0.554551	0.255945	0.866457	0.963565	0.061851	0.598365	-1.10508	0.0724271	1
ENSG00000123643	5.98276	6.70804e-15	1.781e-13	SLC36A1	solute carrier family 36 member 1 [Source:HGNC Symbol;Acc:HGNC:18761]	-0.0537676	0.597844	0.972751	0.137314	0.231875	0.920864	0.0161885	0.902707	1	0.408753	5.792e-08	1.09685e-06	0.00686186	0.92546	1	0.061354	0.401158	0.898623	-0.0580042	0.5531	1
ENSG00000116793	4.65189	6.80629e-15	1.80533e-13	PHTF1	putative homeodomain transcription factor 1 [Source:HGNC Symbol;Acc:HGNC:8939]	0.416438	0.00189431	0.113748	0.210977	0.130957	0.843397	-0.198159	0.217793	0.957962	0.684299	3.859e-11	3.35783e-09	-0.259754	0.00532277	0.402924	-0.185546	0.0379525	0.554791	0.196133	0.097892	1
ENSG00000147852	3.74123	6.85149e-15	1.81554e-13	VLDLR	very low density lipoprotein receptor [Source:HGNC Symbol;Acc:HGNC:12698]	0.743532	4.27782e-05	0.00862345	-0.547499	0.00280588	0.219423	0.197078	0.333107	0.979363	-0.469715	1.08285e-05	8.54362e-05	-0.133502	0.258673	0.868332	0.0560406	0.632691	1	-0.143842	0.361634	1
ENSG00000103995	4.79175	6.88158e-15	1.82175e-13	CEP152	centrosomal protein 152 [Source:HGNC Symbol;Acc:HGNC:29298]	-0.0546262	0.742538	1	-0.251306	0.168496	0.869424	0.154611	0.479794	1	-0.816476	2.04294e-09	7.4827e-08	0.107348	0.400954	0.939184	0.0199268	0.876518	1	-0.0301558	0.860105	1
ENSG00000060762	5.07381	6.89833e-15	1.8244e-13	MPC1	mitochondrial pyruvate carrier 1 [Source:HGNC Symbol;Acc:HGNC:21606]	0.11058	0.327182	0.877265	0.216644	0.0887473	0.762449	-0.0488654	0.738014	1	-0.544393	1.68568e-09	6.44299e-08	0.0713005	0.397213	0.937944	-0.0391132	0.63959	1	0.122667	0.278152	1
ENSG00000235173	5.06084	6.99195e-15	1.84737e-13	HGH1	HGH1 homolog [Source:HGNC Symbol;Acc:HGNC:24161]	-0.142773	0.15827	0.763058	0.238647	0.0367577	0.605247	0.113007	0.386134	0.988028	-0.510438	4.69727e-10	2.36803e-08	0.0923675	0.220631	0.847577	0.0634173	0.389077	0.892434	-0.12013	0.23042	1
ENSG00000049239	5.3727	7.09995e-15	1.87408e-13	H6PD	hexose-6-phosphate dehydrogenase/glucose 1-dehydrogenase [Source:HGNC Symbol;Acc:HGNC:4795]	0.067817	0.535463	0.942017	-0.227913	0.0657572	0.716983	0.0521456	0.714496	1	0.489099	4.10595e-09	1.29929e-07	-0.0199885	0.797075	1	0.0474763	0.53798	0.977995	-0.0886927	0.396709	1
ENSG00000104047	4.85982	7.17824e-15	1.89152e-13	DTWD1	DTW domain containing 1 [Source:HGNC Symbol;Acc:HGNC:30926]	-0.00864316	0.920894	1	-0.0056922	0.952852	1	-0.0930927	0.417226	0.999877	-0.318212	3.71632e-07	4.98526e-06	-0.0143324	0.824286	1	-0.106154	0.106198	0.666379	0.00422095	0.96122	1
ENSG00000283959	1.25578	7.1799e-15	1.89152e-13	AP002851.1		0.507295	0.106722	0.688085	-0.507852	0.111568	0.810223	-0.732359	0.070218	0.949803	1.23801	1.01886e-09	4.36648e-08	-0.19391	0.316124	0.9027	-0.166396	0.372531	0.885133	0.123025	0.620572	1
ENSG00000134001	7.70835	7.24863e-15	1.90778e-13	EIF2S1	eukaryotic translation initiation factor 2 subunit alpha [Source:HGNC Symbol;Acc:HGNC:3265]	-0.0392011	0.589573	0.96864	-0.0016304	0.983877	1	0.0201171	0.833205	1	-0.295152	4.58878e-08	9.01654e-07	-0.0682113	0.207735	0.837478	-0.0090786	0.864863	1	0.036556	0.612704	1
ENSG00000132669	4.95428	7.29998e-15	1.91944e-13	RIN2	Ras and Rab interactor 2 [Source:HGNC Symbol;Acc:HGNC:18750]	-0.0151832	0.888024	1	0.106305	0.373025	0.958739	0.0684428	0.627038	1	-0.496998	4.93216e-09	1.49803e-07	0.0266504	0.742132	1	0.0130182	0.87074	1	-0.0725349	0.503138	1
ENSG00000133961	7.12982	7.42708e-15	1.95094e-13	NUMB	NUMB, endocytic adaptor protein [Source:HGNC Symbol;Acc:HGNC:8060]	0.0444548	0.540446	0.943069	-0.0969246	0.232678	0.921378	-0.0159483	0.866575	1	0.342581	2.32855e-09	8.34905e-08	-0.0394369	0.455366	0.97117	0.00683971	0.896226	1	-0.00366723	0.958602	1
ENSG00000144034	5.07921	7.43414e-15	1.95094e-13	TPRKB	TP53RK binding protein [Source:HGNC Symbol;Acc:HGNC:24259]	-0.027402	0.859824	1	0.163758	0.340305	0.957908	-0.0185423	0.927359	1	-0.728357	4.52505e-09	1.39778e-07	0.041509	0.724969	1	-0.0971161	0.411854	0.90447	0.139549	0.381182	1
ENSG00000187240	5.68619	7.46179e-15	1.95631e-13	DYNC2H1	dynein cytoplasmic 2 heavy chain 1 [Source:HGNC Symbol;Acc:HGNC:2962]	0.176695	0.123564	0.714703	0.207639	0.100819	0.786431	-0.255027	0.0891442	0.950761	-0.366662	2.74118e-06	2.62763e-05	-0.124103	0.144901	0.790568	-0.22964	0.00896336	0.452073	0.203438	0.0757426	1
ENSG00000120699	4.66953	7.54101e-15	1.97518e-13	EXOSC8	exosome component 8 [Source:HGNC Symbol;Acc:HGNC:17035]	0.25764	0.265732	0.844893	0.012457	0.959627	1	0.147834	0.620634	1	-1.05485	9.2253e-09	2.47104e-07	-0.0340351	0.849311	1	-0.0253109	0.88742	1	0.085643	0.721926	1
ENSG00000144381	10.2092	7.60977e-15	1.99127e-13	HSPD1	heat shock protein family D (Hsp60) member 1 [Source:HGNC Symbol;Acc:HGNC:5261]	-0.0453889	0.687157	0.994838	-0.0194746	0.87601	1	0.0857728	0.564721	1	-0.505633	6.64984e-09	1.891e-07	-0.0481241	0.563932	1	0.0396199	0.636545	1	-0.0156339	0.889612	1
ENSG00000155438	6.5799	7.69551e-15	2.00984e-13	NIFK	nucleolar protein interacting with the FHA domain of MKI67 [Source:HGNC Symbol;Acc:HGNC:17838]	-0.0201993	0.785228	1	0.0242702	0.767798	1	-0.0697046	0.475464	1	-0.258989	7.75926e-07	9.15304e-06	-0.134613	0.0190349	0.521416	-0.0397746	0.467209	0.938694	0.105503	0.15765	1
ENSG00000155906	4.82655	7.69028e-15	2.00984e-13	RMND1	required for meiotic nuclear division 1 homolog [Source:HGNC Symbol;Acc:HGNC:21176]	0.0468304	0.647666	0.983767	-0.00155634	0.989034	1	0.0397511	0.766148	1	-0.425931	3.88316e-08	7.91584e-07	-0.0747009	0.331653	0.908739	0.0115671	0.879282	1	-0.0136832	0.893399	1
ENSG00000129910	-0.147501	7.71962e-15	2.01421e-13	CDH15	cadherin 15 [Source:HGNC Symbol;Acc:HGNC:1754]	0.146209	0.898375	1	0.168394	0.870434	1	-0.876855	0.50097	1	2.53704	2.53734e-08	5.6048e-07	0.0636953	0.905952	1	-0.498138	0.319674	0.851966	0.426721	0.549284	1
ENSG00000163050	5.63421	7.77166e-15	2.02584e-13	COQ8A	coenzyme Q8A [Source:HGNC Symbol;Acc:HGNC:16812]	-0.544326	0.00016626	0.0232678	0.44806	0.0032949	0.231068	0.134803	0.421109	1	-0.63174	1.13659e-09	4.78023e-08	0.198921	0.0460367	0.638406	0.0135331	0.886381	1	-0.130942	0.310778	1
ENSG00000100196	3.91684	7.7922e-15	2.02925e-13	KDELR3	KDEL endoplasmic reticulum protein retention receptor 3 [Source:HGNC Symbol;Acc:HGNC:6306]	0.27279	0.0527876	0.553437	-0.13023	0.384071	0.958739	0.0120816	0.945134	1	0.598037	5.59006e-09	1.6619e-07	-0.0891937	0.353369	0.92086	-0.0205665	0.827151	1	0.0491167	0.69701	1
ENSG00000160214	5.811	8.00228e-15	2.08197e-13	RRP1	ribosomal RNA processing 1 [Source:HGNC Symbol;Acc:HGNC:18785]	-0.112661	0.339721	0.883478	0.00170976	0.989324	1	0.264079	0.0913797	0.950761	-0.620323	2.25371e-10	1.32182e-08	0.0769424	0.385318	0.931955	0.151766	0.0874575	0.644606	-0.130867	0.268039	1
ENSG00000120278	3.93488	8.04423e-15	2.09088e-13	PLEKHG1	pleckstrin homology and RhoGEF domain containing G1 [Source:HGNC Symbol;Acc:HGNC:20884]	-0.443958	0.00122549	0.0875341	0.520429	0.000601443	0.0919532	0.12487	0.436114	1	0.46327	1.07275e-07	1.80319e-06	0.199628	0.0292661	0.581439	-0.111356	0.192328	0.755357	-0.170065	0.145984	1
ENSG00000143882	0.235977	8.20502e-15	2.13064e-13	ATP6V1C2	ATPase H+ transporting V1 subunit C2 [Source:HGNC Symbol;Acc:HGNC:18264]	-0.422866	0.469028	0.917424	-0.643098	0.373186	0.958739	0.697886	0.36514	0.985741	1.85051	1.24944e-09	5.11313e-08	0.0264204	0.92607	1	-0.056419	0.979567	1	-0.234928	0.593892	1
ENSG00000083799	5.61106	8.22915e-15	2.13284e-13	CYLD	CYLD lysine 63 deubiquitinase [Source:HGNC Symbol;Acc:HGNC:2584]	0.0514674	0.524732	0.937421	0.207297	0.0275936	0.554046	-0.0299691	0.77538	1	0.378425	2.1748e-09	7.87033e-08	-0.00611739	0.916041	1	-0.0880593	0.132598	0.702756	0.0341354	0.659986	1
ENSG00000135074	5.34046	8.22254e-15	2.13284e-13	ADAM19	ADAM metallopeptidase domain 19 [Source:HGNC Symbol;Acc:HGNC:197]	-0.254504	0.0127808	0.308623	0.131348	0.226292	0.917917	0.051206	0.685325	1	0.334176	8.27105e-07	9.64389e-06	0.122545	0.0873325	0.721398	0.0436169	0.530035	0.974291	-0.0699839	0.453844	1
ENSG00000105821	6.10995	8.25889e-15	2.13851e-13	DNAJC2	DnaJ heat shock protein family (Hsp40) member C2 [Source:HGNC Symbol;Acc:HGNC:13192]	0.19682	0.0616079	0.582539	-0.0458422	0.682518	0.987718	0.00347785	0.979152	1	-0.36878	5.04224e-07	6.44224e-06	-0.152626	0.0506943	0.647795	-0.0487608	0.51965	0.968161	0.10542	0.302058	1
ENSG00000148730	7.0536	8.48237e-15	2.19429e-13	EIF4EBP2	eukaryotic translation initiation factor 4E binding protein 2 [Source:HGNC Symbol;Acc:HGNC:3289]	0.12287	0.0905466	0.652121	-0.0251432	0.74954	1	-0.15262	0.10814	0.950761	0.399732	5.26022e-11	4.16299e-09	-0.0944513	0.0736731	0.697853	-0.107312	0.0438936	0.564413	0.0835159	0.232764	1
ENSG00000115368	6.44808	8.54357e-15	2.20802e-13	WDR75	WD repeat domain 75 [Source:HGNC Symbol;Acc:HGNC:25725]	0.00940696	0.922571	1	0.0446924	0.676386	0.986753	0.0550846	0.664536	1	-0.393076	5.47466e-08	1.047e-06	-0.0608563	0.399346	0.938439	-0.0363559	0.612032	1	0.0208369	0.828889	1
ENSG00000164151	6.71984	8.90383e-15	2.29895e-13	ICE1	interactor of little elongation complex ELL subunit 1 [Source:HGNC Symbol;Acc:HGNC:29154]	0.0202339	0.764165	1	0.0214112	0.775212	1	0.0017271	0.984412	1	-0.273524	5.14063e-08	9.94926e-07	-0.0605941	0.22789	0.85131	-0.0174897	0.724072	1	0.0470359	0.482351	1
ENSG00000079134	5.41858	8.9964e-15	2.32065e-13	THOC1	THO complex 1 [Source:HGNC Symbol;Acc:HGNC:19070]	0.23884	0.00822655	0.248753	-0.0434716	0.645959	0.986753	-0.0473221	0.671067	1	-0.284037	1.46086e-06	1.54518e-05	-0.154175	0.018941	0.521416	-0.053286	0.395772	0.895745	0.0948555	0.265592	1
ENSG00000135596	5.52923	9.02901e-15	2.32685e-13	MICAL1	microtubule associated monooxygenase, calponin and LIM domain containing 1 [Source:HGNC Symbol;Acc:HGNC:20619]	0.000585452	0.99736	1	-0.17173	0.371083	0.958739	0.099303	0.659544	1	0.751833	7.06783e-09	1.98497e-07	0.00846727	0.945101	1	0.0455767	0.704053	1	-0.161725	0.324547	1
ENSG00000154473	7.78817	9.19349e-15	2.367e-13	BUB3	BUB3, mitotic checkpoint protein [Source:HGNC Symbol;Acc:HGNC:1151]	-0.011352	0.897785	1	0.00912317	0.925628	1	-0.0145096	0.900654	1	-0.389853	9.39937e-09	2.50779e-07	-0.0403108	0.538656	1	0.00430308	0.947321	1	0.0406384	0.644878	1
ENSG00000099999	4.11721	9.27289e-15	2.38293e-13	RNF215	ring finger protein 215 [Source:HGNC Symbol;Acc:HGNC:33434]	-0.309435	0.0163891	0.351142	0.155974	0.255188	0.934557	0.105645	0.507294	1	0.37844	2.68318e-06	2.57839e-05	0.231816	0.0114366	0.459042	0.0943725	0.268272	0.8182	-0.192815	0.100313	1
ENSG00000136938	8.24158	9.26979e-15	2.38293e-13	ANP32B	acidic nuclear phosphoprotein 32 family member B [Source:HGNC Symbol;Acc:HGNC:16677]	0.0858672	0.522433	0.937421	-0.122959	0.404012	0.958739	0.0997874	0.571824	1	-0.537932	6.22392e-08	1.15691e-06	-0.0833777	0.402242	0.939486	-0.0516116	0.604198	1	0.043586	0.745384	1
ENSG00000148841	6.70974	9.32355e-15	2.39333e-13	ITPRIP	inositol 1,4,5-trisphosphate receptor interacting protein [Source:HGNC Symbol;Acc:HGNC:29370]	0.167543	0.134055	0.73227	0.136606	0.261132	0.939679	0.208617	0.150174	0.950761	-0.455436	3.59255e-08	7.42916e-07	-0.075473	0.357594	0.923649	0.0906914	0.265578	0.816018	-0.117164	0.284785	1
ENSG00000166582	5.4525	9.33094e-15	2.39333e-13	CENPV	centromere protein V [Source:HGNC Symbol;Acc:HGNC:29920]	-0.00871113	0.943222	1	0.200642	0.145045	0.858084	0.156566	0.33096	0.978744	-0.568311	5.41596e-09	1.62145e-07	0.077437	0.400949	0.939184	-0.0330539	0.718776	1	-0.0302194	0.80548	1
ENSG00000102575	0.833204	9.41353e-15	2.40997e-13	ACP5	acid phosphatase 5, tartrate resistant [Source:HGNC Symbol;Acc:HGNC:124]	-0.950462	0.0211688	0.391811	0.469546	0.258448	0.937882	0.473321	0.319628	0.974995	0.801714	9.63563e-06	7.7261e-05	0.510001	0.0428262	0.624249	0.20845	0.320567	0.852529	-0.317887	0.271806	1
ENSG00000172350	0.992891	9.40822e-15	2.40997e-13	ABCG4	ATP binding cassette subfamily G member 4 [Source:HGNC Symbol;Acc:HGNC:13884]	0.0818333	0.832377	1	0.12441	0.757505	1	-0.0125492	0.979083	1	1.03388	1.68114e-06	1.73869e-05	0.187615	0.515358	0.996511	0.13932	0.570648	0.995152	-0.151668	0.690349	1
ENSG00000055483	6.20239	9.44125e-15	2.41359e-13	USP36	ubiquitin specific peptidase 36 [Source:HGNC Symbol;Acc:HGNC:20062]	-0.110444	0.289304	0.853974	-0.17361	0.129953	0.843251	0.177542	0.194501	0.954598	-0.498432	1.55385e-09	6.05823e-08	0.0170406	0.825157	1	0.113368	0.142847	0.718322	-0.0967784	0.349229	1
ENSG00000171056	4.41871	9.44541e-15	2.41359e-13	SOX7	SRY-box 7 [Source:HGNC Symbol;Acc:HGNC:18196]	0.386789	0.000994416	0.0761768	-0.112026	0.34009	0.957908	-0.0457709	0.74138	1	-0.324403	8.9593e-06	7.26298e-05	-0.203593	0.0148431	0.504891	-0.0465582	0.557857	0.988573	0.0447198	0.673961	1
ENSG00000086189	5.35335	9.49592e-15	2.42357e-13	DIMT1	DIM1 dimethyladenosine transferase 1 homolog [Source:HGNC Symbol;Acc:HGNC:30217]	-0.00199499	0.981332	1	-0.0624398	0.510497	0.959841	0.0518634	0.643561	1	-0.310248	3.50535e-07	4.73187e-06	-0.084267	0.188177	0.824021	-0.0640589	0.310526	0.845322	0.0408118	0.631045	1
ENSG00000135124	3.8001	9.50227e-15	2.42357e-13	P2RX4	purinergic receptor P2X 4 [Source:HGNC Symbol;Acc:HGNC:8535]	0.115066	0.395117	0.904729	0.0977224	0.493825	0.958739	-0.0191514	0.910394	1	0.628971	8.90525e-10	3.93089e-08	-0.026008	0.782007	1	-0.139398	0.129142	0.698285	-0.0104307	0.931742	1
ENSG00000048392	8.23494	9.64882e-15	2.45699e-13	RRM2B	ribonucleotide reductase regulatory TP53 inducible subunit M2B [Source:HGNC Symbol;Acc:HGNC:17296]	-0.232707	0.00285703	0.141581	0.544909	2.81113e-07	0.000478138	-0.177207	0.071203	0.949803	-0.0668309	0.10828	0.242333	-0.135227	0.0156705	0.507902	0.0103686	0.845187	1	-0.0121819	0.865079	1
ENSG00000107815	6.2803	9.65138e-15	2.45699e-13	TWNK	twinkle mtDNA helicase [Source:HGNC Symbol;Acc:HGNC:1160]	-0.340037	0.0285627	0.441902	0.00653872	0.967913	1	0.205111	0.298969	0.969973	-0.740556	1.14324e-09	4.78946e-08	0.0809471	0.474743	0.978019	0.0926011	0.4113	0.903982	-0.094581	0.53189	1
ENSG00000135336	5.80422	9.67626e-15	2.45873e-13	ORC3	origin recognition complex subunit 3 [Source:HGNC Symbol;Acc:HGNC:8489]	0.0719875	0.673928	0.991543	0.153231	0.412201	0.958739	0.0798411	0.719964	1	-0.801954	4.54994e-09	1.40388e-07	-0.0055945	0.96563	1	0.00973521	0.939706	1	0.075568	0.662698	1
ENSG00000144821	2.80132	9.66955e-15	2.45873e-13	MYH15	myosin heavy chain 15 [Source:HGNC Symbol;Acc:HGNC:31073]	0.121519	0.480235	0.924808	-0.400448	0.0395357	0.618823	-0.297559	0.192655	0.954598	0.651539	4.23628e-08	8.48316e-07	-0.0202628	0.862707	1	0.0594511	0.608056	1	0.112572	0.472676	1
ENSG00000112511	3.88893	9.7447e-15	2.47381e-13	PHF1	PHD finger protein 1 [Source:HGNC Symbol;Acc:HGNC:8919]	0.00679308	0.954481	1	-0.102818	0.422298	0.958739	0.297406	0.0577976	0.949803	0.435039	1.53789e-07	2.42902e-06	0.0479136	0.567733	1	0.146419	0.0794101	0.631742	-0.237933	0.036379	1
ENSG00000153029	5.75741	9.84439e-15	2.49679e-13	MR1	major histocompatibility complex, class I-related [Source:HGNC Symbol;Acc:HGNC:4975]	-0.0370764	0.670691	0.990995	0.232499	0.0220016	0.519243	-0.0748378	0.51067	1	0.372632	1.38102e-08	3.44167e-07	0.0264941	0.672337	1	-0.0337447	0.585824	1	-0.028489	0.733178	1
ENSG00000147274	8.08116	9.95785e-15	2.52321e-13	RBMX	RNA binding motif protein X-linked [Source:HGNC Symbol;Acc:HGNC:9910]	-0.117519	0.250978	0.836927	-0.0777882	0.488233	0.958739	0.155999	0.247686	0.958444	-0.479599	2.31631e-09	8.31611e-08	0.00649358	0.931006	1	0.0581556	0.441296	0.923511	-0.0345331	0.73331	1
ENSG00000196187	5.31925	1.00178e-14	2.53605e-13	TMEM63A	transmembrane protein 63A [Source:HGNC Symbol;Acc:HGNC:29118]	0.0311086	0.800542	1	-0.210726	0.122803	0.831275	0.0144564	0.927808	1	0.528296	1.09082e-08	2.83802e-07	0.0371377	0.673491	1	0.031997	0.71159	1	-0.127682	0.278128	1
ENSG00000181790	0.47153	1.0084e-14	2.55042e-13	ADGRB1	adhesion G protein-coupled receptor B1 [Source:HGNC Symbol;Acc:HGNC:943]	-0.78385	0.175779	0.780242	0.596025	0.436641	0.958739	1.01205	0.164837	0.950761	1.53287	5.64071e-08	1.07197e-06	0.488955	0.147978	0.79274	0.117862	0.692305	1	-0.741972	0.0872466	1
ENSG00000182810	4.71033	1.02995e-14	2.60252e-13	DDX28	DEAD-box helicase 28 [Source:HGNC Symbol;Acc:HGNC:17330]	-0.0515183	0.661951	0.988386	0.24952	0.0607975	0.703219	0.15248	0.321699	0.974995	-0.571981	1.89446e-09	7.04316e-08	-0.00627693	0.943861	1	0.0559734	0.521898	0.968954	0.0235935	0.841247	1
ENSG00000155463	7.35467	1.03222e-14	2.60584e-13	OXA1L	OXA1L, mitochondrial inner membrane protein [Source:HGNC Symbol;Acc:HGNC:8526]	-0.100162	0.155863	0.760803	0.0475198	0.539353	0.96218	0.0932492	0.310874	0.972644	-0.319032	4.17705e-09	1.31415e-07	-0.00250625	0.960947	1	0.0189123	0.711619	1	-0.00861238	0.900473	1
ENSG00000185561	2.63369	1.03832e-14	2.61879e-13	TLCD2	TLC domain containing 2 [Source:HGNC Symbol;Acc:HGNC:33522]	0.556038	0.0039873	0.169012	-0.555509	0.00827786	0.358431	-0.190207	0.418878	1	0.805143	1.3955e-09	5.55222e-08	-0.207498	0.0945083	0.725851	0.00924971	0.938569	1	0.0359557	0.822991	1
ENSG00000260630	3.23792	1.04679e-14	2.63772e-13	SNAI3-AS1	SNAI3 antisense RNA 1 [Source:HGNC Symbol;Acc:HGNC:28327]	-0.307778	0.0534679	0.557286	0.197174	0.242934	0.927972	0.102957	0.601625	1	0.491275	1.00681e-06	1.13579e-05	0.317393	0.00542698	0.402924	0.00253568	0.980437	1	-0.212509	0.133901	1
ENSG00000178695	4.1529	1.05278e-14	2.65035e-13	KCTD12	potassium channel tetramerization domain containing 12 [Source:HGNC Symbol;Acc:HGNC:14678]	0.163985	0.187214	0.790497	-0.218273	0.114436	0.813933	-0.0979592	0.544101	1	-0.475878	1.15443e-07	1.92034e-06	-0.130151	0.164416	0.805781	-0.0101786	0.91128	1	0.0385467	0.756464	1
ENSG00000035928	6.18441	1.05495e-14	2.65324e-13	RFC1	replication factor C subunit 1 [Source:HGNC Symbol;Acc:HGNC:9969]	0.30466	0.00130085	0.0910063	-0.125896	0.190575	0.887472	0.0527441	0.640388	1	-0.290187	1.41377e-06	1.50466e-05	-0.190959	0.00509635	0.402924	0.0433864	0.495165	0.954036	0.0647126	0.450894	1
ENSG00000133101	4.19117	1.05588e-14	2.65324e-13	CCNA1	cyclin A1 [Source:HGNC Symbol;Acc:HGNC:1577]	0.661652	0.000205817	0.026672	-0.672977	0.000457063	0.0787247	0.33281	0.111167	0.950761	-0.442602	2.28474e-05	0.000162639	-0.234861	0.0512757	0.64962	0.0634684	0.588073	1	-0.078228	0.617904	1
ENSG00000152527	2.0975	1.06273e-14	2.66799e-13	PLEKHH2	pleckstrin homology, MyTH4 and FERM domain containing H2 [Source:HGNC Symbol;Acc:HGNC:30506]	0.188257	0.358445	0.886726	-0.237965	0.326263	0.954623	0.0456124	0.863222	1	0.731515	7.12944e-08	1.29693e-06	0.0674834	0.629765	1	0.112523	0.404444	0.899961	-0.173151	0.339484	1
ENSG00000119801	5.67873	1.06974e-14	2.68311e-13	YPEL5	yippee like 5 [Source:HGNC Symbol;Acc:HGNC:18329]	-0.0759223	0.592548	0.969657	0.173253	0.282393	0.94749	-0.214567	0.252497	0.961044	0.686399	8.07261e-10	3.63722e-08	-0.0542749	0.590113	1	-0.190427	0.062037	0.598365	0.135658	0.318026	1
ENSG00000152256	5.07867	1.07789e-14	2.70107e-13	PDK1	pyruvate dehydrogenase kinase 1 [Source:HGNC Symbol;Acc:HGNC:8809]	0.0138603	0.905534	1	-0.314784	0.01924	0.492103	-0.00272942	0.985894	1	-0.45631	1.00705e-07	1.70541e-06	-0.0537631	0.538435	1	-0.0531723	0.542203	0.980182	0.0317597	0.788386	1
ENSG00000136261	7.08351	1.08623e-14	2.7179e-13	BZW2	basic leucine zipper and W2 domains 2 [Source:HGNC Symbol;Acc:HGNC:18808]	-0.0439759	0.663816	0.989275	-0.000241049	0.998291	1	0.0851061	0.52285	1	-0.459966	5.92175e-09	1.73471e-07	-0.00427556	0.954483	1	0.00710234	0.924746	1	0.0162786	0.871806	1
ENSG00000197872	3.13544	1.0866e-14	2.7179e-13	FAM49A	family with sequence similarity 49 member A [Source:HGNC Symbol;Acc:HGNC:25373]	-0.6052	0.000634399	0.0575484	0.296468	0.0869068	0.76069	-0.00995796	0.961569	1	0.581571	6.45608e-08	1.19495e-06	0.151613	0.175137	0.815421	-0.153189	0.1476	0.724901	-0.0405665	0.778596	1
ENSG00000106714	4.0542	1.09224e-14	2.727e-13	CNTNAP3	contactin associated protein like 3 [Source:HGNC Symbol;Acc:HGNC:13834]	0.313908	0.00844987	0.252976	0.16158	0.194134	0.89102	-0.164093	0.262437	0.961894	-0.35683	4.10993e-06	3.68526e-05	-0.222519	0.0121482	0.470942	-0.117674	0.158944	0.734889	0.173213	0.126938	1
ENSG00000109534	5.12343	1.09202e-14	2.727e-13	GAR1	GAR1 ribonucleoprotein [Source:HGNC Symbol;Acc:HGNC:14264]	-0.0398667	0.741337	1	0.088086	0.515457	0.959912	0.00926971	0.953556	1	-0.573659	2.50786e-09	8.87501e-08	0.0191098	0.832833	1	-0.00290283	0.974283	1	0.0397412	0.745978	1
ENSG00000000971	1.64239	1.09508e-14	2.72906e-13	CFH	complement factor H [Source:HGNC Symbol;Acc:HGNC:4883]	1.2518	0.000906341	0.0725446	0.660513	0.177507	0.877189	0.122113	0.781271	1	0.982535	5.23029e-06	4.5577e-05	-0.0397902	0.853107	1	-0.289019	0.220831	0.782154	0.0467153	0.869487	1
ENSG00000133069	1.15646	1.09506e-14	2.72906e-13	TMCC2	transmembrane and coiled-coil domain family 2 [Source:HGNC Symbol;Acc:HGNC:24239]	-0.322607	0.31523	0.868936	0.633842	0.0844127	0.755049	0.596065	0.116818	0.950761	0.620018	3.46058e-05	0.000234269	0.390433	0.0498593	0.647795	0.202902	0.239349	0.796429	-0.400224	0.0954881	1
ENSG00000166257	2.33766	1.10014e-14	2.73917e-13	SCN3B	sodium voltage-gated channel beta subunit 3 [Source:HGNC Symbol;Acc:HGNC:20665]	-0.0844434	0.731161	1	0.434159	0.0833392	0.753177	-0.784801	0.0148892	0.949803	1.02138	1.08215e-09	4.60149e-08	-0.0764954	0.634573	1	-0.415774	0.00767136	0.436754	0.317357	0.127254	1
ENSG00000189091	8.36595	1.10427e-14	2.74695e-13	SF3B3	splicing factor 3b subunit 3 [Source:HGNC Symbol;Acc:HGNC:10770]	-0.0703266	0.412602	0.906051	-0.117405	0.217299	0.910846	0.181816	0.112171	0.950761	-0.449749	2.5553e-10	1.47331e-08	0.0729338	0.252148	0.864306	0.128186	0.0495661	0.571327	-0.114105	0.183939	1
ENSG00000142453	6.72374	1.10809e-14	2.75394e-13	CARM1	coactivator associated arginine methyltransferase 1 [Source:HGNC Symbol;Acc:HGNC:23393]	-0.0137138	0.85793	1	-0.139597	0.104096	0.790234	0.250109	0.0174837	0.949803	-0.36396	2.20034e-09	7.93113e-08	0.0359628	0.526729	1	0.0915248	0.111416	0.66966	-0.122241	0.114462	1
ENSG00000049323	4.71943	1.11458e-14	2.765e-13	LTBP1	latent transforming growth factor beta binding protein 1 [Source:HGNC Symbol;Acc:HGNC:6714]	0.638872	8.55388e-07	0.000439218	-0.262443	0.0256232	0.543076	0.111086	0.407273	0.993059	-0.243194	0.000267717	0.00140568	-0.0996546	0.195301	0.826015	0.0970474	0.208633	0.770708	-0.096876	0.338927	1
ENSG00000261824	4.87948	1.11444e-14	2.765e-13	LINC00662	long intergenic non-protein coding RNA 662 [Source:HGNC Symbol;Acc:HGNC:27122]	0.514769	5.09443e-05	0.0096951	0.118607	0.333127	0.956165	-0.127798	0.370875	0.985741	-0.239103	0.000450004	0.00222541	-0.298515	0.000827053	0.285324	-0.170278	0.0389952	0.555089	0.154941	0.158104	1
ENSG00000157693	4.98516	1.12527e-14	2.78899e-13	TMEM268	transmembrane protein 268 [Source:HGNC Symbol;Acc:HGNC:24513]	0.341874	0.000838748	0.0689598	-0.116655	0.252795	0.932569	0.113712	0.34675	0.980897	-0.357002	1.44609e-07	2.3163e-06	-0.104715	0.134854	0.778085	0.146253	0.0370672	0.55313	-0.0983666	0.285342	1
ENSG00000173868	-0.709794	1.12717e-14	2.79117e-13	PHOSPHO1	phosphoethanolamine/phosphocholine phosphatase [Source:HGNC Symbol;Acc:HGNC:16815]	-0.587066	0.618142	0.980039	4.29087	0.0525572	0.673894	0.563506	0.666033	1	2.02502	2.25619e-06	2.21981e-05	0.599545	0.358473	0.924166	-0.278672	0.560422	0.990151	-0.280683	0.701324	1
ENSG00000113360	6.93525	1.13029e-14	2.79381e-13	DROSHA	drosha ribonuclease III [Source:HGNC Symbol;Acc:HGNC:17904]	-0.01471	0.862382	1	-0.0369541	0.693847	0.992158	0.1776	0.118064	0.950761	-0.416057	1.21126e-09	5.01446e-08	0.0460777	0.46426	0.973973	0.0908708	0.155264	0.731251	-0.11793	0.168522	1
ENSG00000175445	2.4765	1.12931e-14	2.79381e-13	LPL	lipoprotein lipase [Source:HGNC Symbol;Acc:HGNC:6677]	-0.133491	0.643937	0.983119	-0.35408	0.241116	0.927132	0.419259	0.266997	0.961911	-1.54901	2.78053e-09	9.6149e-08	-0.0820796	0.756574	1	0.177718	0.49163	0.952099	0.162211	0.639558	1
ENSG00000164323	6.31336	1.13671e-14	2.80712e-13	CFAP97	cilia and flagella associated protein 97 [Source:HGNC Symbol;Acc:HGNC:29276]	0.185959	0.0127519	0.308197	-0.14104	0.0783111	0.746747	-0.0893639	0.338655	0.980633	-0.227215	2.91096e-06	2.76699e-05	-0.163196	0.00353521	0.371563	-0.0145665	0.778461	1	0.0889002	0.209066	1
ENSG00000102977	5.26386	1.13817e-14	2.80818e-13	ACD	ACD, shelterin complex subunit and telomerase recruitment factor [Source:HGNC Symbol;Acc:HGNC:25070]	-0.23404	0.153665	0.758168	0.134412	0.444976	0.958739	0.447226	0.039536	0.949803	-0.945578	4.42938e-11	3.64173e-09	0.219193	0.0846759	0.71703	0.28958	0.0233679	0.505111	-0.219378	0.186106	1
ENSG00000148832	1.77274	1.14472e-14	2.82178e-13	PAOX	polyamine oxidase [Source:HGNC Symbol;Acc:HGNC:20837]	-0.151935	0.511762	0.935585	0.136799	0.620389	0.981365	0.350967	0.219024	0.957962	0.777278	5.26358e-08	1.01155e-06	-0.0309179	0.880766	1	0.0696581	0.615505	1	-0.072182	0.700819	1
ENSG00000183098	3.48952	1.15094e-14	2.83455e-13	GPC6	glypican 6 [Source:HGNC Symbol;Acc:HGNC:4454]	0.0634698	0.713339	1	-0.0159889	0.932386	1	0.0483231	0.82986	1	-0.789013	1.28993e-08	3.26549e-07	-0.0706902	0.601725	1	0.0337831	0.801913	1	0.026886	0.881799	1
ENSG00000175130	3.23492	1.1546e-14	2.84099e-13	MARCKSL1	MARCKS like 1 [Source:HGNC Symbol;Acc:HGNC:7142]	0.0141916	0.923427	1	0.0624918	0.719321	0.996165	0.343152	0.0825685	0.950761	0.390593	3.72502e-05	0.000249687	0.170007	0.109813	0.744738	0.130265	0.217489	0.778557	-0.0683962	0.620182	1
ENSG00000107833	6.19998	1.1592e-14	2.84717e-13	NPM3	nucleophosmin/nucleoplasmin 3 [Source:HGNC Symbol;Acc:HGNC:7931]	-0.194423	0.267962	0.846279	0.170008	0.372574	0.958739	0.197464	0.387417	0.988508	-0.895353	5.75151e-10	2.80003e-08	0.0940098	0.479267	0.979262	0.124288	0.345775	0.867113	-0.0817609	0.643274	1
ENSG00000196562	7.51108	1.15873e-14	2.84717e-13	SULF2	sulfatase 2 [Source:HGNC Symbol;Acc:HGNC:20392]	-0.480372	2.99782e-05	0.0066871	0.159856	0.152611	0.863426	0.105364	0.419397	1	-0.407103	4.20588e-08	8.47421e-07	0.0316854	0.665928	1	0.143742	0.0567972	0.59102	-0.145409	0.146073	1
ENSG00000172638	1.38475	1.16441e-14	2.85738e-13	EFEMP2	EGF containing fibulin extracellular matrix protein 2 [Source:HGNC Symbol;Acc:HGNC:3219]	0.160962	0.64134	0.982322	-0.602311	0.102411	0.788651	-0.395877	0.378226	0.98622	1.04846	3.07758e-07	4.26009e-06	0.0921909	0.673292	1	0.163576	0.438084	0.921758	-0.0156642	0.95737	1
ENSG00000226887	6.09056	1.16801e-14	2.86363e-13	ERVMER34-1	endogenous retrovirus group MER34 member 1, envelope [Source:HGNC Symbol;Acc:HGNC:42970]	-0.0892706	0.564375	0.954622	-0.116415	0.490678	0.958739	0.0951625	0.639849	1	-0.667164	2.07299e-08	4.78088e-07	-0.041328	0.722823	1	-0.0209023	0.857888	1	0.0203198	0.896877	1
ENSG00000168067	4.57867	1.18926e-14	2.9131e-13	MAP4K2	mitogen-activated protein kinase kinase kinase kinase 2 [Source:HGNC Symbol;Acc:HGNC:6864]	-0.0632355	0.591939	0.969605	-0.0212827	0.869629	1	0.249629	0.109117	0.950761	0.364729	3.58889e-06	3.29848e-05	0.137601	0.109889	0.744738	0.140501	0.0964326	0.655218	-0.140964	0.211683	1
ENSG00000162385	5.32507	1.19369e-14	2.92132e-13	MAGOH	mago homolog, exon junction complex subunit [Source:HGNC Symbol;Acc:HGNC:6815]	-0.0948178	0.397822	0.906051	0.0365288	0.766976	1	0.188462	0.203666	0.955304	-0.56886	5.34926e-10	2.6277e-08	0.114819	0.175796	0.815421	0.0470346	0.571734	0.995695	-0.0688915	0.540433	1
ENSG00000168036	9.04804	1.1979e-14	2.92898e-13	CTNNB1	catenin beta 1 [Source:HGNC Symbol;Acc:HGNC:2514]	0.00136521	0.982206	1	0.0290774	0.671592	0.986753	-0.029427	0.71516	1	0.259524	2.62424e-08	5.77801e-07	-0.0166558	0.710239	1	0.0194834	0.665138	1	0.0183433	0.761342	1
ENSG00000184304	2.75414	1.20721e-14	2.9491e-13	PRKD1	protein kinase D1 [Source:HGNC Symbol;Acc:HGNC:9407]	0.445187	0.0369552	0.489353	0.119826	0.595472	0.969267	-0.425423	0.111604	0.950761	1.00571	1.58476e-10	9.84647e-09	-0.329194	0.0224833	0.541948	-0.215889	0.117856	0.680855	0.213849	0.241081	1
ENSG00000154814	4.94831	1.22663e-14	2.99385e-13	OXNAD1	oxidoreductase NAD binding domain containing 1 [Source:HGNC Symbol;Acc:HGNC:25128]	0.120019	0.303292	0.862104	0.129818	0.310874	0.953699	0.0286705	0.848718	1	-0.54728	2.89275e-09	9.88985e-08	-0.0146027	0.866612	1	0.0869906	0.313933	0.847346	-0.0248296	0.829947	1
ENSG00000184787	6.71907	1.23123e-14	3.0024e-13	UBE2G2	ubiquitin conjugating enzyme E2 G2 [Source:HGNC Symbol;Acc:HGNC:12483]	-0.0479529	0.517409	0.936411	-0.0401267	0.623334	0.982561	-0.0564214	0.561814	1	-0.272552	2.76619e-07	3.9206e-06	-0.0253938	0.642201	1	-0.0587756	0.283334	0.82801	0.0123766	0.865887	1
ENSG00000155265	5.04611	1.24287e-14	3.02806e-13	GOLGA7B	golgin A7 family member B [Source:HGNC Symbol;Acc:HGNC:31668]	-0.276832	0.0104872	0.281181	-0.12998	0.248259	0.930492	0.0449273	0.736822	1	0.274726	3.24417e-05	0.00022127	0.212799	0.00684492	0.416854	0.148443	0.0482049	0.569196	-0.130095	0.19269	1
ENSG00000101596	6.97648	1.25784e-14	3.06178e-13	SMCHD1	structural maintenance of chromosomes flexible hinge domain containing 1 [Source:HGNC Symbol;Acc:HGNC:29090]	0.230871	0.016107	0.349551	0.0405709	0.68693	0.989839	-0.0706384	0.554323	1	-0.303583	1.75654e-06	1.80413e-05	-0.126621	0.066886	0.68684	-0.0913989	0.179137	0.748585	0.104074	0.253626	1
ENSG00000076864	4.40568	1.27209e-14	3.09372e-13	RAP1GAP	RAP1 GTPase activating protein [Source:HGNC Symbol;Acc:HGNC:9858]	-0.112677	0.441767	0.906051	-0.127199	0.422199	0.958739	0.230613	0.226835	0.957962	0.427101	8.61871e-06	7.02665e-05	0.170391	0.10855	0.74383	0.238994	0.0250122	0.51238	-0.196596	0.159127	1
ENSG00000114850	7.23404	1.27369e-14	3.09485e-13	SSR3	signal sequence receptor subunit 3 [Source:HGNC Symbol;Acc:HGNC:11325]	0.0964497	0.219867	0.809446	0.0264337	0.759092	1	-0.00256323	0.979921	1	-0.308498	7.18584e-08	1.3037e-06	-0.0719436	0.214025	0.841712	-0.0098126	0.863775	1	0.0332407	0.666394	1
ENSG00000137273	3.57851	1.29043e-14	3.13272e-13	FOXF2	forkhead box F2 [Source:HGNC Symbol;Acc:HGNC:3810]	-0.115446	0.416418	0.906051	0.0981187	0.525342	0.961481	-0.00135602	0.994213	1	-0.557599	1.45166e-07	2.32386e-06	-0.010299	0.92374	1	-0.175184	0.109874	0.668443	0.0755505	0.602057	1
ENSG00000100462	7.68652	1.29526e-14	3.14163e-13	PRMT5	protein arginine methyltransferase 5 [Source:HGNC Symbol;Acc:HGNC:10894]	-0.0770325	0.328866	0.877771	-0.0687886	0.427123	0.958739	0.164299	0.116726	0.950761	-0.398849	4.93885e-10	2.45715e-08	0.0132434	0.819067	1	0.122744	0.0401807	0.555089	-0.0647699	0.405893	1
ENSG00000108055	7.32929	1.30129e-14	3.15346e-13	SMC3	structural maintenance of chromosomes 3 [Source:HGNC Symbol;Acc:HGNC:2468]	0.263695	0.00971367	0.268919	-0.097692	0.358551	0.958739	0.0464554	0.712212	1	-0.321683	1.47593e-06	1.55863e-05	-0.156775	0.0331086	0.596925	-0.0134882	0.84871	1	0.0270538	0.776829	1
ENSG00000092208	4.31673	1.33463e-14	3.23137e-13	GEMIN2	gem nuclear organelle associated protein 2 [Source:HGNC Symbol;Acc:HGNC:10884]	0.143041	0.289975	0.853974	0.166309	0.262943	0.939986	0.173485	0.321133	0.974995	-0.624131	5.63193e-09	1.66958e-07	-0.0192986	0.849902	1	0.10026	0.321874	0.852961	-0.0328203	0.80785	1
ENSG00000176986	7.74499	1.33676e-14	3.23366e-13	SEC24C	SEC24 homolog C, COPII coat complex component [Source:HGNC Symbol;Acc:HGNC:10705]	-0.126859	0.118124	0.705738	-0.00941684	0.91543	1	0.0526519	0.614685	1	0.25993	2.49094e-06	2.42015e-05	0.0664234	0.257574	0.86774	0.130287	0.0305627	0.532671	-0.108075	0.171631	1
ENSG00000138798	0.76551	1.33858e-14	3.23519e-13	EGF	epidermal growth factor [Source:HGNC Symbol;Acc:HGNC:3229]	1.22095	0.00884286	0.25834	-0.322787	0.421955	0.958739	-0.866426	0.133696	0.950761	1.6322	1.24902e-09	5.11313e-08	-0.422056	0.14277	0.786931	-0.634833	0.0144724	0.474409	0.4633	0.188204	1
ENSG00000108387	0.505519	1.34505e-14	3.24793e-13	SEPT4	septin 4 [Source:HGNC Symbol;Acc:HGNC:9165]	-0.136304	0.765869	1	0.063322	0.895747	1	0.398172	0.479194	1	1.42041	2.2947e-08	5.19102e-07	0.171002	0.534413	1	-0.120787	0.631349	1	-0.337789	0.325494	1
ENSG00000184060	0.8092	1.35071e-14	3.2587e-13	ADAP2	ArfGAP with dual PH domains 2 [Source:HGNC Symbol;Acc:HGNC:16487]	0.300119	0.538369	0.942726	-0.0403715	0.927446	1	0.000296799	0.998457	1	1.27643	4.80898e-09	1.46717e-07	-0.135191	0.695597	1	-0.121409	0.673944	1	-0.0822381	0.76355	1
ENSG00000205356	4.96379	1.35675e-14	3.27037e-13	TECPR1	tectonin beta-propeller repeat containing 1 [Source:HGNC Symbol;Acc:HGNC:22214]	-0.0829059	0.510694	0.935585	-0.0534176	0.696586	0.993121	0.114897	0.480645	1	0.483364	7.28333e-08	1.31788e-06	0.0345716	0.699082	1	0.0668185	0.444711	0.925718	-0.070731	0.549562	1
ENSG00000135127	6.66286	1.38244e-14	3.32936e-13	BICDL1	BICD family like cargo adaptor 1 [Source:HGNC Symbol;Acc:HGNC:28095]	0.123062	0.135237	0.732424	-0.175117	0.0554848	0.685004	0.196146	0.0705478	0.949803	-0.342304	1.72361e-08	4.09662e-07	0.000141955	0.998085	1	0.071797	0.226476	0.78423	-0.0894796	0.265805	1
ENSG00000116984	5.81501	1.38995e-14	3.34448e-13	MTR	5-methyltetrahydrofolate-homocysteine methyltransferase [Source:HGNC Symbol;Acc:HGNC:7468]	0.000376443	0.997626	1	0.0685652	0.614405	0.977745	0.035677	0.825529	1	-0.546184	1.35311e-08	3.39006e-07	0.0253477	0.784825	1	-0.0570187	0.539443	0.978398	0.0469052	0.705667	1
ENSG00000105289	3.65812	1.39405e-14	3.35137e-13	TJP3	tight junction protein 3 [Source:HGNC Symbol;Acc:HGNC:11829]	-0.187671	0.247569	0.835461	-0.717859	0.000416351	0.0767727	0.561246	0.0130957	0.949803	0.362123	0.000190295	0.00104094	0.231902	0.0479947	0.647351	0.427359	0.000648974	0.325949	-0.236304	0.131684	1
ENSG00000119950	5.26307	1.40248e-14	3.36867e-13	MXI1	MAX interactor 1, dimerization protein [Source:HGNC Symbol;Acc:HGNC:7534]	-0.30875	0.00378833	0.164023	0.0819296	0.460609	0.958739	-0.145047	0.27399	0.965894	-0.383043	1.11601e-07	1.86326e-06	0.0483477	0.51332	0.996057	-0.108176	0.146546	0.7227	0.082592	0.410714	1
ENSG00000135446	7.67856	1.40807e-14	3.37911e-13	CDK4	cyclin dependent kinase 4 [Source:HGNC Symbol;Acc:HGNC:1773]	-0.0558332	0.736019	1	0.0979133	0.587907	0.966135	0.234512	0.283091	0.966559	-0.818448	1.18328e-09	4.93891e-08	0.0284705	0.818674	1	0.137336	0.270184	0.820464	-0.0621103	0.708698	1
ENSG00000126458	4.4999	1.41585e-14	3.39481e-13	RRAS	RAS related [Source:HGNC Symbol;Acc:HGNC:10447]	-0.218137	0.0600056	0.578255	0.135457	0.280215	0.94749	0.192776	0.192391	0.954598	0.403756	2.41979e-07	3.51587e-06	0.130669	0.10869	0.74412	-0.0114625	0.8829	1	-0.043183	0.683937	1
ENSG00000008853	6.60596	1.41832e-14	3.39773e-13	RHOBTB2	Rho related BTB domain containing 2 [Source:HGNC Symbol;Acc:HGNC:18756]	-0.00292074	0.975555	1	0.0985682	0.355207	0.958739	0.0740102	0.553232	1	-0.446799	2.59834e-09	9.0772e-08	0.0625768	0.376881	0.92927	0.0348308	0.617613	1	-0.0887994	0.347379	1
ENSG00000146826	5.1343	1.42144e-14	3.4022e-13	C7orf43	chromosome 7 open reading frame 43 [Source:HGNC Symbol;Acc:HGNC:25604]	0.000341345	0.998141	1	0.108788	0.488724	0.958739	-0.0897838	0.62653	1	0.651237	2.43981e-09	8.64545e-08	-0.031445	0.755264	1	-0.0919184	0.353395	0.873089	-0.0116338	0.930324	1
ENSG00000101811	5.84246	1.43877e-14	3.43552e-13	CSTF2	cleavage stimulation factor subunit 2 [Source:HGNC Symbol;Acc:HGNC:2484]	0.0362009	0.655421	0.985619	-0.00671758	0.93975	1	0.149509	0.163482	0.950761	-0.432919	2.01788e-10	1.20957e-08	0.0167509	0.780423	1	0.190969	0.00306254	0.375455	-0.0928503	0.251238	1
ENSG00000122378	7.44371	1.43915e-14	3.43552e-13	PRXL2A	peroxiredoxin like 2A [Source:HGNC Symbol;Acc:HGNC:28651]	-0.0727984	0.292187	0.855191	-0.100312	0.193235	0.889946	0.166342	0.072356	0.949803	-0.303235	8.90424e-09	2.3982e-07	-0.000560012	0.991128	1	0.035373	0.485139	0.948014	-0.046874	0.491156	1
ENSG00000235823	4.53496	1.43768e-14	3.43552e-13	OLMALINC	oligodendrocyte maturation-associated long intergenic non-coding RNA [Source:HGNC Symbol;Acc:HGNC:28060]	0.0267744	0.797195	1	-0.454185	0.000410586	0.0765322	-0.00793104	0.953986	1	0.374834	3.01083e-07	4.18686e-06	0.0382803	0.608313	1	0.130114	0.086345	0.64373	-0.0422176	0.674126	1
ENSG00000187735	7.80365	1.45277e-14	3.46501e-13	TCEA1	transcription elongation factor A1 [Source:HGNC Symbol;Acc:HGNC:11612]	0.334409	2.93837e-05	0.00660866	-0.15789	0.0426014	0.635422	-0.0350542	0.694783	1	-0.150082	0.000422591	0.00210591	-0.211383	0.000181602	0.205603	-0.0406151	0.416449	0.906804	0.0770781	0.255655	1
ENSG00000095485	5.43387	1.48556e-14	3.54011e-13	CWF19L1	CWF19 like cell cycle control factor 1 [Source:HGNC Symbol;Acc:HGNC:25613]	-0.033154	0.709142	1	0.0747314	0.450871	0.958739	0.0748514	0.521322	1	-0.414023	3.21263e-09	1.08204e-07	-0.0254437	0.700897	1	0.0203478	0.756181	1	0.0725068	0.415742	1
ENSG00000073536	5.62234	1.49295e-14	3.55461e-13	NLE1	notchless homolog 1 [Source:HGNC Symbol;Acc:HGNC:19889]	-0.225625	0.124516	0.716249	0.0684238	0.660427	0.986753	0.264001	0.164933	0.950761	-0.765086	3.13016e-10	1.71742e-08	0.131762	0.234301	0.856011	0.202622	0.0671556	0.60569	-0.216167	0.141781	1
ENSG00000125735	1.2958	1.50496e-14	3.58008e-13	TNFSF14	TNF superfamily member 14 [Source:HGNC Symbol;Acc:HGNC:11930]	-0.374842	0.217844	0.807848	-0.788638	0.0308219	0.582248	0.537283	0.182786	0.954598	0.828664	7.51629e-07	8.91278e-06	0.256562	0.172811	0.812213	0.456407	0.0181707	0.484802	-0.475904	0.0691165	1
ENSG00000106992	4.77819	1.50835e-14	3.585e-13	AK1	adenylate kinase 1 [Source:HGNC Symbol;Acc:HGNC:361]	-0.339279	0.00567147	0.204158	0.211601	0.100919	0.786431	0.167583	0.262982	0.961894	0.339635	6.59196e-06	5.55399e-05	0.17779	0.0360752	0.609405	0.0999951	0.214245	0.77574	-0.131629	0.227662	1
ENSG00000174938	4.27076	1.51179e-14	3.59005e-13	SEZ6L2	seizure related 6 homolog like 2 [Source:HGNC Symbol;Acc:HGNC:30844]	0.0129919	0.936088	1	0.226932	0.213149	0.908192	0.195205	0.349891	0.981532	0.583612	2.23708e-07	3.29972e-06	0.0554543	0.625791	1	0.0806036	0.469901	0.940312	-0.117622	0.431278	1
ENSG00000050165	1.04186	1.51792e-14	3.59518e-13	DKK3	dickkopf WNT signaling pathway inhibitor 3 [Source:HGNC Symbol;Acc:HGNC:2893]	0.0998118	0.853023	1	0.08343	0.891697	1	-0.182935	0.787711	1	1.59304	4.17472e-08	8.42811e-07	0.0316164	0.919746	1	-0.132358	0.658166	1	0.12012	0.767428	1
ENSG00000113048	7.56588	1.51717e-14	3.59518e-13	MRPS27	mitochondrial ribosomal protein S27 [Source:HGNC Symbol;Acc:HGNC:14512]	-0.0213586	0.804217	1	0.00886015	0.926006	1	0.0664177	0.558438	1	-0.382879	8.71764e-09	2.36532e-07	-0.0300839	0.63701	1	0.0330919	0.604308	1	-0.00283835	0.97357	1
ENSG00000254815	0.266431	1.51617e-14	3.59518e-13	AP006284.1	novel transcript	0.193354	0.65533	0.985619	-0.602303	0.414702	0.958739	-0.292975	0.668343	1	1.18906	7.34114e-07	8.73554e-06	-0.0479297	0.85698	1	0.707281	0.018925	0.489689	0.102457	0.799084	1
ENSG00000084774	7.75223	1.52702e-14	3.61199e-13	CAD	carbamoyl-phosphate synthetase 2, aspartate transcarbamylase, and dihydroorotase [Source:HGNC Symbol;Acc:HGNC:1424]	-0.337834	0.0473218	0.531176	-0.151599	0.39675	0.958739	0.439463	0.0484479	0.949803	-0.86269	4.14718e-10	2.14974e-08	0.167568	0.182948	0.822237	0.21601	0.0879325	0.64463	-0.253365	0.131886	1
ENSG00000185163	5.42407	1.52767e-14	3.61199e-13	DDX51	DEAD-box helicase 51 [Source:HGNC Symbol;Acc:HGNC:20082]	-0.0831997	0.447426	0.906051	0.0735808	0.536076	0.96218	0.149724	0.294661	0.969174	-0.499838	6.13495e-09	1.78563e-07	0.0601075	0.464114	0.973973	0.00155308	0.98457	1	-0.0537628	0.620297	1
ENSG00000155100	5.92916	1.54059e-14	3.63938e-13	OTUD6B	OTU domain containing 6B [Source:HGNC Symbol;Acc:HGNC:24281]	0.0729319	0.466742	0.915848	0.046226	0.675811	0.986753	-0.0685965	0.600757	1	-0.395061	8.48409e-08	1.49055e-06	-0.0847232	0.257469	0.867592	-0.0435094	0.557177	0.988228	0.0819238	0.412877	1
ENSG00000162520	3.13888	1.54899e-14	3.65606e-13	SYNC	syncoilin, intermediate filament protein [Source:HGNC Symbol;Acc:HGNC:28897]	-0.317446	0.108842	0.689294	0.498111	0.0185898	0.487868	-0.428537	0.0871077	0.950761	0.731456	2.16761e-08	4.96544e-07	0.0804824	0.53766	1	-0.237805	0.0589002	0.594377	0.167287	0.325538	1
ENSG00000084092	5.23614	1.55605e-14	3.66954e-13	NOA1	nitric oxide associated 1 [Source:HGNC Symbol;Acc:HGNC:28473]	-0.040773	0.653799	0.984986	0.143057	0.161381	0.86583	-0.0223824	0.850431	1	-0.34201	2.14647e-07	3.18965e-06	-0.0769576	0.259948	0.868709	-0.0917122	0.176569	0.747231	0.108214	0.236637	1
ENSG00000146278	5.68023	1.56049e-14	3.67682e-13	PNRC1	proline rich nuclear receptor coactivator 1 [Source:HGNC Symbol;Acc:HGNC:17278]	-0.136234	0.159032	0.763725	0.0682773	0.519555	0.960226	-0.161296	0.202745	0.955087	0.419977	8.80076e-09	2.37603e-07	0.0837145	0.228617	0.852156	-0.179318	0.0132177	0.464019	0.11712	0.21066	1
ENSG00000183605	5.82765	1.56345e-14	3.68061e-13	SFXN4	sideroflexin 4 [Source:HGNC Symbol;Acc:HGNC:16088]	-0.155574	0.172929	0.776554	-0.0343185	0.779928	1	0.157352	0.289492	0.96764	-0.563051	8.93113e-10	3.93089e-08	0.0555283	0.511456	0.995231	0.106621	0.207506	0.770603	-0.08068	0.475663	1
ENSG00000276851	1.83276	1.579e-14	3.714e-13	AC002401.4	novel transcript	-0.487895	0.046326	0.52573	-0.0849194	0.737716	1	-0.442938	0.166242	0.950761	0.92686	2.35379e-09	8.4061e-08	-0.0635204	0.70357	1	-0.267033	0.0722293	0.61885	0.253851	0.230853	1
ENSG00000176533	0.205024	1.58228e-14	3.7185e-13	GNG7	G protein subunit gamma 7 [Source:HGNC Symbol;Acc:HGNC:4410]	-0.074102	0.899228	1	0.498917	0.557793	0.96218	0.0989132	0.895461	1	1.58241	2.34081e-07	3.41753e-06	0.277046	0.432801	0.958384	0.0304444	0.921501	1	-0.10617	0.81347	1
ENSG00000109738	2.88932	1.59407e-14	3.74297e-13	GLRB	glycine receptor beta [Source:HGNC Symbol;Acc:HGNC:4329]	-0.0042872	0.978974	1	-0.210449	0.259371	0.937882	0.437777	0.0454006	0.949803	0.696211	4.03012e-09	1.27827e-07	-0.0282894	0.800499	1	0.0102565	0.924938	1	-0.202137	0.177211	1
ENSG00000111907	6.62565	1.59865e-14	3.75048e-13	TPD52L1	TPD52 like 1 [Source:HGNC Symbol;Acc:HGNC:12006]	0.236943	0.00410806	0.171995	0.0551283	0.518743	0.959966	0.0245284	0.80662	1	-0.229593	8.10273e-06	6.65382e-05	-0.117022	0.0445062	0.632926	-0.0744531	0.188428	0.753351	0.0604181	0.425799	1
ENSG00000087263	6.77065	1.60439e-14	3.76072e-13	OGFOD1	2-oxoglutarate and iron dependent oxygenase domain containing 1 [Source:HGNC Symbol;Acc:HGNC:25585]	-0.00608729	0.939787	1	0.0243773	0.784448	1	0.0902812	0.395677	0.988973	-0.336433	3.31062e-08	6.95715e-07	-0.0596109	0.32151	0.903789	0.0151576	0.798805	1	0.0148981	0.852266	1
ENSG00000013016	3.57595	1.61906e-14	3.78857e-13	EHD3	EH domain containing 3 [Source:HGNC Symbol;Acc:HGNC:3244]	-0.230957	0.114361	0.697906	-0.09	0.556755	0.96218	-0.00482978	0.979192	1	0.463154	1.2276e-06	1.34115e-05	0.175495	0.0878816	0.72175	0.0277202	0.775745	1	0.00893406	0.945975	1
ENSG00000255182	2.48208	1.61796e-14	3.78857e-13	AC084125.2	novel transcript, antisense to PPP1R16A	0.061461	0.849387	1	0.215756	0.527248	0.9621	-0.622305	0.134322	0.950761	1.20473	6.32436e-09	1.82321e-07	-0.0278808	0.89325	1	-0.2139	0.272425	0.8222	0.142161	0.594029	1
ENSG00000108592	6.72092	1.6279e-14	3.80599e-13	FTSJ3	FtsJ RNA methyltransferase homolog 3 [Source:HGNC Symbol;Acc:HGNC:17136]	-0.171776	0.0582742	0.574592	0.0343514	0.722102	0.996787	0.169143	0.148161	0.950761	-0.479722	1.33882e-10	8.69565e-09	0.100899	0.130122	0.773073	0.136294	0.0425483	0.561274	-0.124934	0.158124	1
ENSG00000167005	7.70186	1.64558e-14	3.84402e-13	NUDT21	nudix hydrolase 21 [Source:HGNC Symbol;Acc:HGNC:13870]	0.0856047	0.42038	0.906051	0.024767	0.831909	1	0.0526317	0.704669	1	-0.433282	4.02645e-08	8.16511e-07	-0.0659614	0.401116	0.939184	-0.0104036	0.893805	1	0.0297762	0.777526	1
ENSG00000128805	4.28913	1.64737e-14	3.84491e-13	ARHGAP22	Rho GTPase activating protein 22 [Source:HGNC Symbol;Acc:HGNC:30320]	-0.371702	0.00135206	0.0933609	0.163377	0.165873	0.866424	-0.0595982	0.667351	1	-0.397281	2.19251e-07	3.2463e-06	0.109302	0.174511	0.815356	-0.110005	0.163436	0.73736	-0.0463241	0.661503	1
ENSG00000110324	-0.212953	1.65194e-14	3.85227e-13	IL10RA	interleukin 10 receptor subunit alpha [Source:HGNC Symbol;Acc:HGNC:5964]	0.319229	0.742518	1	1.17607	0.209435	0.904069	-1.41761	0.178409	0.954598	2.01467	1.86283e-07	2.83846e-06	-0.0500816	0.970396	1	-0.410255	0.324707	0.855492	0.566101	0.359494	1
ENSG00000145907	8.68483	1.65346e-14	3.8525e-13	G3BP1	G3BP stress granule assembly factor 1 [Source:HGNC Symbol;Acc:HGNC:30292]	0.0515528	0.430628	0.906051	-0.0729377	0.316003	0.954298	0.0244184	0.775487	1	-0.255206	8.96348e-08	1.55768e-06	-0.076146	0.118862	0.757085	0.0118755	0.803992	1	0.0319737	0.620735	1
ENSG00000205250	7.08095	1.65818e-14	3.8602e-13	E2F4	E2F transcription factor 4 [Source:HGNC Symbol;Acc:HGNC:3118]	-0.119389	0.173785	0.778195	0.00577715	0.951699	1	0.213181	0.0670953	0.949803	-0.444623	3.82066e-10	2.01113e-08	0.0512451	0.426241	0.954238	0.122948	0.0604072	0.597018	-0.110138	0.204275	1
ENSG00000146733	6.12663	1.66743e-14	3.8784e-13	PSPH	phosphoserine phosphatase [Source:HGNC Symbol;Acc:HGNC:9577]	0.453465	0.0282352	0.440592	0.247639	0.257499	0.936995	-0.0115011	0.964329	1	-0.776214	7.80379e-08	1.39535e-06	-0.131118	0.383094	0.931243	-0.0355086	0.806025	1	-0.00156875	0.99373	1
ENSG00000170144	8.71849	1.68748e-14	3.9217e-13	HNRNPA3	heterogeneous nuclear ribonucleoprotein A3 [Source:HGNC Symbol;Acc:HGNC:24941]	-0.111332	0.22277	0.813316	-0.11547	0.252032	0.932004	0.114269	0.340269	0.980897	-0.396069	1.11302e-08	2.88681e-07	-0.00963479	0.885052	1	0.0386908	0.564251	0.992374	-0.034594	0.700997	1
ENSG00000103005	7.06252	1.71073e-14	3.97233e-13	USB1	U6 snRNA biogenesis phosphodiesterase 1 [Source:HGNC Symbol;Acc:HGNC:25792]	-0.0931343	0.179588	0.784509	-0.0356602	0.638848	0.986753	0.140931	0.1231	0.950761	0.242895	5.7313e-07	7.13503e-06	0.0631991	0.210918	0.839941	0.0726441	0.149695	0.726783	-0.0907013	0.18113	1
ENSG00000115761	6.28041	1.7502e-14	4.06053e-13	NOL10	nucleolar protein 10 [Source:HGNC Symbol;Acc:HGNC:25862]	0.0651075	0.394417	0.90404	-0.102904	0.225779	0.916656	0.0648493	0.516758	1	-0.282457	2.65388e-07	3.78526e-06	-0.117417	0.0432286	0.625424	0.0182241	0.74511	1	0.0357704	0.635861	1
ENSG00000158560	1.74233	1.75706e-14	4.07296e-13	DYNC1I1	dynein cytoplasmic 1 intermediate chain 1 [Source:HGNC Symbol;Acc:HGNC:2963]	0.23219	0.550363	0.947948	0.240361	0.5592	0.96218	-0.533501	0.272176	0.965364	1.4264	2.56388e-09	9.01611e-08	-0.105403	0.658696	1	-0.371601	0.101384	0.660636	0.254704	0.40281	1
ENSG00000137414	4.86117	1.76482e-14	4.08747e-13	FAM8A1	family with sequence similarity 8 member A1 [Source:HGNC Symbol;Acc:HGNC:16372]	0.163015	0.206961	0.797656	-0.00402025	0.977773	1	-0.355432	0.0410519	0.949803	0.665972	1.36375e-10	8.77098e-09	-0.136003	0.137657	0.781977	-0.224402	0.0171044	0.479858	0.238238	0.057365	1
ENSG00000123505	7.59271	1.7733e-14	4.10363e-13	AMD1	adenosylmethionine decarboxylase 1 [Source:HGNC Symbol;Acc:HGNC:457]	0.186122	0.0220668	0.399978	-0.0933466	0.28111	0.94749	0.0242826	0.811645	1	-0.25423	2.10021e-06	2.09666e-05	-0.159719	0.0084213	0.429171	-0.00163839	0.977086	1	0.049238	0.523741	1
ENSG00000167085	8.3938	1.79295e-14	4.14557e-13	PHB	prohibitin [Source:HGNC Symbol;Acc:HGNC:8912]	-0.12722	0.180567	0.785345	0.0819406	0.431792	0.958739	0.193133	0.123579	0.950761	-0.511549	1.05639e-10	7.3191e-09	0.0730627	0.296318	0.89446	0.153142	0.0331951	0.543219	-0.0902712	0.335922	1
ENSG00000119946	3.86749	1.82528e-14	4.21673e-13	CNNM1	cyclin and CBS domain divalent metal cation transport mediator 1 [Source:HGNC Symbol;Acc:HGNC:102]	-0.260356	0.110612	0.691548	-0.046807	0.784327	1	0.141593	0.497678	1	-0.779907	2.59264e-09	9.06892e-08	0.135972	0.276605	0.880469	0.0532265	0.662273	1	-0.114389	0.488499	1
ENSG00000158301	2.85815	1.85827e-14	4.28931e-13	GPRASP2	G protein-coupled receptor associated sorting protein 2 [Source:HGNC Symbol;Acc:HGNC:25169]	-0.0250312	0.88236	1	0.0262068	0.909586	1	0.144047	0.500565	1	0.64489	3.65135e-08	7.53357e-07	0.0711289	0.53982	1	-0.0254794	0.940901	1	-0.12763	0.393684	1
ENSG00000186951	4.96491	1.86537e-14	4.30205e-13	PPARA	peroxisome proliferator activated receptor alpha [Source:HGNC Symbol;Acc:HGNC:9232]	0.0328785	0.726094	1	-0.0694237	0.506172	0.959091	0.10622	0.387944	0.988508	0.357385	1.2692e-07	2.07597e-06	0.090143	0.185732	0.823472	0.0356471	0.594044	1	-0.133632	0.143858	1
ENSG00000167080	1.38355	1.87569e-14	4.32219e-13	B4GALNT2	beta-1,4-N-acetyl-galactosaminyltransferase 2 [Source:HGNC Symbol;Acc:HGNC:24136]	1.17333	0.121807	0.713149	-1.0697	0.171044	0.872337	-0.945391	0.324505	0.974995	2.49943	9.7257e-10	4.20787e-08	-0.583817	0.174552	0.815356	-0.572842	0.180318	0.748585	0.538577	0.329009	1
ENSG00000118503	4.74486	1.88796e-14	4.34678e-13	TNFAIP3	TNF alpha induced protein 3 [Source:HGNC Symbol;Acc:HGNC:11896]	0.0877273	0.411754	0.906051	-0.0921508	0.441181	0.958739	0.126776	0.363523	0.985741	0.330949	4.12084e-06	3.69261e-05	0.127312	0.103042	0.736585	0.114318	0.139293	0.712999	-0.141125	0.171517	1
ENSG00000117593	6.89273	1.89428e-14	4.35764e-13	DARS2	aspartyl-tRNA synthetase 2, mitochondrial [Source:HGNC Symbol;Acc:HGNC:25538]	-0.0467953	0.656844	0.986261	-0.0503543	0.663641	0.986753	0.0787254	0.569803	1	-0.502183	2.08253e-09	7.57676e-08	0.0264792	0.734743	1	0.0600639	0.442927	0.924586	-0.0150702	0.885955	1
ENSG00000138035	6.87307	1.90302e-14	4.37405e-13	PNPT1	polyribonucleotide nucleotidyltransferase 1 [Source:HGNC Symbol;Acc:HGNC:23166]	-0.0164073	0.88083	1	-0.00415079	0.97251	1	0.096617	0.502753	1	-0.432293	9.68308e-08	1.65213e-06	-0.08792	0.284578	0.887519	-0.00373041	0.96339	1	-0.00206477	0.984938	1
ENSG00000277586	0.362589	1.90602e-14	4.37726e-13	NEFL	neurofilament light [Source:HGNC Symbol;Acc:HGNC:7739]	-2.74281	3.02361e-08	3.04758e-05	0.219399	0.452629	0.958739	0.407988	0.415688	0.999339	-1.22695	3.31767e-07	4.52566e-06	0.556216	0.142789	0.786931	0.175501	0.468053	0.93911	-0.336784	0.466194	1
ENSG00000228044	1.32685	1.90888e-14	4.38011e-13	AL160408.1		1.46852	8.21575e-06	0.00263039	-0.126674	0.688813	0.990154	-0.363222	0.3095	0.972561	-0.556334	0.00713625	0.025251	0.691529	0.00321517	0.364573	0.053993	0.822588	1	-0.320847	0.257215	1
ENSG00000165757	3.53393	1.94693e-14	4.46366e-13	JCAD	junctional cadherin 5 associated [Source:HGNC Symbol;Acc:HGNC:29283]	0.2772	0.0554611	0.566136	0.644853	0.00035205	0.0709681	-0.122098	0.494577	1	0.622129	3.49867e-09	1.14991e-07	-0.102344	0.298482	0.896295	-0.167839	0.0858109	0.643415	0.0892401	0.484749	1
ENSG00000112276	3.393	1.95689e-14	4.48273e-13	BVES	blood vessel epicardial substance [Source:HGNC Symbol;Acc:HGNC:1152]	0.132035	0.348976	0.883988	0.13364	0.390003	0.958739	-0.0980008	0.585859	1	0.609654	3.43528e-09	1.13319e-07	-0.0678442	0.484742	0.982606	-0.0844172	0.373735	0.885575	0.0612284	0.630813	1
ENSG00000026103	6.36825	1.9608e-14	4.48792e-13	FAS	Fas cell surface death receptor [Source:HGNC Symbol;Acc:HGNC:11920]	-0.226918	0.00439908	0.178681	0.257705	0.00395652	0.258208	-0.12548	0.20502	0.955637	-0.103467	0.0182851	0.0568827	-0.136953	0.0173268	0.508223	-0.0212294	0.695344	1	-0.00804048	0.912828	1
ENSG00000124508	2.56976	1.98794e-14	4.54621e-13	BTN2A2	butyrophilin subfamily 2 member A2 [Source:HGNC Symbol;Acc:HGNC:1137]	-0.0534456	0.81386	1	0.0901086	0.720574	0.996276	0.397164	0.101127	0.950761	0.500924	1.52248e-05	0.000114783	0.279974	0.0352594	0.604232	0.184121	0.143063	0.71879	-0.346663	0.0415939	1
ENSG00000176595	-0.618402	1.99132e-14	4.5501e-13	KBTBD11	kelch repeat and BTB domain containing 11 [Source:HGNC Symbol;Acc:HGNC:29104]	1.08958	0.290175	0.854174	4.10922	0.0698685	0.727469	-0.528199	0.693332	1	2.80288	1.94979e-10	1.17915e-08	-0.884517	0.111584	0.746931	-0.917304	0.0583525	0.591804	0.64648	0.354146	1
ENSG00000242861	2.97637	1.99712e-14	4.55953e-13	AL591895.1	novel transcript	0.0683167	0.713298	1	-0.459183	0.0310639	0.582248	-0.0122744	0.959814	1	0.782414	4.15675e-09	1.31232e-07	-0.0818839	0.518103	0.998145	0.0592737	0.633341	1	-0.177895	0.294578	1
ENSG00000175792	7.17421	2.02002e-14	4.60795e-13	RUVBL1	RuvB like AAA ATPase 1 [Source:HGNC Symbol;Acc:HGNC:10474]	-0.128801	0.302456	0.861669	0.024319	0.858313	1	0.223214	0.17636	0.954598	-0.604149	1.54452e-09	6.03051e-08	0.0662696	0.474573	0.978019	0.0969177	0.299426	0.839368	-0.117891	0.345573	1
ENSG00000163811	7.45119	2.04604e-14	4.6634e-13	WDR43	WD repeat domain 43 [Source:HGNC Symbol;Acc:HGNC:28945]	0.0219542	0.838527	1	-0.0143361	0.903842	1	0.00388808	0.978066	1	-0.389757	4.53563e-07	5.90305e-06	-0.104284	0.197663	0.827824	-0.0460547	0.565674	0.992921	0.0105882	0.921489	1
ENSG00000137266	4.32433	2.05173e-14	4.66855e-13	SLC22A23	solute carrier family 22 member 23 [Source:HGNC Symbol;Acc:HGNC:21106]	0.146002	0.166357	0.771022	-0.126471	0.274991	0.94669	0.038246	0.776614	1	0.408759	5.52528e-08	1.05445e-06	0.0238179	0.746725	1	-0.00997485	0.891447	1	-0.001253	0.989762	1
ENSG00000170464	3.47961	2.05024e-14	4.66855e-13	DNAJC18	DnaJ heat shock protein family (Hsp40) member C18 [Source:HGNC Symbol;Acc:HGNC:28429]	-0.14358	0.262536	0.843128	0.288431	0.0555091	0.685004	-0.0935117	0.573898	1	0.470801	1.01067e-07	1.70878e-06	0.111574	0.215229	0.842129	-0.0765774	0.384277	0.89159	0.0587812	0.621913	1
ENSG00000163053	5.59362	2.06363e-14	4.68833e-13	SLC16A14	solute carrier family 16 member 14 [Source:HGNC Symbol;Acc:HGNC:26417]	-0.0386638	0.780433	1	0.105959	0.487936	0.958739	-0.0118823	0.947905	1	-0.597535	2.01943e-08	4.67717e-07	-0.0597141	0.568767	1	-0.0261886	0.800781	1	0.0887471	0.528211	1
ENSG00000172172	6.8523	2.06387e-14	4.68833e-13	MRPL13	mitochondrial ribosomal protein L13 [Source:HGNC Symbol;Acc:HGNC:14278]	-0.0432028	0.660299	0.987478	0.189925	0.0911115	0.764285	-0.081771	0.528445	1	-0.403656	3.73087e-08	7.66278e-07	-0.0255215	0.725752	1	-0.0710327	0.329859	0.8582	0.0780738	0.428433	1
ENSG00000101680	1.28548	2.09219e-14	4.74869e-13	LAMA1	laminin subunit alpha 1 [Source:HGNC Symbol;Acc:HGNC:6481]	-0.372048	0.341847	0.883988	0.883667	0.0267878	0.552227	-0.593808	0.21502	0.957962	1.24221	1.63411e-08	3.93198e-07	0.0983255	0.676792	1	-0.358158	0.0863499	0.64373	0.0952525	0.746953	1
ENSG00000165813	6.15045	2.10449e-14	4.77263e-13	CCDC186	coiled-coil domain containing 186 [Source:HGNC Symbol;Acc:HGNC:24349]	-0.0359738	0.704168	0.999356	0.143202	0.186239	0.886236	-0.149243	0.235551	0.958444	0.470227	6.51741e-10	3.10621e-08	-0.0750731	0.275605	0.880469	-0.116538	0.0927214	0.651236	0.0347381	0.704899	1
ENSG00000124562	5.89107	2.1506e-14	4.87315e-13	SNRPC	small nuclear ribonucleoprotein polypeptide C [Source:HGNC Symbol;Acc:HGNC:11157]	-0.0222595	0.813577	1	0.164529	0.122107	0.830377	0.164809	0.187184	0.954598	-0.478329	6.90402e-10	3.22828e-08	0.121801	0.0900728	0.722672	0.0697176	0.321348	0.852921	-0.110617	0.242974	1
ENSG00000161638	8.37335	2.15934e-14	4.88482e-13	ITGA5	integrin subunit alpha 5 [Source:HGNC Symbol;Acc:HGNC:6141]	0.173914	0.0479039	0.534671	-0.271587	0.00672112	0.327778	0.314778	0.00778646	0.949803	0.25957	6.19121e-06	5.25211e-05	-0.0104761	0.865132	1	0.237711	0.00050539	0.325949	-0.202884	0.0197566	1
ENSG00000197056	5.15869	2.15869e-14	4.88482e-13	ZMYM1	zinc finger MYM-type containing 1 [Source:HGNC Symbol;Acc:HGNC:26253]	0.107989	0.361746	0.887774	0.198711	0.13723	0.850117	-0.219935	0.161521	0.950761	-0.449345	1.65474e-07	2.5674e-06	-0.106329	0.231892	0.854014	-0.133534	0.134497	0.70544	0.210538	0.0834337	1
ENSG00000175832	6.05131	2.16457e-14	4.89258e-13	ETV4	ETS variant 4 [Source:HGNC Symbol;Acc:HGNC:3493]	-0.142643	0.116377	0.702078	0.135485	0.173061	0.873928	0.036172	0.755713	1	-0.41613	3.42729e-09	1.13192e-07	0.120821	0.075266	0.699313	-0.0312111	0.63462	1	-0.0543585	0.538782	1
ENSG00000178537	4.92771	2.17087e-14	4.90274e-13	SLC25A20	solute carrier family 25 member 20 [Source:HGNC Symbol;Acc:HGNC:1421]	-0.0165714	0.870051	1	-0.042675	0.698724	0.993918	0.0827826	0.528448	1	0.382326	1.30973e-07	2.13304e-06	0.0026053	0.971255	1	0.0943495	0.191331	0.755357	-0.0894367	0.353565	1
ENSG00000105202	7.4322	2.19567e-14	4.95464e-13	FBL	fibrillarin [Source:HGNC Symbol;Acc:HGNC:3599]	-0.178113	0.265218	0.844893	0.134283	0.441303	0.958739	0.167655	0.421877	1	-0.841028	2.63208e-10	1.5053e-08	0.171684	0.155125	0.798505	0.143371	0.231794	0.788309	-0.111715	0.484682	1
ENSG00000256268	2.41849	2.19819e-14	4.95622e-13	LINC02454	long intergenic non-protein coding RNA 2454 [Source:HGNC Symbol;Acc:HGNC:53387]	-0.204728	0.278034	0.848264	-0.494946	0.0200176	0.501157	0.330214	0.190682	0.954598	0.689354	1.35557e-08	3.39068e-07	-0.0564002	0.642355	1	0.154274	0.197697	0.760251	-0.228296	0.169374	1
ENSG00000162591	2.24738	2.20568e-14	4.96899e-13	MEGF6	multiple EGF like domains 6 [Source:HGNC Symbol;Acc:HGNC:3232]	-0.142512	0.589023	0.968259	-0.390572	0.15935	0.86583	-0.0608163	0.857256	1	0.819938	4.01516e-07	5.33538e-06	0.163442	0.34958	0.919201	0.0841163	0.60943	1	-0.00488229	0.982369	1
ENSG00000167535	4.9272	2.23049e-14	5.02072e-13	CACNB3	calcium voltage-gated channel auxiliary subunit beta 3 [Source:HGNC Symbol;Acc:HGNC:1403]	-0.0929648	0.486898	0.928108	-0.422927	0.00653396	0.326866	0.250856	0.156606	0.950761	0.455323	6.45113e-07	7.87208e-06	0.103752	0.279383	0.883364	0.208384	0.0318952	0.533823	-0.242893	0.0625121	1
ENSG00000185760	4.16799	2.23799e-14	5.03344e-13	KCNQ5	potassium voltage-gated channel subfamily Q member 5 [Source:HGNC Symbol;Acc:HGNC:6299]	0.00901932	0.963233	1	0.190962	0.367462	0.958739	0.141331	0.575542	1	-0.850143	3.23507e-08	6.81578e-07	-0.0178335	0.906587	1	0.0211092	0.888212	1	-0.10775	0.592505	1
ENSG00000070785	5.55131	2.24585e-14	5.04696e-13	EIF2B3	eukaryotic translation initiation factor 2B subunit gamma [Source:HGNC Symbol;Acc:HGNC:3259]	0.0492483	0.546508	0.945703	0.0767815	0.394714	0.958739	0.00969349	0.927216	1	-0.321688	9.38971e-08	1.61015e-06	-0.0466753	0.440589	0.964616	-0.0395894	0.510611	0.96311	0.0560211	0.487799	1
ENSG00000157778	5.50511	2.27577e-14	5.10998e-13	PSMG3	proteasome assembly chaperone 3 [Source:HGNC Symbol;Acc:HGNC:22420]	-0.307549	0.00546213	0.199525	0.120057	0.293343	0.948292	0.2936	0.0361263	0.949803	-0.610924	2.34597e-11	2.24237e-09	0.217819	0.00841134	0.429171	0.178522	0.0256848	0.513583	-0.199566	0.060654	1
ENSG00000188158	5.23534	2.27984e-14	5.11489e-13	NHS	NHS actin remodeling regulator [Source:HGNC Symbol;Acc:HGNC:7820]	0.245024	0.022441	0.401885	0.365315	0.00324745	0.230747	-0.434426	0.0025614	0.949803	0.567911	5.49702e-11	4.30426e-09	-0.153697	0.0425468	0.623851	-0.288198	0.00038764	0.325949	0.268812	0.00917202	1
ENSG00000196517	4.39442	2.28439e-14	5.12088e-13	SLC6A9	solute carrier family 6 member 9 [Source:HGNC Symbol;Acc:HGNC:11056]	0.610843	0.0197607	0.380949	-0.0921608	0.726492	0.998271	0.290193	0.365928	0.985741	-1.04529	5.37646e-08	1.02966e-06	0.0438334	0.822589	1	0.144658	0.446032	0.926728	-0.248896	0.335906	1
ENSG00000173465	4.75742	2.31062e-14	5.1754e-13	SSSCA1	Sjogren syndrome/scleroderma autoantigen 1 [Source:HGNC Symbol;Acc:HGNC:11328]	-0.195962	0.081435	0.631779	0.110971	0.358804	0.958739	0.313476	0.034178	0.949803	-0.657504	1.48724e-11	1.57551e-09	0.160955	0.0598076	0.667307	0.251885	0.0037088	0.397367	-0.15272	0.1694	1
ENSG00000121690	3.5794	2.32032e-14	5.19287e-13	DEPDC7	DEP domain containing 7 [Source:HGNC Symbol;Acc:HGNC:29899]	-0.179247	0.15014	0.7534	0.441524	0.00214754	0.189137	-0.292074	0.0721989	0.949803	-0.400087	2.83143e-06	2.70462e-05	-0.00401813	0.965128	1	-0.247655	0.00947037	0.460358	0.153307	0.214989	1
ENSG00000116922	5.13677	2.3316e-14	5.21383e-13	C1orf109	chromosome 1 open reading frame 109 [Source:HGNC Symbol;Acc:HGNC:26039]	-0.0845623	0.538506	0.942726	0.143398	0.338779	0.957908	0.0729253	0.68293	1	-0.671444	1.80919e-09	6.78417e-08	0.0565806	0.587233	1	0.063708	0.535255	0.976768	0.000626805	0.996431	1
ENSG00000137692	6.71064	2.36526e-14	5.28474e-13	DCUN1D5	defective in cullin neddylation 1 domain containing 5 [Source:HGNC Symbol;Acc:HGNC:28409]	0.154555	0.0710352	0.603327	0.022842	0.804478	1	-0.0159043	0.884004	1	-0.271007	2.36626e-06	2.31389e-05	-0.12887	0.0420481	0.622841	-0.0927956	0.135368	0.706676	0.139063	0.0988967	1
ENSG00000105223	6.64783	2.37729e-14	5.29862e-13	PLD3	phospholipase D family member 3 [Source:HGNC Symbol;Acc:HGNC:17158]	-0.136832	0.171149	0.774207	0.0806158	0.464764	0.958739	0.0599622	0.641778	1	0.348989	5.04638e-07	6.4445e-06	0.0501586	0.483604	0.981857	0.0713283	0.314472	0.847499	-0.0380158	0.690007	1
ENSG00000165283	8.09697	2.37414e-14	5.29862e-13	STOML2	stomatin like 2 [Source:HGNC Symbol;Acc:HGNC:14559]	-0.0876036	0.386222	0.899937	0.102761	0.358756	0.958739	0.148966	0.263425	0.961894	-0.529635	2.43211e-10	1.41628e-08	0.0781603	0.29839	0.896217	0.130558	0.0865108	0.64373	-0.0840744	0.402903	1
ENSG00000177302	5.6549	2.37731e-14	5.29862e-13	TOP3A	DNA topoisomerase III alpha [Source:HGNC Symbol;Acc:HGNC:11992]	-0.0277699	0.762662	1	0.0116733	0.908045	1	0.250605	0.0437913	0.949803	-0.458127	8.92705e-10	3.93089e-08	0.0843912	0.222688	0.849365	0.103826	0.133305	0.704421	-0.126544	0.172805	1
ENSG00000135083	1.81356	2.38582e-14	5.31323e-13	CCNJL	cyclin J like [Source:HGNC Symbol;Acc:HGNC:25876]	0.0787151	0.738504	1	-0.153221	0.571874	0.963732	0.319421	0.321149	0.974995	0.804927	9.75477e-08	1.6602e-06	0.0599899	0.737381	1	-0.00250019	0.987036	1	-0.10127	0.68853	1
ENSG00000184162	4.24226	2.40341e-14	5.34804e-13	NR2C2AP	nuclear receptor 2C2 associated protein [Source:HGNC Symbol;Acc:HGNC:30763]	-0.0998694	0.645171	0.983444	0.050438	0.825762	1	0.131966	0.638142	1	-1.04028	4.3597e-09	1.36223e-07	-0.0237069	0.890862	1	0.117789	0.483343	0.946965	0.0287479	0.898869	1
ENSG00000178966	4.6531	2.40989e-14	5.35807e-13	RMI1	RecQ mediated genome instability 1 [Source:HGNC Symbol;Acc:HGNC:25764]	0.35432	0.0485975	0.537837	0.130897	0.494365	0.958739	-0.0433613	0.847908	1	-0.655639	2.89848e-07	4.06175e-06	-0.205539	0.127687	0.769972	-0.077448	0.558633	0.988917	0.191381	0.285329	1
ENSG00000149557	2.81771	2.42411e-14	5.38219e-13	FEZ1	fasciculation and elongation protein zeta 1 [Source:HGNC Symbol;Acc:HGNC:3659]	-0.855153	2.02792e-05	0.00516704	0.682033	0.0005474	0.0873664	-0.0638728	0.767757	1	0.39591	6.37719e-05	0.000397683	0.288551	0.0188132	0.521366	-0.0334486	0.755072	1	-0.0793595	0.599902	1
ENSG00000162433	6.65802	2.42469e-14	5.38219e-13	AK4	adenylate kinase 4 [Source:HGNC Symbol;Acc:HGNC:363]	0.206344	0.00872107	0.257944	-0.258096	0.00331086	0.231068	0.0813449	0.404864	0.992602	-0.233217	3.77531e-06	3.43387e-05	-0.12165	0.0314561	0.590485	0.00796947	0.883429	1	0.0177715	0.808542	1
ENSG00000198924	5.18798	2.4383e-14	5.40797e-13	DCLRE1A	DNA cross-link repair 1A [Source:HGNC Symbol;Acc:HGNC:17660]	0.0678063	0.596394	0.972163	-0.102036	0.465324	0.958739	0.202719	0.229939	0.958444	-0.545788	2.58914e-08	5.70533e-07	-0.0478876	0.618507	1	0.0618319	0.518861	0.967991	-0.0479381	0.709542	1
ENSG00000117461	5.06885	2.44579e-14	5.42018e-13	PIK3R3	phosphoinositide-3-kinase regulatory subunit 3 [Source:HGNC Symbol;Acc:HGNC:8981]	-0.263849	0.00534736	0.197289	0.131812	0.186335	0.886236	-0.0850105	0.465851	1	0.304004	8.47427e-07	9.84288e-06	0.0818092	0.206538	0.835987	-0.0247637	0.696119	1	0.0490046	0.568207	1
ENSG00000186687	4.98068	2.45993e-14	5.44707e-13	LYRM7	LYR motif containing 7 [Source:HGNC Symbol;Acc:HGNC:28072]	0.093462	0.452869	0.908955	0.0936084	0.495082	0.958739	-0.217269	0.187345	0.954598	-0.470129	1.8875e-07	2.86323e-06	-0.136019	0.151486	0.796163	-0.0750257	0.415443	0.906286	0.155486	0.218749	1
ENSG00000168209	9.72999	2.46859e-14	5.4618e-13	DDIT4	DNA damage inducible transcript 4 [Source:HGNC Symbol;Acc:HGNC:24944]	-0.0436665	0.82422	1	0.0674205	0.756394	1	0.223707	0.392234	0.988508	-0.842823	1.52642e-08	3.73898e-07	0.0360141	0.805479	1	-0.0493089	0.73668	1	-0.114033	0.567833	1
ENSG00000162643	2.71293	2.50777e-14	5.54398e-13	WDR63	WD repeat domain 63 [Source:HGNC Symbol;Acc:HGNC:30711]	-1.23659	9.47961e-07	0.000469051	0.856337	0.000136354	0.0445037	-0.320111	0.217008	0.957962	-0.306606	0.00737477	0.025997	0.204772	0.187198	0.823674	-0.157552	0.243257	0.797781	-0.0207583	0.914564	1
ENSG00000124067	6.88975	2.52424e-14	5.57587e-13	SLC12A4	solute carrier family 12 member 4 [Source:HGNC Symbol;Acc:HGNC:10913]	-0.463962	0.000327293	0.0365039	0.161386	0.217455	0.910846	-0.0299434	0.84319	1	0.355544	5.4143e-06	4.68952e-05	0.131361	0.124425	0.766261	0.038873	0.639314	1	-0.104397	0.354169	1
ENSG00000137492	6.70092	2.53048e-14	5.58511e-13	THAP12	THAP domain containing 12 [Source:HGNC Symbol;Acc:HGNC:9440]	0.286292	0.000448975	0.0461072	-0.0890462	0.273413	0.94603	-0.0446795	0.639997	1	-0.169635	0.000244975	0.00129906	-0.189159	0.00124391	0.306952	-0.0891601	0.102252	0.660731	0.112246	0.125321	1
ENSG00000120217	3.33048	2.53548e-14	5.59161e-13	CD274	CD274 molecule [Source:HGNC Symbol;Acc:HGNC:17635]	0.231042	0.167696	0.77133	0.0397721	0.836902	1	0.0447759	0.834751	1	0.639907	3.34147e-08	6.99421e-07	-0.0536454	0.636514	1	0.0768568	0.495687	0.954433	-0.0699103	0.643866	1
ENSG00000181754	1.95619	2.57257e-14	5.66881e-13	AMIGO1	adhesion molecule with Ig like domain 1 [Source:HGNC Symbol;Acc:HGNC:20824]	-0.345325	0.145905	0.747749	-0.128405	0.60953	0.974893	0.288927	0.330362	0.978635	0.742574	2.61748e-07	3.75175e-06	0.0951528	0.536963	1	0.109396	0.450021	0.929463	-0.132816	0.50368	1
ENSG00000040341	6.02688	2.59707e-14	5.71818e-13	STAU2	staufen double-stranded RNA binding protein 2 [Source:HGNC Symbol;Acc:HGNC:11371]	0.125874	0.148878	0.751684	-0.0851169	0.376053	0.958739	-0.0763394	0.498711	1	0.421346	7.94836e-10	3.58919e-08	-0.124613	0.0507915	0.647795	-0.0311884	0.612492	1	0.0820424	0.327811	1
ENSG00000108559	5.74908	2.67177e-14	5.87788e-13	NUP88	nucleoporin 88 [Source:HGNC Symbol;Acc:HGNC:8067]	0.0791732	0.495557	0.932003	0.0211995	0.866787	1	0.0281703	0.852099	1	-0.469737	6.04681e-08	1.13567e-06	-0.0693111	0.424967	0.953574	-0.0254297	0.767482	1	0.072493	0.532186	1
ENSG00000144452	7.9317	2.69666e-14	5.92468e-13	ABCA12	ATP binding cassette subfamily A member 12 [Source:HGNC Symbol;Acc:HGNC:14637]	-0.13251	0.0664025	0.594111	0.218034	0.0091627	0.36952	-0.279956	0.00478064	0.949803	-0.110615	0.00861635	0.0297176	-0.0894597	0.091033	0.723167	-0.0860791	0.102332	0.660731	0.0256954	0.711292	1
ENSG00000181788	4.783	2.69957e-14	5.92468e-13	SIAH2	siah E3 ubiquitin protein ligase 2 [Source:HGNC Symbol;Acc:HGNC:10858]	0.258158	0.00977062	0.269673	-0.156765	0.134156	0.846756	0.119145	0.333626	0.979363	-0.327303	1.07705e-06	1.20323e-05	-0.152429	0.0359804	0.608938	0.0529946	0.447876	0.927514	0.0371604	0.69016	1
ENSG00000230124	6.41003	2.6994e-14	5.92468e-13	ACBD6	acyl-CoA binding domain containing 6 [Source:HGNC Symbol;Acc:HGNC:23339]	-0.171105	0.0423505	0.510511	0.213326	0.0243572	0.535859	0.0478939	0.654324	1	-0.353918	1.37658e-08	3.43375e-07	0.0960839	0.118052	0.75649	-0.0495478	0.41096	0.903707	-0.0740747	0.363064	1
ENSG00000101298	3.36852	2.7206e-14	5.96602e-13	SNPH	syntaphilin [Source:HGNC Symbol;Acc:HGNC:15931]	0.0670954	0.657775	0.986481	0.144088	0.390305	0.958739	-0.0602339	0.755978	1	0.459234	3.3706e-06	3.1253e-05	0.0697955	0.50905	0.993336	0.116919	0.259159	0.810823	0.00827636	0.952053	1
ENSG00000164647	4.69897	2.72602e-14	5.97311e-13	STEAP1	STEAP family member 1 [Source:HGNC Symbol;Acc:HGNC:11378]	0.0249143	0.790236	1	-0.103107	0.321091	0.954623	0.0580923	0.635881	1	-0.353139	2.26734e-07	3.33351e-06	-0.100207	0.15747	0.79976	-0.0123511	0.858274	1	0.0525815	0.574129	1
ENSG00000116688	8.08568	2.7531e-14	6.02273e-13	MFN2	mitofusin 2 [Source:HGNC Symbol;Acc:HGNC:16877]	0.0114319	0.878881	1	-0.0195043	0.814722	1	0.155003	0.122649	0.950761	-0.373733	7.31734e-10	3.34118e-08	0.0156349	0.77697	1	0.149232	0.0106875	0.462255	-0.118917	0.116375	1
ENSG00000134762	6.8551	2.75111e-14	6.02273e-13	DSC3	desmocollin 3 [Source:HGNC Symbol;Acc:HGNC:3037]	-0.00170244	0.984016	1	0.120218	0.210759	0.905058	-0.151293	0.18321	0.954598	-0.300323	6.46645e-07	7.88432e-06	-0.044673	0.478514	0.978789	-0.12159	0.0607649	0.597018	0.0984298	0.250651	1
ENSG00000196411	7.78743	2.7605e-14	6.03408e-13	EPHB4	EPH receptor B4 [Source:HGNC Symbol;Acc:HGNC:3395]	-0.114353	0.128464	0.723076	0.192616	0.0260243	0.544433	0.162835	0.101165	0.950761	-0.376087	3.93609e-10	2.05923e-08	0.0825691	0.1363	0.780752	0.0810144	0.141693	0.716533	-0.13662	0.069948	1
ENSG00000185133	3.05516	2.79412e-14	6.10267e-13	INPP5J	inositol polyphosphate-5-phosphatase J [Source:HGNC Symbol;Acc:HGNC:8956]	0.31158	0.114498	0.697906	-0.454926	0.0372497	0.606963	0.282043	0.260938	0.961894	0.620942	1.1894e-06	1.30518e-05	-0.00791525	0.9524	1	0.252656	0.062344	0.598465	-0.187284	0.286908	1
ENSG00000164938	5.42279	2.8092e-14	6.13069e-13	TP53INP1	tumor protein p53 inducible nuclear protein 1 [Source:HGNC Symbol;Acc:HGNC:18022]	-0.912961	2.3935e-06	0.00101776	0.643098	0.00102062	0.119647	-0.184882	0.375047	0.985741	0.466621	5.72811e-06	4.91595e-05	0.265491	0.0235931	0.55277	-0.288784	0.012513	0.464009	-0.00763084	0.959354	1
ENSG00000224592	0.317506	2.8214e-14	6.15237e-13	AL139158.2	novel transcript	-1.11862	0.00259341	0.134518	1.10982	0.000265321	0.0601704	-0.611337	0.147521	0.950761	-0.575212	0.00384978	0.0147063	-0.116491	0.680378	1	-0.340406	0.125677	0.694306	-0.210365	0.602478	1
ENSG00000104228	5.02262	2.82944e-14	6.16495e-13	TRIM35	tripartite motif containing 35 [Source:HGNC Symbol;Acc:HGNC:16285]	-0.0133822	0.891479	1	0.216156	0.0524396	0.673894	-0.0592373	0.643318	1	-0.376557	1.62317e-07	2.53141e-06	-0.0743769	0.314623	0.9027	-0.0538247	0.457998	0.934384	0.0660444	0.49991	1
ENSG00000148459	4.95246	2.83316e-14	6.16814e-13	PDSS1	decaprenyl diphosphate synthase subunit 1 [Source:HGNC Symbol;Acc:HGNC:17759]	-0.0189232	0.920211	1	0.0872553	0.669421	0.986753	0.0536971	0.827566	1	-0.79841	4.47065e-08	8.84187e-07	-0.0159825	0.91239	1	-0.0926783	0.522139	0.969269	0.0635404	0.743583	1
ENSG00000113504	4.12963	2.84471e-14	6.18339e-13	SLC12A7	solute carrier family 12 member 7 [Source:HGNC Symbol;Acc:HGNC:10915]	-0.106712	0.556091	0.951032	0.168741	0.393948	0.958739	0.193599	0.405071	0.992602	0.41902	0.000193812	0.00105763	0.391938	0.00448527	0.38578	0.162851	0.200095	0.762233	-0.233118	0.170965	1
ENSG00000138347	3.33836	2.84376e-14	6.18339e-13	MYPN	myopalladin [Source:HGNC Symbol;Acc:HGNC:23246]	0.354347	0.142739	0.742018	-0.109226	0.676979	0.986753	-0.175034	0.565256	1	1.05839	1.0932e-09	4.63403e-08	-0.246865	0.127592	0.769972	-0.11427	0.466283	0.938287	0.033761	0.870884	1
ENSG00000186642	1.15308	2.87316e-14	6.24023e-13	PDE2A	phosphodiesterase 2A [Source:HGNC Symbol;Acc:HGNC:8777]	-0.248512	0.46232	0.913395	0.0912389	0.871349	1	-0.252241	0.638151	1	0.97565	4.19984e-07	5.53752e-06	0.248217	0.24386	0.859999	0.000889666	0.996701	1	-0.0207117	0.940471	1
ENSG00000185909	3.23463	2.89395e-14	6.28037e-13	KLHDC8B	kelch domain containing 8B [Source:HGNC Symbol;Acc:HGNC:28557]	0.287774	0.0748679	0.615158	0.0502278	0.764766	1	-0.192428	0.338252	0.980383	0.50489	1.3023e-06	1.40862e-05	-0.0142942	0.89503	1	0.112262	0.293056	0.834986	0.0413811	0.76925	1
ENSG00000139514	7.33216	2.90928e-14	6.30861e-13	SLC7A1	solute carrier family 7 member 1 [Source:HGNC Symbol;Acc:HGNC:11057]	0.230228	0.0798567	0.629115	-0.00400829	0.977048	1	0.213866	0.204872	0.955637	-0.501263	9.2523e-08	1.59463e-06	-0.0992829	0.299858	0.89709	0.09845	0.295049	0.836759	-0.10662	0.402729	1
ENSG00000107175	5.82689	2.94317e-14	6.37702e-13	CREB3	cAMP responsive element binding protein 3 [Source:HGNC Symbol;Acc:HGNC:2347]	-0.00998589	0.907332	1	-0.0106861	0.910292	1	0.195867	0.0869998	0.950761	0.288566	1.23363e-06	1.34602e-05	0.0330188	0.59418	1	0.137237	0.0311347	0.532671	-0.142688	0.0910477	1
ENSG00000198176	7.94709	2.96758e-14	6.4248e-13	TFDP1	transcription factor Dp-1 [Source:HGNC Symbol;Acc:HGNC:11749]	0.0216366	0.817148	1	-0.0318122	0.756838	1	0.112757	0.360865	0.985322	-0.430321	4.38759e-09	1.36811e-07	-0.00946902	0.891189	1	0.0792458	0.255494	0.807466	-0.0232553	0.8024	1
ENSG00000178982	7.31351	2.98594e-14	6.45942e-13	EIF3K	eukaryotic translation initiation factor 3 subunit K [Source:HGNC Symbol;Acc:HGNC:24656]	-0.172743	0.0641927	0.590559	0.0396955	0.69273	0.991782	0.180723	0.136212	0.950761	-0.469264	3.77318e-10	1.99773e-08	0.0907842	0.183218	0.822415	0.11321	0.0997265	0.658804	-0.120007	0.189593	1
ENSG00000108352	6.56093	2.9899e-14	6.46285e-13	RAPGEFL1	Rap guanine nucleotide exchange factor like 1 [Source:HGNC Symbol;Acc:HGNC:17428]	-0.014597	0.849302	1	-0.228117	0.0109081	0.402226	0.183565	0.0761746	0.950761	-0.331326	1.3241e-08	3.33381e-07	0.0367168	0.517517	0.997673	0.0737791	0.195648	0.757325	-0.148534	0.057857	1
ENSG00000130713	6.40938	3.04401e-14	6.57458e-13	EXOSC2	exosome component 2 [Source:HGNC Symbol;Acc:HGNC:17097]	-0.0548779	0.660747	0.987478	-0.0440598	0.746877	1	0.190173	0.249881	0.958444	-0.577248	4.68038e-09	1.43417e-07	0.0090045	0.923178	1	0.0945533	0.313968	0.847346	-0.0693733	0.580107	1
ENSG00000162302	6.76934	3.0564e-14	6.59611e-13	RPS6KA4	ribosomal protein S6 kinase A4 [Source:HGNC Symbol;Acc:HGNC:10433]	-0.095449	0.184896	0.789704	0.171145	0.0373963	0.607495	0.12112	0.199191	0.954598	-0.320534	6.15319e-09	1.78903e-07	0.0297442	0.570807	1	0.0007149	0.989005	1	-0.0231127	0.742271	1
ENSG00000109576	3.83676	3.07975e-14	6.64123e-13	AADAT	aminoadipate aminotransferase [Source:HGNC Symbol;Acc:HGNC:17929]	0.283986	0.0493735	0.540142	0.00329002	0.982704	1	-0.0653848	0.7192	1	-0.373746	5.7846e-05	0.000366439	-0.212379	0.0507972	0.647795	-0.275428	0.0132998	0.464019	0.163909	0.252118	1
ENSG00000122678	6.14926	3.09837e-14	6.67609e-13	POLM	DNA polymerase mu [Source:HGNC Symbol;Acc:HGNC:9185]	-0.278356	0.0109648	0.28775	-0.178277	0.123431	0.831617	0.31621	0.0252589	0.949803	0.221015	0.000664621	0.00313956	0.222026	0.00591358	0.402924	0.275221	0.000886316	0.325949	-0.246555	0.0195058	1
ENSG00000157601	3.15651	3.12258e-14	6.72294e-13	MX1	MX dynamin like GTPase 1 [Source:HGNC Symbol;Acc:HGNC:7532]	-0.0839234	0.600254	0.97392	-0.271693	0.122521	0.830377	0.622979	0.00443548	0.949803	0.52686	6.20607e-07	7.61117e-06	0.136314	0.220622	0.847577	0.150044	0.168722	0.740042	-0.342168	0.0227634	1
ENSG00000137509	6.32298	3.14776e-14	6.77178e-13	PRCP	prolylcarboxypeptidase [Source:HGNC Symbol;Acc:HGNC:9344]	0.0383973	0.614626	0.980039	-0.0466512	0.583186	0.965558	0.0586351	0.557684	1	0.329916	1.24252e-08	3.1661e-07	-0.0336051	0.542488	1	-0.00596053	0.913511	1	0.024113	0.744666	1
ENSG00000108830	-0.292433	3.16317e-14	6.79956e-13	RND2	Rho family GTPase 2 [Source:HGNC Symbol;Acc:HGNC:18315]	-0.802479	0.414063	0.906051	-0.0828106	0.982828	1	1.28593	0.324104	0.974995	1.97004	1.30415e-06	1.41005e-05	0.554506	0.312638	0.9027	0.488147	0.346667	0.86811	-0.486469	0.487678	1
ENSG00000165915	4.8633	3.20692e-14	6.88816e-13	SLC39A13	solute carrier family 39 member 13 [Source:HGNC Symbol;Acc:HGNC:20859]	-0.272573	0.0621287	0.583965	0.0947799	0.547249	0.96218	0.200576	0.279493	0.965986	0.453046	1.71291e-06	1.76707e-05	0.128303	0.208746	0.838993	0.12814	0.195727	0.757325	-0.131588	0.326117	1
ENSG00000188322	1.88107	3.22066e-14	6.91224e-13	SBK1	SH3 domain binding kinase 1 [Source:HGNC Symbol;Acc:HGNC:17699]	-0.600761	0.0178836	0.365023	0.788	0.00286654	0.220992	-0.00323076	0.993421	1	0.687701	1.14278e-06	1.26268e-05	0.29716	0.0670985	0.68684	-0.160469	0.28522	0.829442	0.0434383	0.984673	1
ENSG00000153162	1.23553	3.22642e-14	6.91913e-13	BMP6	bone morphogenetic protein 6 [Source:HGNC Symbol;Acc:HGNC:1073]	0.320534	0.130801	0.72586	0.0528569	0.808105	1	-0.102322	0.69918	1	-0.737518	4.43739e-06	3.94123e-05	-0.106224	0.538493	1	-0.275544	0.117032	0.678715	0.0368928	0.873013	1
ENSG00000109079	6.83992	3.23065e-14	6.92275e-13	TNFAIP1	TNF alpha induced protein 1 [Source:HGNC Symbol;Acc:HGNC:11894]	-0.0530425	0.551189	0.94835	0.100935	0.314174	0.954298	-0.0518655	0.656221	1	0.360082	4.555e-08	8.9826e-07	-0.0213206	0.740208	1	0.0243314	0.703531	1	-0.0172566	0.841302	1
ENSG00000005100	4.13184	3.24153e-14	6.93514e-13	DHX33	DEAH-box helicase 33 [Source:HGNC Symbol;Acc:HGNC:16718]	0.0831766	0.50273	0.93442	0.252305	0.0689869	0.725148	0.00381089	0.980897	1	-0.536242	2.06407e-08	4.76838e-07	-0.0164124	0.861186	1	0.0259186	0.776931	1	-0.0190339	0.877486	1
ENSG00000134905	6.81849	3.24129e-14	6.93514e-13	CARS2	cysteinyl-tRNA synthetase 2, mitochondrial [Source:HGNC Symbol;Acc:HGNC:25695]	-0.0890672	0.176532	0.781316	0.0588723	0.418022	0.958739	0.048101	0.573517	1	-0.269903	2.80766e-08	6.05929e-07	0.00458939	0.923602	1	-0.00581981	0.902455	1	-0.0251177	0.696212	1
ENSG00000169129	2.48793	3.24668e-14	6.9407e-13	AFAP1L2	actin filament associated protein 1 like 2 [Source:HGNC Symbol;Acc:HGNC:25901]	0.171375	0.454271	0.909612	0.189423	0.440812	0.958739	-0.212106	0.460372	1	0.78812	1.16276e-07	1.92869e-06	-0.0855218	0.574969	1	0.0112361	0.938954	1	0.134878	0.489406	1
ENSG00000167191	-0.494829	3.27167e-14	6.98864e-13	GPRC5B	G protein-coupled receptor class C group 5 member B [Source:HGNC Symbol;Acc:HGNC:13308]	-0.205969	0.844486	1	0.77531	0.549032	0.96218	0.0481745	0.995585	1	1.68909	3.51637e-05	0.000237691	0.525327	0.33557	0.910672	0.290256	0.563692	0.992374	-0.170101	0.830272	1
ENSG00000170345	6.34629	3.28226e-14	7.00576e-13	FOS	Fos proto-oncogene, AP-1 transcription factor subunit [Source:HGNC Symbol;Acc:HGNC:3796]	-0.110845	0.167175	0.77133	-0.667824	1.32062e-08	4.49243e-05	0.230485	0.0338279	0.949803	-0.330602	2.2564e-08	5.12141e-07	0.112905	0.058712	0.666579	0.123532	0.0403319	0.555089	-0.204063	0.0137125	1
ENSG00000256043	0.361682	3.29237e-14	7.02183e-13	CTSO	cathepsin O [Source:HGNC Symbol;Acc:HGNC:2542]	-0.524266	0.36717	0.89009	-0.592073	0.366216	0.958739	0.714726	0.336055	0.979626	1.46262	2.64018e-07	3.77254e-06	0.246031	0.467319	0.975102	0.321945	0.306438	0.843354	-0.510772	0.245768	1
ENSG00000147044	7.12785	3.29888e-14	7.03021e-13	CASK	calcium/calmodulin dependent serine protein kinase [Source:HGNC Symbol;Acc:HGNC:1497]	0.154449	0.021803	0.398219	-0.00226072	0.974804	1	-0.0950537	0.264618	0.961894	-0.184359	1.50499e-05	0.000113705	-0.0936722	0.0537499	0.652757	-0.0778713	0.104463	0.663927	0.0396207	0.532516	1
ENSG00000198146	6.96327	3.31295e-14	7.05466e-13	ZNF770	zinc finger protein 770 [Source:HGNC Symbol;Acc:HGNC:26061]	0.199509	0.00506905	0.19133	-0.04144	0.575238	0.963755	-0.175118	0.0517352	0.949803	-0.165291	0.000103755	0.000609003	-0.177359	0.00093712	0.286998	-0.0839628	0.0917678	0.650963	0.128237	0.0575466	1
ENSG00000253552	2.96769	3.31758e-14	7.059e-13	HOXA-AS2	HOXA cluster antisense RNA 2 [Source:HGNC Symbol;Acc:HGNC:43745]	-0.0294836	0.853147	1	-0.25802	0.160318	0.86583	0.0753934	0.71875	1	0.599169	5.96379e-08	1.12395e-06	0.0561696	0.610419	1	0.037847	0.727791	1	-0.0632938	0.666778	1
ENSG00000147874	7.51482	3.33597e-14	7.09259e-13	HAUS6	HAUS augmin like complex subunit 6 [Source:HGNC Symbol;Acc:HGNC:25948]	-0.0446645	0.834116	1	-0.163242	0.480657	0.958739	0.192307	0.494249	1	-0.999445	3.66158e-09	1.18485e-07	0.0253161	0.874842	1	0.104947	0.516901	0.967896	0.0075184	0.972325	1
[truncated: 25,934 more rows]

## Sheet: 3. Normalized cnts excl control
gene	D066T1	D092T122	D092T124	D092T125	D066T3	D066T4	D092T126	D092T127	D066T5	D066T6	D092T129	D092T128	D066T8	D066T7	D092T131	D092T130	D066T9	D066T10	D092T133	D092T132	D066T11	D066T12	D092T135	D092T134	name	description
[truncated: 27,214 more rows]

## Sheet: 4. Normalized cnts incl control
gene	D066T8	D066T11	D066T3	D066T12	D066T9	D066T5	D066T6	D066T10	D066T7	D066T4	D066T1	D092T126	D092T144	D092T135	D092T129	D092T131	D092T133	D092T124	D092T125	D092T132	D092T130	D092T145	D092T142	D092T140	D092T128	D092T143	D092T122	D092T127	D092T134	D092T141	name	description
[truncated: 27,953 more rows]

[truncated: 6 more sheets: 5. Ranked genes (OE effect), 6. GSEA (OE effect), 7. Gene clusters, 8. ORA by cluster, 9. LMM cluster 8, 10. LMM cluster 8 (OE effect)]
