# Supplementary material for: CENP-A overexpression promotes distinct fates in human cells, depending on p53 status
Source: Commun Biol. 2021 Mar 26;4:417. doi: 10.1038/s42003-021-01941-5 (PMC7997993; doi:10.1038/s42003-021-01941-5)
Supplement: Supplementary file 5 — Supplementary Data 3 [file 42003_2021_1941_MOESM5_ESM.xlsx]

## Sheet: 1. Contents
Table S2 – Related to Figures 6, S4 and S5. Single-cell RNA-seq cell cluster gene markers
Sheet 1: Contents
Sheet 2: Gene expression signatures references
Sheet 3: Mesenchymal/EMT high (all) vs rest
Sheet 4: Epithelial Cell Metabolism Low (all) vs rest4
Sheet 5: Epithelial Cell Metabolism High (all) vs rest
Sheet 6: Mesenchymal/EMT high (cycling) vs rest
Sheet 7: Mesenchymal/EMT high (non-cycling) vs rest
Sheet 8: Epithelial Cell Metabolism Low (cycling) vs rest
Sheet 9: Epithelial Cell Metabolism Low (non-cycling) vs rest
Sheet 10: Epithelial Cell Metabolism High (cycling) vs rest
Sheet 11: Epithelial Cell Metabolism High (non-cycling) vs rest
Sheets 3-11 show single-cell RNA-seq cell cluster gene markers, ranked by one-vs-all logistic regression, for the indicated cluster
Positive and negative scores indicate positive and negative markers, respectively
The higher the absolute value of the score, the better the marker distinguishes that cell group from the rest

## Sheet: 2. Gene expression signatures
Signature	Source	Link	Figure	Notes
Cell Cycle	Cyclebase v3.0	https://cyclebase.org/	5A	All genes (excluding CENP-A)
G1/S	Cyclebase v3.0	https://cyclebase.org/	5B	Genes with peak time in G1/S
G2/M	Cyclebase v3.0	https://cyclebase.org/	5B	Genes with peak time in G2/M (excluding CENP-A)
Senescence	MSigDB v6.2	https://www.gsea-msigdb.org/gsea/msigdb/cards/FRIDMAN_SENESCENCE_UP.html	5F
EMT	MSigDB v6.2	https://www.gsea-msigdb.org/gsea/msigdb/cards/HALLMARK_EPITHELIAL_MESENCHYMAL_TRANSITION.html	6B, 6C
Fatty Acid Metabolism	MSigDB v6.2	https://www.gsea-msigdb.org/gsea/msigdb/cards/HALLMARK_FATTY_ACID_METABOLISM	S5B
Oxidative Phosphorylation	MSigDB v6.2	https://www.gsea-msigdb.org/gsea/msigdb/cards/HALLMARK_OXIDATIVE_PHOSPHORYLATION	S5B
Glycolysis	MSigDB v6.2	https://www.gsea-msigdb.org/gsea/msigdb/cards/HALLMARK_GLYCOLYSIS.html	S5B
EMT breast tumor up	MSigDB v6.2	https://www.gsea-msigdb.org/gsea/msigdb/cards/HOLLERN_EMT_BREAST_TUMOR_UP	S6
EMT breast tumor down	MSigDB v6.2	https://www.gsea-msigdb.org/gsea/msigdb/cards/HOLLERN_EMT_BREAST_TUMOR_DN	S6
EMT up	MSigDB v6.2	https://www.gsea-msigdb.org/gsea/msigdb/cards/JECHLINGER_EPITHELIAL_TO_MESENCHYMAL_TRANSITION_UP	S6
EMT down	MSigDB v6.2	https://www.gsea-msigdb.org/gsea/msigdb/cards/JECHLINGER_EPITHELIAL_TO_MESENCHYMAL_TRANSITION_DN	S6
Luminal vs mesenchymal down	MSigDB v6.2	https://www.gsea-msigdb.org/gsea/msigdb/cards/CHARAFE_BREAST_CANCER_LUMINAL_VS_MESENCHYMAL_DN	S6
Luminal vs mesenchymal up	MSigDB v6.2	https://www.gsea-msigdb.org/gsea/msigdb/cards/CHARAFE_BREAST_CANCER_LUMINAL_VS_MESENCHYMAL_UP	S6
Basal vs mesenchymal down	MSigDB v6.2	https://www.gsea-msigdb.org/gsea/msigdb/cards/CHARAFE_BREAST_CANCER_BASAL_VS_MESENCHYMAL_DN	S6
Basal vs mesenchymal up	MSigDB v6.2	https://www.gsea-msigdb.org/gsea/msigdb/cards/CHARAFE_BREAST_CANCER_BASAL_VS_MESENCHYMAL_UP	S6

## Sheet: 3. EMT
gene	score
VIM	0.0660877
WFDC21P	0.0420002
S100A4	0.0406695
FSTL1	0.0377346
SERPINE2	0.0374837
IFITM2	0.0363871
HTRA1	0.0334981
FABP4	0.033282
PAPPA	0.0296893
FHL1	0.0291032
ZBTB16	0.0283899
FAM20C	0.0275632
GNG11	0.0261534
DPYSL2	0.0258006
C11orf86	0.0253349
NID1	0.0251837
ITGA5	0.0247735
PTMS	0.0244457
FGF2	0.0242628
PRSS23	0.0241058
CDH2	0.0238929
PLA2G16	0.023891
MGLL	0.0238761
CHN1	0.0236642
TGM2	0.0234381
MAP1B	0.0233312
CKB	0.0231913
AHNAK2	0.0230872
IGFBP4	0.0228057
RBMS3	0.0227072
TIMP2	0.0224449
PID1	0.0223172
TMEM158	0.0218138
TPST1	0.0214337
USP2	0.0213826
PCOLCE2	0.0213696
S1PR3	0.0212005
SLC25A51	0.0211481
ADSSL1	0.0209788
SYBU	0.0208173
NOL4L	0.0207307
TNFAIP2	0.0205638
MEIS3	0.020445
CDH13	0.0203924
CRIP2	0.0202686
FN1	0.0202661
SELENOM	0.0196223
ABLIM3	0.0193988
ANPEP	0.0193969
IGFBP6	0.0193636
CDKL5	0.0193217
SORBS2	0.0191339
NTN4	0.019023
GABRE	0.0188584
ZBED3	0.0187389
CRIM1-1	0.0185075
NBR1	0.0184481
COL4A2	0.0184089
LPIN3	0.0183218
CD70	0.0182788
RTL8C	0.0180842
MSRB3	0.0180001
IL6ST	0.0179772
PKN1	0.0179464
TRAK2	0.0177881
ANKRD28	0.0174064
MAOA	0.0174051
ALDH3B1	0.0173838
S100A3	0.0173638
C5AR2	0.017276
STXBP1	0.0171188
PDK4	0.0170392
HIPK2	0.0169702
AKAP12	0.0169378
TGFB1I1	0.0168134
SMOX	0.0166927
AKR1C3	0.0166882
PITPNC1	0.0166127
MAP2	0.0165747
PYGB	0.0163831
UGDH	0.0162068
ZEB2	0.0161901
THRA	0.0161826
VSIR	0.0160947
ZEB1	0.0160834
CHEK2	0.016012
ITGB5	0.0158886
ALAS1	0.0158416
METTL7A	0.0157028
TWIST1	0.0156571
TRIOBP	0.0155792
SRGN	0.0155353
PDE4D	0.015503
HPGD	0.0154286
SULT1E1	0.0153656
VHL	0.0152176
PKIG	0.0152082
CFL2	0.0151079
SEC14L1	0.0150631
PLEKHA2	0.0149002
RASSF8	0.0148746
OPTN	0.0148479
DNER	0.0148383
MUC1	0.0147341
POLR3GL	0.0147111
ITGB8	0.0146639
FERMT2	0.0146465
TNC	0.0145851
PTPRG	0.0145669
NAV2	0.0145342
RTL6	0.0144838
TNS2	0.0144586
C3	0.0144359
COL6A1	0.0144056
MICU1	0.014305
ARHGAP18	0.0142255
MCAM	0.0142162
SYNPO	0.0141834
SCRN1	0.0141541
PCM1	0.0141172
CAPRIN2	0.0141109
GALK1	0.0141026
SEMA3C	0.0140958
LAMB2	0.0140837
TMTC1	0.014074
FGFR1	0.014053
CRAT	0.0140509
SNX8	0.0140478
NHLRC2	0.0140321
EPB41L1	0.0140061
ACSL4	0.0139068
NNMT	0.0138149
STRADB	0.0137636
IRAK3	0.0137575
LTBP1	0.0137522
RNF24	0.0137342
MEF2A	0.0136911
MMP2	0.0136609
SMYD4	0.0136498
APIP	0.0135974
PECAM1	0.0135845
APC	0.0135471
NEXN	0.0135282
TBXAS1	0.01351
CCDC200	0.0134515
SLC30A4	0.0134378
AP1S2	0.0133325
CSPG4	0.0133116
OBSL1	0.0133022
AMIGO2	0.013296
EMP3	0.0132845
TMSB4X	0.0132826
DAP	0.0132602
HMGN5	0.013255
ADAMTSL4	0.0132375
DIXDC1	0.0132308
PHF6	0.0132114
PAQR5	0.0131872
SMARCA1	0.0131218
RAB30	0.0130859
DNAJC4	0.013039
PDE9A	0.013006
SRPX	0.0129795
SPOCK1	0.0129496
SYDE1	0.0129048
PRKCA	0.012891
VEGFC	0.0128464
TMEM67	0.0127985
SLC43A3	0.0127671
ARL3	0.0127185
CPT1C	0.0127022
PREX1	0.0126991
TXNIP	0.0126912
SLC39A8	0.0126874
CSF1	0.0126812
ORAI2	0.0126747
TMPRSS3	0.0126692
SEC23A	0.0126518
PXDN	0.0126273
ADD2	0.0126054
FOXC2	0.0125974
CAVIN3	0.012597
WDR20	0.0125696
ISG15	0.0125461
ABCC3	0.0125404
MGST3	0.0125135
GNB4	0.012505
CPNE2	0.0124969
CLMP	0.0124888
SMIM14	0.0124414
HS3ST3A1	0.0123929
NREP	0.0123807
TFRC	0.0123618
IRX3	0.0123476
PHYKPL	0.0122965
KDELR3	0.01229
PTPN14	0.0122863
HDAC7	0.0122772
PCBP4	0.0122383
ZC3H7B	0.012206
TSC22D3	0.0122044
PCDH7	0.0121976
FBN1	0.012163
CYTH3	0.0121602
ZNF428	0.0121461
WDR62	0.0121428
MT1L	0.0121256
CDKN2C	0.012069
MMD	0.0120686
VAMP2	0.0120014
KANK2	0.0119507
CLIC4	0.0119319
DPYD	0.0119286
SCARB1	0.0119192
DNAAF5	0.0119188
OGDH	0.0119063
FAM50B	0.0118926
B4GALNT1	0.011884
ROCK2	0.0118609
AASS	0.0118606
SH3TC1	0.0118385
THOC5	0.0118167
CFAP410	0.0118136
USP32	0.0117995
PILRB	0.011793
G2E3	0.0117616
ASS1	0.0117415
ROBO1	0.0117345
PRAF2	0.0117286
HDGFL2	0.0116956
RIC8B	0.0116693
SDC3	0.0116517
MT1X	0.0116495
FSTL3	0.0116376
PIK3R1	0.0116147
CCSAP	0.011565
BASP1	0.0115598
TMEM263	0.011548
COL4A6	0.0115432
RC3H1	0.0115412
IRF2	0.01154
NDUFA7	0.0115312
CDC42EP4	0.0115069
EVA1B	0.0115062
CLCF1	0.0114942
VPS45	0.0114873
SIK2	0.0114611
A4GALT	0.0114435
SLC6A15	0.0113847
GDPD5	0.0113809
MXD4	0.0113607
SIL1	0.0113553
FADS3	0.0112933
CCDC9B	0.0112884
BAG4	0.0112685
CATIP	0.0112673
CHSY1	0.0112636
FAM126A	0.0112393
PINK1	0.0112336
DNAJC27	0.0112222
ZBTB20	0.0112193
CDK19	0.0111993
GOLGA7	0.0111931
FTH1	0.01119
AREG	0.0111867
FMNL1	0.0111558
ABHD14A	0.0111525
PPP1R12C	0.0111522
DTX3	0.0111464
TMEM121	0.0111335
ABCA1	0.0110967
LINC00869	0.0110952
PMP22	0.0110863
RETSAT	0.0110813
VPS9D1	0.0110418
SRGAP2	0.0110412
INTS1	0.0110254
ROBO3	0.0110096
NT5E	0.0109894
CRTAP	0.0109729
C12orf75	0.0109695
SEZ6L2	0.0109546
TACO1	0.0109367
DNAJB12	0.0109179
TLN2	0.0108839
CARD16	0.0108573
ITSN1	0.0108418
ELOVL5	0.0108137
PIGN	0.0108069
PTPRA	0.0107875
BMP1	0.0107417
FAM216A	0.0107269
LRRC41	0.0107093
TUBA1A	0.0106792
COPG1	0.0106756
KAZALD1	0.0106697
ICE2	0.0106611
KCNMA1	0.0106586
FAM168A	0.0106534
CREB3L2	0.0106473
PCSK9	0.0105965
CCDC50	0.0105897
RABAC1	0.0105728
MSRB2	0.010526
KCNQ3	0.0105138
LMTK3	0.0105091
GAMT	0.0104788
TRIM37	0.0104764
CD99L2	0.0104622
NEK5	0.0104569
SUCLG2	0.0104276
FNDC3B	0.0104244
FRG1CP	0.0104065
ARID5B	0.0103948
AKR1C1	0.0103496
LSP1P5	0.01033
GKAP1	0.0103292
EGFLAM	0.0103038
RTL8B	0.0102897
CMTM3	0.0102889
SYT12	0.0102789
TMEM245	0.0102768
EREG	0.0102426
CYB5D2	0.0102327
COLEC12	0.0102271
P4HA1	0.0102267
IMPA2	0.0102075
DEGS1	0.0102068
NRP1	0.0102062
PCSK1	0.0101875
IL1RAP	0.0101776
SLC38A6	0.0101749
COQ4	0.0101584
EPDR1	0.0101577
NKX3-1	0.0101522
PCBD2	0.0101448
CITED2	0.0101377
TMEM222	0.0101364
SEMA4B	0.0101314
MSL1	0.0101119
EXOG	0.0100974
TNFRSF1A	0.0100749
OSBPL5	0.0100695
C10orf90	0.0100211
NFIC	0.0100127
SOCS1	0.0100122
C1QL1	0.0100092
SLC9A3R2	0.0099958
SORBS3	0.0099881
VEZF1	0.00997857
PLAUR	0.00997339
ZBTB38	0.00996993
SSBP2	0.00994236
ST3GAL1	0.00993026
MYL6B	0.00990087
NSMAF	0.00989007
ARFGAP3	0.00988462
IL7R	0.0098793
FAAP24	0.00986877
TRIP11	0.00983803
SH3BGRL	0.0098348
UBE2L6	0.00983448
RNF214	0.00983056
NUBP2	0.00982764
TFDP2	0.00981795
MARC1	0.00980741
HOXB3	0.00978863
IFI6	0.00978497
TMCO3	0.00978483
PLXND1	0.00977119
STXBP4	0.00975412
PBK	0.00975158
CXorf40B	0.00975099
PAPOLG	0.00973814
SSBP4	0.00972816
ANKIB1	0.00972354
PARP3	0.00972187
PML	0.00971777
KPNA1	0.00971585
HAGHL	0.0097037
HIF1A	0.0096965
AKR1C2	0.00967702
ADAM12	0.00966633
CDIPT	0.00965697
VEGFB	0.00965396
DOCK11	0.00963789
JDP2	0.00963078
BECN1	0.00962536
GNS	0.00962169
LPCAT4	0.00962097
ZNF506	0.0096133
CSF3	0.00961304
NUMBL	0.00960927
CIPC	0.00960123
CHM	0.00958885
FBXL20	0.00957751
DGLUCY	0.00957024
MYL9	0.00955898
SAMHD1	0.0095572
AKR1B1	0.00955357
CES2	0.00954057
GJC1	0.00953138
ASB18	0.00953137
ARHGAP26	0.00952569
NFKBIZ	0.00952175
SQSTM1	0.00951799
IFI44L	0.00950012
RPRD2	0.00949807
ARHGAP11B-1	0.00949714
JKAMP	0.00949635
B3GAT3	0.00949557
ATP8B2	0.00949199
PNRC1	0.00948827
RICTOR	0.00948443
PARP10	0.00947277
PIP4P2	0.00946658
RNF213	0.00946487
IL13RA1	0.00946055
TM4SF1	0.00945565
DLX1	0.00944991
ZNF414	0.00942689
SERPINH1	0.00941544
TLE1	0.00941348
STX2	0.00940139
DNAJA4	0.00939598
APOLD1	0.00938284
RPS6KL1	0.00936205
NOTCH2	0.00934138
EPS8	0.00933651
KDELC2	0.0093251
BTD	0.0092954
MDFIC	0.00929192
BRD3	0.00928521
KMT2D	0.00928384
ABCD4	0.0092742
MLKL	0.00927159
ZNF675	0.00926943
CTXN1	0.00926501
TNPO2	0.00926329
MT1F	0.0092599
ZFHX3	0.00924744
WDR31	0.00924076
GLRX	0.0092342
CDK17	0.00923205
ZNF358	0.00922216
IGF2R	0.00921584
SYCE1L	0.00919938
ATP2B4	0.00918625
JAK1	0.00918206
PHTF1	0.00917076
SLAIN2	0.00915949
MYLK3	0.00914587
COMMD9	0.00914407
BCL3	0.00914288
MAGED1	0.00914094
PGM5P2	0.00912827
NRGN	0.0091237
ISY1	0.00911624
ZRSR2	0.00911497
SERPINB6	0.0091119
SREBF1	0.00910554
KEAP1	0.00910038
ANO6	0.00909464
TRIM38	0.00909016
CNKSR3	0.00907761
SLC16A5	0.00907086
CTNNAL1	0.00906886
PHF3	0.00905893
TAOK2	0.00904304
RAB12	0.00902551
GSN	0.00902255
COPB1	0.00901587
PCNX4	0.00900859
COQ5	0.00900858
RNF10	0.00900658
FRG1HP	0.00900492
MSANTD2	0.00900194
HHLA1	0.00900052
ITPR1	0.00899542
STX11	0.00899487
NMT2	0.00898938
TCEAL9	0.00898422
DAG1	0.00897997
SMARCA2	0.00897995
PON2	0.00896526
POGZ	0.00896516
CTDSPL2	0.00896493
CKAP4	0.00896451
NAV1	0.00896156
FAM122C	0.00895989
GLIPR1	0.00895724
TMEM43	0.00895516
TNS1	0.00895418
BAP1	0.008946
GMPR	0.00894129
RAB2B	0.0089361
N4BP2L2	0.00893041
RAB20	0.00892787
CDR2L	0.00891325
CCDC71L	0.00890977
CCDC80	0.00890386
TBC1D20	0.00889092
PARP14	0.00887273
WDR54	0.0088668
CTDSP1	0.0088628
HOXA5	0.00886179
TBL1XR1	0.00885548
PRKACA	0.00885234
NUDT6	0.00885008
PIP5KL1	0.00883659
KLF9	0.00882143
AC023050.4	0.00881917
HOXB7	0.00881759
RHOBTB3	0.00881374
BIN1	0.00881254
USP40	0.00880875
POLR2J3	0.00878377
CUTC	0.00878251
SEPT11	0.00877835
ICAM4	0.00876559
RUFY2	0.0087645
RBPMS	0.00875979
IFT57	0.00875478
DNAJC13	0.00874963
BTG1	0.00874011
ASB9	0.0087311
HOXC8	0.00870591
CEP97	0.00868321
UBXN11	0.00868238
APOC1	0.00864
SELENBP1	0.00863897
SFXN3	0.00863675
TPTEP2	0.00861036
NGEF	0.00860573
PLPPR2	0.00859083
STS	0.00858557
ATP11B	0.00856723
CIT	0.00856686
MTFR1L	0.00856038
DMPK	0.0085603
PIF1	0.00855727
CIDECP	0.00855575
SNAPC3	0.00855079
STX8	0.00853879
CLOCK	0.00853106
SPATA17	0.00852747
NME2	0.00852449
CCDC77	0.00852261
HOOK3	0.00852098
FOXN3	0.00851622
ASTN2	0.00851258
STRA6	0.00850214
MFGE8	0.00849773
TACC1	0.00848277
MECP2	0.00848158
LRRC37A2	0.00847601
WDR59	0.00847509
XBP1	0.00846622
ARHGAP17	0.0084614
C12orf76	0.0084539
GLI3	0.0084514
C1orf53	0.00844268
FGF7P3	0.00843526
RAMP1	0.00843443
STEAP2	0.00842229
RIPOR2	0.00840925
PDPK1	0.00839895
SEPT7P2	0.00839033
ATP11C	0.00838739
GRINA	0.00838658
TMEM184B	0.00838164
LACTB	0.00837597
ERGIC1	0.00837448
LRP12	0.00836856
THYN1	0.0083678
SCNN1A	0.00836544
GNPTG	0.00836368
NCOA6	0.00836118
TTC17	0.00835048
SDCBP	0.00834996
DHX8	0.00833741
AC006001.3	0.00833543
GRHL3	0.00833312
FADS2	0.00833271
GBF1	0.00833209
COL12A1	0.00832833
CA13	0.00832798
MFSD5	0.0083272
FHIT	0.00831752
ZFAND3	0.00831647
ZCCHC24	0.00831546
NNT	0.00831368
LARP6	0.00830911
OAF	0.00830331
SPRY2	0.00830178
CHKA	0.0082949
RAD9A	0.008285
TRIM73	0.00828318
SWI5	0.00827702
UNC13D	0.00826704
CYB5R3	0.00826355
ERN1	0.00825694
ZNF8	0.00824015
PIGS	0.00823902
TPGS1	0.00823133
SEC24D	0.00822231
SDHAF4	0.00821577
ORAI1	0.00821561
ARHGAP21	0.00821139
C1QTNF6	0.00820757
GPR137	0.00820313
SPAG5	0.00819575
BAZ1B	0.00819086
CDC42BPA	0.00817503
TMEM179B	0.00816048
TM2D3	0.00815437
SLCO3A1	0.00815035
TSC2	0.00814237
PPARGC1B	0.0081166
SLFN13	0.00810925
DUSP6	0.00810733
PHC1	0.00810201
OSBPL9	0.00809633
PNMA1	0.00809195
THOP1	0.00808676
KLC4	0.0080822
LYRM1	0.00808008
EVI5L	0.00807573
SIRPA	0.00807169
ATG10	0.00807152
MESP1	0.00807107
FSD2	0.0080638
OGFR	0.00806331
CDA	0.00806295
SHOC2	0.00805448
LAMA4	0.00805062
CD151	0.00804924
ZNF616	0.00803338
ZNF253	0.00802515
RGMA	0.00802004
FOXF2	0.00801897
CCDC28A	0.00801565
DENND6B	0.00801191
NELFB	0.00801057
FBXO41	0.00800769
LATS2	0.00799498
TWIST2	0.00798967
RPS19P3	0.00798883
ZNF195	0.00798409
C12orf65	0.00797941
ACSL1	0.00797629
TCEAL4	0.0079745
WDR60	0.00797159
CD55	0.00796634
NIT1	0.00796383
IL15	0.00794328
PTBP2	0.00794159
FAHD2B	0.00793827
SMIM4	0.00793811
NDUFB1	0.00793001
PDE10A	0.00791456
TSPAN12	0.00791273
ABHD8	0.00791062
LIX1L	0.00791056
ARNTL	0.00790905
ZNF467	0.00789622
SLC30A1	0.0078879
AGL	0.00787129
C1orf21	0.00786765
PKD2L2	0.00786468
MTUS1	0.00784988
GALNT1	0.00784556
SEMA3B	0.00784414
YLPM1	0.0078426
LTBP4	0.0078407
HIRA	0.00783664
ADD3	0.00783107
MMP19	0.00782607
ANKRD17	0.00782078
KLF4	0.00781537
NKIRAS2	0.00780608
RPS6KA5	0.00780282
IRF2BPL	0.00780273
SMARCD3	0.00780174
KCTD17	0.00779947
CD59	0.00779876
PITRM1	0.00779059
ADRB2	0.00777703
TMX4	0.00776944
YJU2	0.00776626
SLC2A4	0.00776609
PKIA	0.00776548
SLC7A2	0.00776416
LEPROT	0.00776229
MYSM1	0.00774855
ZNF248	0.007746
LMBR1	0.00773473
NUDT13	0.00773355
CYBRD1	0.00772902
SRGAP2B	0.00772773
MTSS1L	0.00771999
SPTBN1	0.00771976
CIP2A	0.00771835
PTPN9	0.00769923
EID2B	0.00769331
APBB2	0.00768967
THADA	0.00768962
DCBLD2	0.00768787
ARL6IP5	0.007687
USP25	0.00768699
ZNF609	0.00768578
DBF4B	0.00768163
PIAS2	0.00768091
ZMYND11	0.00767808
CEP63	0.00767666
FUCA2	0.00767299
MYO1C	0.00766184
ANAPC15	0.00765782
ZNF346	0.00765382
SEC22B	0.00765202
SSH2	0.00764512
TMEM105	0.00764491
PLEKHG2	0.00764363
JADE2	0.00763824
SEMA3F	0.00762756
CCZ1	0.00762268
TGFBR2	0.00762106
LAMC1	0.00761435
GNAI2	0.00761414
ARMCX5	0.0076074
CEP89	0.00760536
AC015802.6	0.00760325
NCS1	0.00759998
HEY1	0.00759759
OSBPL7	0.00759647
TWNK	0.00759579
ZNF226	0.00759322
MTPAP	0.00757901
AP1M1	0.00757872
KLHL29	0.00757514
ULK4	0.00756718
A1BG	0.00756238
KYNU	0.00755686
BLVRA	0.00755481
STMN1	0.00754937
SH3BGRL3	0.00754568
EPHA4	0.00754146
ETNK2	0.00754007
LPIN1	0.00753443
ZNF580	0.00752913
HOXB4	0.00752312
EPB41L4B	0.00751817
URB1	0.00751362
CTSZ	0.00750728
CRK	0.007505
WISP2	0.00750424
AHSA2P	0.00749158
KLF10	0.00748986
GNA12	0.00748512
CAT	0.00748435
FAM234A	0.00747651
SCN1B	0.00747198
ADGRE5	0.0074698
NUP133	0.00746386
ZDHHC24	0.00746031
ATN1	0.0074601
MCOLN1	0.00745978
SCNN1B	0.00745924
SCYL3	0.00745599
ROS1	0.00745525
ZBTB44	0.00745166
ANLN	0.0074471
TRAM2	0.00744655
HACD2	0.00744115
TSPAN5	0.00743802
PLOD1	0.00743694
CSKMT	0.00743633
PDZD7	0.00743482
FIBP	0.00742233
ECM2	0.00740942
TCN2	0.00740845
ATP6V0A2	0.00739865
ABHD2	0.00739406
RPS12P26	0.00739287
SPINK9	0.00739169
RBM41	0.00739078
ACADS	0.00738835
SEPT6	0.0073849
TSPAN3	0.00738038
INTS5	0.00737995
KIF11	0.00737513
LRRC69	0.00737238
LRFN4	0.00737188
ABCD1	0.00736466
PHC3	0.00735775
RPS6KA2	0.00735765
FOXJ3	0.00735653
DLGAP5	0.00735425
AGO3	0.0073529
SRGAP1	0.00735247
SECTM1	0.00734921
APOL2	0.00734835
PDK2	0.00734098
CMBL	0.00734029
HERC2	0.00733167
LIN52	0.00732943
TGOLN2	0.00732582
UBP1	0.00732548
CCDC88A	0.00731872
IRGQ	0.00731519
VAT1	0.0073056
CTSA	0.00730207
MTA1	0.00729548
RFT1	0.00729066
MAGI3	0.00728281
FZD2	0.00728224
CLU	0.00727886
TRDMT1	0.00727675
FIBIN	0.00727416
CHPT1	0.00726765
EYA4	0.00726756
EPC2	0.00725884
FIGNL1	0.00725747
PIEZO1	0.00725737
B9D1	0.00725718
ARHGEF11	0.00725574
AF228730.5	0.00724567
NAT14	0.00724036
CCDC117	0.00723688
ZNF587	0.00723104
FABP2	0.00722614
LRRK1	0.00722223
CETN2	0.00722003
SPC24	0.00721787
TGFB1	0.007217
KLC1	0.00721637
SCAI	0.00721612
GDF11	0.00721583
LGALS1	0.00721476
LFNG	0.00720961
ZFR	0.00720792
COX11	0.00720588
SGTB	0.00719832
SRCAP	0.00719694
DLST	0.00719628
LRRC14	0.00718221
TCEAL1	0.00718125
CEBPZOS	0.00717966
ATP6AP1	0.00716959
EPG5	0.00715938
SGSM3	0.00715641
GUSB	0.00715384
C9orf40	0.00715369
FAM208B	0.00715127
RAB8B	0.0071486
JUNB	0.00713938
SLC26A2	0.00713555
PCDHA4	0.0071326
SUPT3H	0.00712646
EPS15L1	0.00712157
ATP2B1	0.00711446
HDHD5	0.00710848
CDC25B	0.00710544
RNF111	0.00710446
KIFAP3	0.00709809
IMPAD1	0.00709559
NUDT3	0.0070647
DIS3L	0.00705413
ENPP1	0.0070526
APOL6	0.00705173
INAFM2	0.00705156
CALCOCO1	0.00705105
P3H4	0.00704328
ATPAF1	0.00704127
LAMB1	0.00703981
PMS2	0.00703776
DNM1	0.00703703
GLT8D1	0.00703113
GRAMD1B	0.00702566
COL4A1	0.0070244
LYSMD3	0.007024
NUMB	0.00702
GNAQ	0.0070173
ELP2	0.00701631
THAP3	0.00701624
DGAT2	0.00701508
ADPRM	0.0070147
TCF4	0.00701397
NCSTN	0.00700363
GATAD1	0.00700241
GABPB1	0.00700049
RECQL	0.00699662
ZNF32	0.00699509
HMGCL	0.00699323
DUOX2	0.00699264
HYAL2	0.00698906
DYNC2H1	0.00698491
CENPP	0.00698275
RPAP2	0.00697199
NEK9	0.00697196
ATP9B-1	0.00696489
PHF11	0.00695836
MRPL34	0.00695668
PHF21A	0.00695168
USP13	0.00694779
LNPEP	0.00694515
NOL9	0.00693897
ITPRIP	0.0069388
ATXN10	0.0069383
ACADVL	0.00693624
DGCR2	0.00693206
POU2F1	0.00692819
PVR	0.00692723
OR10G4	0.00692582
ZNF236	0.00692437
PEX26	0.00692157
AL136116.3	0.00691756
MELK	0.00691627
FBXO38	0.00691547
USP14	0.00690473
DRC3	0.0069021
CCDC88B	0.00690118
BUB1B	0.0068947
ZNF567	0.0068931
MYO9A	0.00689258
CEP70	0.00689071
HSPB8	0.00689019
PRCP	0.00689012
LRP5	0.00688021
HSPB11	0.00687795
FAR2	0.00687129
C19orf25	0.00686809
MTRNR2L10	0.00686751
CDC6	0.0068652
TGFBR3L	0.00686364
SPOCD1	0.00686312
CCNT1	0.00685954
UNKL	0.0068546
ACSL6	0.00685415
RBM6	0.00685402
CABIN1	0.00684666
TNKS1BP1	0.00684189
TMEM39B	0.00684179
TRRAP	0.00684059
TMEM99	0.00683432
SBSN	0.00682898
LMO3	0.00682793
TMEM139	0.00682791
ARSG	0.00682599
KIF1B	0.0068249
MIS18BP1	0.00681474
SLC25A23	0.00681272
YIF1B	0.00680608
SPATS2	0.00680509
CIDEC	0.00680234
PFAS	0.0068006
MCUB	0.00680047
OSBPL1A	0.00679634
SNX9	0.00679114
MIER1	0.00679085
LINC00888	0.00678859
U2AF1L4	0.00678616
ARHGAP45	0.00678411
RCCD1	0.00678296
MYH9	0.00678019
ZW10	0.00677849
OR2M3	0.00677468
GFPT2	0.00676511
MPDZ	0.00676488
TLR7	0.00676273
SETD4	0.00675046
DUSP23	0.00674808
F8A1	0.00674717
NECTIN2	0.0067381
CTSB	0.00673594
MAN1A2	0.00673454
SFR1	0.00673136
DGKG	0.00673033
NPW	0.00672933
GPC6	0.00672834
RIMS2	0.00672491
AL357143.1	0.00672436
OGFOD3	0.00671609
CRYAB	0.00671547
UTP25	0.00671371
HAUS6	0.00671237
FOXO3	0.0067107
BNIP3L	0.00670467
OAS1	0.00670452
PARVA	0.00669514
RECK	0.00668066
LONP1	0.00667709
PRELID1P1	0.00667153
TRMT1	0.00667143
ZNF268	0.00667064
RANGRF	0.00667026
NRBP2	0.00666833
ADO	0.00666623
WDR45	0.00666478
EHD3	0.00666256
CUEDC1	0.00666072
SRGAP2C	0.00665945
TMEM106C	0.00665816
SPRED1	0.00665807
APPBP2	0.00665538
PIH1D1	0.00664964
SLC25A34	0.0066496
CMC1	0.00664897
TMEM45A	0.0066418
TOB2	0.00664005
TRMT9B	0.00663604
DYRK3	0.00663543
STXBP5	0.00663376
IQGAP1	0.00663367
SNTA1	0.0066307
NCOR2	0.00662789
KIF4A	0.00661967
FAM43A	0.00661818
NSRP1P1	0.00661798
FURIN	0.00661308
SCNN1G	0.00661005
KMT2A	0.0066093
PNKD	0.00659538
AP1B1	0.00659451
EIF2AK1	0.00659306
TPP2	0.0065897
HOXC4	0.00658881
UGGT2	0.00658713
SENP7	0.00658489
GUF1	0.00658237
TMEM259	0.00657769
RRAS	0.0065759
HLTF	0.00657327
LOXL1	0.0065704
TRIM14	0.00657036
NR2F1	0.00657017
CPNE1	0.00656968
SLC6A8	0.00656628
CCDC57	0.00656439
FAM171A1	0.00656187
KRT10	0.00655974
DCAF10	0.00655969
PAK2	0.00655631
SKP2	0.00655265
M6PR	0.00654804
WIPF1	0.00653681
KAT8	0.00653651
MLXIPL	0.00653533
CRLS1	0.0065351
UBXN2B	0.00653074
KSR1	0.00652338
DCUN1D3	0.00651999
PSRC1	0.00651782
ZNF669	0.0065172
FNDC3A	0.00650195
USP9X	0.00649968
CUL4B	0.00649703
CDC42BPB	0.00649523
CYR61	0.00648646
DERL2	0.00647982
RBM33	0.00647476
ZNF845	0.00645629
STOM	0.00645275
CNN1	0.00643965
EPM2AIP1	0.00643646
DNASE2	0.00643624
IFT52	0.00643465
IL1R1	0.0064282
PLEKHA8P1	0.00642645
MOSPD3	0.00642001
PSEN1	0.00641602
FTL	0.00641021
FAM219A	0.00640892
SLC19A1	0.00640688
ECI2	0.00640118
LPIN2	0.00640111
VSIG10	0.00640006
CRISPLD2	0.00639957
OR8D1	0.00639871
P2RX5-TAX1BP3	0.00639488
LMO1	0.00639313
VIRMA	0.00639102
CDC5L	0.00638773
PIAS1	0.0063872
COQ8B	0.00638474
IKBKG	0.00637962
PLBD2	0.00637862
FBXL16	0.00637827
VOPP1	0.00637609
TCEAL3	0.00637467
CERCAM	0.00637242
RTL8A	0.00636804
HIBADH	0.00636168
TOX2	0.00635155
TPX2	0.00634177
ASNA1	0.00634086
RPGR	0.00634054
RTN3	0.00634037
L1CAM	0.00633958
MBLAC2	0.00633853
ANKRD36	0.0063354
CYBA	0.0063337
GEMIN7	0.0063336
BCL2L1	0.00633154
RPL9	0.00633104
NQO2	0.00632481
POR	0.0063231
PKD2	0.00632103
UBL4A	0.00631667
UNC13C	0.00631649
MAP3K11	0.00631613
NPTX2	0.00631462
ARHGAP19	0.00631403
RPS27L	0.0063109
CLTC	0.00630899
CBLB	0.00630761
LRRC20	0.00630266
DZIP1	0.00630237
RBM23	0.00629984
OXSR1	0.00629702
TBC1D16	0.00628899
PTGR1	0.00628879
ZNF672	0.00627935
ATP6AP1L	0.00627735
CLASP1	0.00627456
ZNRF2	0.00627454
LTBP2	0.00627028
PTPRM	0.00626473
ZNF430-1	0.00626369
RTN4R	0.00626248
ELP3	0.0062608
PC	0.00625273
GLIS1	0.00624606
SLC38A10	0.00624279
HSPA1B-1	0.00623619
ITPRIPL2	0.0062359
TSPAN4	0.00623237
PRR34	0.00623141
ADIRF	0.00623005
SEL1L	0.0062297
PNPO	0.00622935
BX255925.3	0.00622774
TIRAP	0.0062203
MT1E	0.00621622
HPCAL1	0.00621415
ZNF74	0.00621048
ITFG2	0.00621017
DDX54	0.00620313
NME6	0.00620306
YJEFN3	0.0062026
CEP162	0.00620185
TM9SF4	0.00619421
ZNF692	0.00619329
ARPC5	0.00619323
GANAB	0.00619306
DHRSX	0.00618687
BMP2	0.00618427
ARL13B	0.00618308
PCNX1	0.00618167
HSD17B4	0.00618103
ZNF230	0.00617817
NAPG	0.0061734
INF2	0.00617136
TNKS	0.006165
PEAR1	0.00616016
RAPH1	0.00615835
HSD17B2	0.00615784
ARCN1	0.00615575
CTDNEP1	0.00615555
NFIL3	0.00615391
HIF3A	0.00615364
TLK2	0.00614907
TCF23	0.00614661
SLC25A19	0.0061432
ITFG1	0.00614269
SCARB2	0.00614153
CLCN5	0.00613777
TMEM254	0.00613541
WDR61	0.0061305
CEP135	0.00613024
HDDC2	0.00612592
FBN2	0.00612101
FBXO43	0.00611302
APPL2	0.00611228
PPOX	0.00611175
AP000769.1	0.00610857
ZCCHC8	0.00610823
RALGDS	0.00610698
OR14J1-2	0.00610247
SLC35B3	0.00610234
VPS25	0.00609951
ARL2BP	0.00609027
USPL1	0.00608761
WDFY2	0.00608627
ARMT1	0.00608218
TTI1	0.00608211
PTGER4	0.00607272
ATXN1	0.00607054
MPHOSPH9	0.00606935
PKP4	0.00606677
AGPAT2	0.00606553
PMAIP1	0.00605961
ADAT1	0.00605934
RHOQ	0.00605339
UFSP2	0.00605338
HTR1D	0.00604852
SLC37A3	0.00604075
MRPL49	0.00603953
SGMS1	0.00603601
LINC01145	0.00603333
EMP1	0.00602997
TCEA2	0.00602765
TMEM9	0.00602749
RNF40	0.00601797
THAP7	0.00601734
BMS1P1	0.00601487
C11orf45	0.00601456
TMEM140	0.0060108
SFXN2	0.00600732
FASTKD5	0.00600684
HLCS	0.00600667
MRPL2	0.00600444
AC245060.4	0.0060031
CLPTM1L-1	0.00599904
CHPF2	0.00599783
MBNL1	0.00599674
OXCT1	0.00599661
AP3B2	0.00599621
SLC16A7	0.00599572
HEBP1	0.00599088
DNAJB4	0.00598152
CCDC150	0.0059761
TFPI	0.00597491
LSP1	0.00597465
MAP3K3	0.00597373
FAM193B	0.0059733
PPFIBP1	0.00597104
IRAK4	0.00596377
ENOSF1	0.00596356
WHAMM	0.00596293
PARP6	0.00596256
ARHGAP12	0.00595678
IDS	0.00595618
AC118549.1	0.00595316
JOSD1	0.00595278
SMCO4	0.00595139
MRAS	0.00595068
STOML1	0.0059496
MTRF1L	0.00594643
C1orf127	0.00594322
FBXW11	0.00594042
AC108488.2	0.00593983
ZSCAN25	0.005937
CIB2	0.00593449
GALC	0.00593018
HDHD2	0.00592737
MAP3K10	0.00592602
PBRM1	0.00592105
AZIN2	0.00591945
CBX5	0.00591923
NAPA	0.00591917
PIMREG	0.0059162
CARD8	0.00591457
TGFBR1	0.0059144
RINT1	0.00591107
RNASEH2A	0.00590811
DYNLT3	0.00590538
BCO2	0.00590129
ATG3	0.00589985
AAMDC	0.00589929
RNF13	0.00589354
EEF1AKMT1	0.00588486
PLCG2	0.00588266
PRKAG2	0.00587964
TMEM214	0.00587508
PEAK1	0.00587456
RRP36	0.00587287
ESCO2	0.00587216
ALG13	0.00586918
ZNF274	0.00586801
MSLN	0.00586508
PARP2	0.00586225
IRS1	0.00586067
TNS3	0.00585925
TLN1	0.00585834
TERF2	0.00585575
MET	0.00585379
NMNAT3	0.0058536
MRPL16	0.00585183
EP300	0.00585118
IKBIP	0.00585057
DHX30	0.00584392
PORCN	0.00584352
KIFC3	0.00583493
MRC2	0.0058261
COL6A2	0.00582471
CFDP1	0.00582375
ASL	0.00582277
LURAP1L	0.00582007
CBX6	0.00581931
FICD	0.00581707
RPS10P7	0.00580619
ACBD3	0.00580459
KIN	0.00580229
TANGO2	0.00580076
MOSPD2	0.00579613
BEND6	0.00579452
AOX1	0.00579339
ARHGAP29	0.0057877
CGGBP1	0.00578643
KHDC4	0.0057863
TNFAIP8L3	0.00578269
CCDC74B	0.00578171
MRPS11	0.00577971
SEPHS1	0.00577491
CAD	0.00577483
TENM3	0.0057735
EMC2	0.00577108
SNAPC1	0.00577033
COX16	0.00576824
FLNB	0.00576183
FAM76B	0.00576043
SMYD3	0.00575648
POLA2	0.00575129
ERAP2	0.00575053
MLLT11	0.00574686
VAMP7	0.00574541
ERVW-1	0.00574515
CALCOCO2	0.00574275
BIRC3	0.00574165
KLF8	0.00574086
TRPM6	0.00573999
FRA10AC1	0.00573966
PBX3	0.0057366
DDIAS	0.00573645
HOXA1	0.00573508
DCAF8	0.00573455
ZNF408	0.00573331
PDIA3P1	0.00573133
DECR1	0.00572823
OR2AT4	0.0057244
LIPT2	0.00572269
BCLAF3	0.00572255
PXMP2	0.0057209
EOGT	0.0057196
POLR3H	0.00571864
RHBDD3	0.00571864
DAPK2	0.00571475
MARCKS	0.00571444
IL17RC	0.00571142
GREB1L	0.00570297
MAP7D3	0.00570122
SULF2	0.00570062
ZCCHC10	0.00569824
ACLY	0.00569492
IQSEC1	0.00569155
RAB13	0.00569061
SERGEF	0.0056873
GBE1	0.00568679
AGO1	0.00568301
BCL2L13	0.0056805
TRIM58	0.00567776
FUT8	0.00567514
SCCPDH	0.00567351
RAB29	0.00567279
EPN1	0.00567235
TBC1D15	0.00567206
TBC1D1	0.00567078
GRIPAP1	0.00566969
RAB21	0.00566924
SCNM1	0.00566889
FAM20B	0.00566483
SEC62	0.00566072
C12orf57	0.00565801
ARRDC2	0.00565629
EP400	0.00565606
PLAC9	0.00565133
LAPTM5	0.00565114
MZF1	0.00564744
FAM210A	0.00564551
NFX1	0.00563705
CCDC141	0.00563628
ARID3A	0.00563568
HOXC6	0.00563125
RFX3	0.00563067
EIF1B	0.00562427
ABHD18	0.00562352
DHX36-1	0.00562292
HADH	0.00562241
COL27A1	0.0056099
SPTAN1	0.00560898
ASPHD1	0.0056088
TRPM4	0.00560873
ERBIN	0.00560822
PCBP3	0.00560677
HPS1	0.00560568
MSN	0.00560487
DGCR6L	0.00560243
PATZ1	0.00559468
ZMYM2	0.0055937
ZNF629	0.00559344
ARL8A	0.00559319
MTND2P28	0.00559312
VTI1B	0.00558683
DHX37	0.00558392
NTHL1	0.00558353
RIPK1	0.00558068
RAP2C	0.00557677
RHNO1	0.00557662
BBIP1	0.00557611
SCAMP4	0.00557539
RGS17	0.00556938
WASF1	0.00556604
PAM	0.00556184
NIPA2	0.00555665
SLC25A11	0.00555367
AC243547.3	0.00555328
TDRD7	0.00555047
C12orf4	0.0055503
MAPK7	0.00554678
C5orf24	0.00554325
MRPS14	0.00553768
AZIN1	0.0055374
BRI3	0.00553491
CPSF2	0.00553434
ZNF92	0.00553317
NPEPPS	0.00553172
HUWE1	0.00553145
SULT1A1	0.00553095
RAI14	0.00552892
B3GALNT1	0.00552753
ADAMTS7	0.00552511
IER3IP1	0.00552287
YAE1	0.00552183
FCHSD2	0.0055139
HACD1	0.00551151
BOD1L1	0.00551023
FAM174A	0.00550977
CDC26	0.00550918
TBCB	0.00550914
CCL26	0.00550746
C1R	0.00550207
KATNB1	0.00549919
C4orf48	0.00549715
CREBBP	0.0054969
HERC2P3	0.00549583
PHLDB2	0.00549162
SPIN1	0.00548985
MFN1	0.00548589
YY1AP1	0.00548466
STX12	0.00548427
PIN1	0.00548288
P3H1	0.00548036
LINC01881	0.00547965
HCFC2	0.00547633
TEFM	0.00546866
BEST1	0.00546745
ZNF292	0.00546517
GMEB2	0.0054642
PELI1	0.0054641
NUBPL	0.00546294
HERC1	0.00546231
ZNF354B	0.00545909
ZFHX4	0.00545909
C1QTNF2	0.00545704
SNAPC2	0.0054564
KRT80	0.00545414
HSD17B11	0.00544889
GTPBP3	0.00544842
SAMD12	0.00544655
MIEN1	0.00544433
DNAJC14	0.00544398
VRK2	0.00543421
ANKRD6	0.00542971
CPSF4	0.00542146
TMEM98	0.00541905
SYNJ2BP	0.00541889
AC092053.1	0.0054183
CNTNAP3B	0.00541693
LRP11	0.00541528
GALNT10	0.00540869
CABLES1	0.00540784
UNC119	0.00540604
NKAPP1	0.00540236
RAB5B	0.00540224
NAAA	0.00539994
TMEM143	0.00539789
PLGRKT	0.00539664
SLC27A1	0.00539184
GALNT7	0.00539034
FAM149B1	0.00538841
ZNF829	0.00538582
TMEM209	0.00538432
TFE3	0.0053823
RAD50	0.00538137
AHCYL2	0.00537876
AMDHD2	0.00537828
AC008770.2	0.00536687
PRKACB	0.00536668
NAGPA	0.00536385
NEURL1B	0.00536256
SLC16A4	0.00536035
AC091390.4	0.00536023
NR4A1	0.00535923
PACSIN2	0.00535768
KHNYN	0.00535705
EIF4G3	0.0053532
OSTM1	0.0053529
CHURC1	0.00535219
PBLD	0.00535138
SHKBP1	0.00534902
ANGEL2	0.00534856
RP2	0.00534334
VSTM2L	0.00533735
ANGPT1	0.0053342
PYURF	0.00533344
KDM4B	0.00533106
LMF2	0.00533002
DHX34	0.00532965
GSR	0.00532838
B9D2	0.00532792
PTPRE	0.00532496
AL451074.1	0.00532125
HIVEP1	0.00531981
CPSF7	0.00531243
GPATCH11	0.00530846
RABGEF1	0.00530636
RARRES1	0.00530469
TMEM44	0.00530422
HMBOX1	0.0053035
CDC16	0.0053029
POLB	0.00530188
POLK	0.0052997
TOR4A	0.00529647
ZNF440	0.0052962
GABRG2	0.0052953
CFLAR	0.00529276
UBN1	0.00528979
GPAT4	0.00528829
PRC1	0.00528668
C11orf68	0.00528659
MYLK	0.00528477
CENPS	0.00528458
ATP5MC2	0.00528314
CELA3B	0.00527847
NUDT2	0.00527841
PSMB10	0.00527732
MAP4	0.00527608
CSPG4P12	0.00527464
AP4S1	0.0052707
PRXL2A	0.0052671
CCND3	0.00525893
C1orf226	0.00525884
TENT5A	0.00525297
PTTG1IP	0.00525196
VPS41	0.00524952
HOXA7	0.00524915
SPTLC2	0.00524832
CBR1	0.00524607
DHRS4L2	0.00524168
MIEF1	0.00523523
DYM	0.00523378
AVEN	0.00523305
ASB1	0.00523012
CRYZL2P	0.00522849
ARID1B	0.00522689
LRRC8D	0.00521496
CD58	0.00521209
ABL1	0.00521104
SMC1A	0.00520339
RUNDC3B	0.00519325
ZDHHC8	0.00518911
DDX25	0.00518882
ZC3H7A	0.00518036
EML6	0.00517908
SLC6A6	0.0051778
POLR2A	0.00517559
MTMR4	0.00517547
CCDC93	0.00517494
CPEB3	0.00517294
STAG3L5P	0.00516864
DAPK3	0.00516435
SLC39A14	0.00516397
C10orf88	0.00516261
ATXN2	0.00515988
OR5H14	0.00515839
ANKS1B	0.00515555
NUB1	0.00515375
IPO5	0.00515271
BMS1P4	0.00515087
HPS3	0.00514886
MYL6	0.00514825
STON2	0.00514798
MIB1	0.00514305
MPP6	0.00513676
KIAA1324	0.00513549
ZNF317	0.00512823
RNF168	0.00512755
TMEM106A	0.00512038
TYW1B	0.00512009
TSHR	0.00512006
CDK2	0.00511987
FADS6	0.00511832
CENPN	0.00511394
CYSLTR1	0.00511116
EPHX2	0.00511103
ABHD6	0.00510972
PDE6D	0.00510953
NUP54	0.00510638
RAB3IL1	0.00510197
MKLN1	0.00510123
COQ9	0.00509943
WDR70	0.00509915
SLC38A7	0.00509896
NFATC2IP	0.00509829
TNK2	0.00509746
PRKAA1	0.00508916
KIAA2012	0.00508566
OXA1L	0.00508555
NDUFB5	0.00508121
LINC00674	0.00507675
NRDC	0.00507083
BCR	0.00506938
E2F8	0.00506935
FOXD1	0.0050692
RIC1	0.0050673
C5AR1	0.00506639
ETFDH	0.00506601
HELZ	0.00506529
C14orf119	0.00506116
ZNF347	0.00506079
PPP6R1	0.00506058
AC093752.1	0.00505952
TMEM165	0.00505761
UBXN6	0.00505655
AC098591.1	0.00505409
LSP1P4	0.00505149
ITPR3	0.00504942
PHBP19	0.00504788
SLC44A1	0.00504687
NDC80	0.00504608
MMP28-1	0.00504541
NSL1	0.00504211
PRKAR1A	0.0050405
CALU	0.00504035
ADGRB2	0.00504009
MLEC	0.00503601
DDB1	0.00503523
BCOR	0.00503277
WFDC1	0.00503126
MAST3	0.00503068
RARA	0.00503042
BEX3	0.00502958
OPRD1	0.00502634
TMC7	0.00502449
AP4M1	0.00501904
AC026412.1	0.00501158
SPRED3	0.00500809
ATXN1L	0.00500495
EP400P1	0.00499997
URB2	0.00499938
ELOVL1	0.00499868
BRPF3	0.00499737
TMEM212	0.00499737
MAP4K2	0.00499606
MKKS	0.00499507
MEPCE	0.00499231
FAM50A	0.00499088
ACOT8	0.00498944
SAC3D1	0.00498007
TOGARAM2	0.00497946
R3HCC1L	0.00497926
USP6NL	0.00497644
KIRREL1	0.00497643
SYNE3	0.00497432
MMGT1	0.00496896
SYS1	0.00496634
MEIS2	0.0049649
REPIN1	0.00496392
PREB	0.00496312
WBP4	0.00495593
ANKMY2	0.00495305
SLC39A13	0.00495249
SPDYE5	0.0049511
DHX40	0.00495016
ATP5MC1	0.00495004
RPS6KB1	0.00494599
ENO2	0.00494397
UBE2J1	0.0049404
DEPTOR	0.00494017
TMEM136	0.00493899
NUP214	0.00493828
SHARPIN	0.00493821
AAAS	0.00493521
WRB	0.00493375
CYP27C1	0.00493121
ZNF641	0.00493005
MMP28	0.00493004
ZNF487	0.00492614
NCAPH	0.00492433
NLRX1	0.00492332
NUDCD2	0.00492134
SLC39A1	0.00492023
G6PD	0.0049173
CEP170B	0.00491387
PAG1	0.00491384
CYHR1	0.0049086
UHRF1BP1L	0.00490736
MED4	0.00490716
UBASH3B	0.00490492
ARL4A	0.00490392
FKBP5	0.00489939
FKBP15	0.00489794
RNF115	0.00489775
TATDN2	0.00489743
AC010329.2	0.00489741
LYRM9	0.00489732
PIM1	0.00489724
CCDC28B	0.00489463
DIP2A	0.0048922
NDST1	0.00488457
RHBDD2	0.00487885
NCEH1	0.00487859
CRY1	0.00487843
ACSF3	0.00487738
NBDY	0.00487154
MAP3K1	0.00486912
GRK7	0.00485967
CTU2	0.0048594
MAGI2	0.00485766
CYFIP1	0.00485384
NUDT9	0.00485205
SSC4D	0.00485203
PARGP1	0.00485185
ACO2	0.00485093
OTUD5	0.0048448
GPR173	0.00484436
ELP6	0.00484427
PDE4A	0.00484397
LIFR	0.00484374
SH3RF3	0.0048386
NECTIN3	0.00483795
SLC50A1	0.00483687
NFYB	0.0048366
NOS1	0.00483598
COQ6	0.0048327
TNFAIP3	0.00483196
AHNAK	0.00483161
BMP2K	0.00483061
ZFAND2A	0.00482722
FAM20A	0.00482652
ANKFY1	0.00482348
TEKT4	0.00482155
ISLR2	0.00481977
CYP3A5	0.0048196
PPP1R8	0.00481589
DOC2A	0.00481339
ELK3	0.00481102
CELSR1	0.00481066
BLM	0.00480865
CPPED1	0.00480848
CABYR	0.00480426
RILPL2	0.00480355
IFIT3	0.00479795
MT-ATP8	0.00479567
FECH	0.0047948
SHCBP1	0.00479442
OPHN1	0.00479276
EPB41L4A	0.00479191
PPIL3	0.00478915
MICAL1	0.00478746
RAB5A	0.004787
CPD	0.00478604
RAC3	0.0047827
MAPK11	0.00478244
BLOC1S3	0.00478094
DENND4C	0.00478075
ABHD12B	0.00477741
RBP7	0.00477583
TMCO6	0.00477471
MAN2A2	0.00476931
HIVEP3	0.00476402
BID	0.004762
L1TD1	0.0047605
MICAL3	0.00475997
SEC11A	0.0047599
CHMP7	0.0047564
DCAF13	0.00475486
PRR14	0.00475362
SMG7	0.00474973
KDELR1	0.00474971
INPP5K	0.00474664
GTSE1	0.00474591
RNF146	0.00474464
FNIP2	0.00473706
PCNX2	0.00473522
DEFB1-1	0.00473392
NUDCD3	0.00473355
GPAT2	0.00473273
PHF2	0.00472771
TAX1BP3	0.00472664
OLA1P3	0.00472637
PMEPA1	0.0047259
NF2	0.0047232
BEST2	0.00471333
SCN1A	0.00470544
ZFPM2	0.00470237
TROAP	0.00469869
FAM92A	0.00469672
ALOX5AP	0.0046952
ADAM8	0.00469091
CCR12P	0.00468906
CD28	0.00468896
ABHD13	0.00468783
ELAC1	0.00468621
CHST12	0.0046861
XRCC3	0.00468497
ITGAE	0.00468387
RANGAP1	0.00468078
PTPA	0.00467865
BLMH	0.00467174
TUBGCP4	0.0046717
TTC9C	0.00466978
OGT	0.0046681
AKAP2	0.00466675
TOM1L2	0.00466637
CALM3	0.00466537
POLR2L	0.004664
CSNK1G2	0.0046612
IFNAR2	0.00466051
DNAJC1	0.00465941
TTC38	0.00465919
KCTD18	0.004656
RASA4B	0.00465553
APOL3	0.00465528
INPPL1	0.00465238
PARP8	0.00465217
GMPPA	0.00465097
PIGM	0.00465059
RSU1	0.00464954
PLIN4	0.00464901
IGHMBP2	0.004649
SERINC3	0.00464602
RBM44	0.00464537
NCBP1	0.0046453
RNF170	0.00464046
HMMR	0.00464002
CLDN6	0.00463768
WNT2B	0.00463047
BORCS8	0.00462974
DENND4B	0.00462827
SLC7A1	0.00462662
PROCR	0.00462578
TADA1	0.00462447
SMAD2	0.00462239
LMBR1L	0.00461565
UBR3	0.00461552
EIF5A2	0.004612
EFNA5	0.00461184
HELB	0.00460601
CCDC102A	0.00460451
GTF2F1	0.00460163
CUX1	0.00460147
SDHAF2	0.00460129
MTHFD2L	0.00459638
GPX8	0.00459452
KIF18A	0.00459096
LRRC58	0.00458911
HCAR1	0.00458534
HBA1	0.00458388
FLYWCH2	0.00458305
NDUFA13	0.00458136
RCOR3	0.00458068
BAG1	0.00458049
WNK1	0.00457997
SUSD5	0.00457941
SIX5	0.00457894
PLCD4	0.00457191
MYRF	0.00457052
ASIC4	0.00456885
ARHGEF17	0.00456826
ASPHD2	0.00456793
SLC25A37	0.00456728
MLLT3	0.0045662
MYBL2	0.0045639
USP22	0.00455766
PSME3	0.0045573
KBTBD2	0.00455625
YME1L1	0.00455455
NIFKP4	0.00455437
ZSCAN30	0.00455149
ITGAX	0.0045494
OR7E38P	0.00454795
MTHFD1	0.00454587
TRANK1	0.00453835
PSMA6	0.00453559
NOMO1	0.00453405
CUL9	0.00452658
LBHD2	0.00452641
GOLIM4	0.00452569
CENPF	0.00452531
ZNF714	0.00452228
GPM6A	0.00452166
BX284668.4	0.0045212
RUSC2	0.00452076
PDE8B	0.00451924
BCKDK	0.00451278
NMUR1	0.00451056
SNAPC5	0.00450977
PTPN18	0.00450221
SELENON	0.00450172
CSTF3	0.00449699
ATF1	0.0044968
MAP9	0.00449411
RPL12P14	0.00449387
KIF7	0.00449381
GPSM2	0.0044909
ZNF592	0.00448926
IFT46	0.00448699
PDXK	0.00448249
ICOSLG	0.00448239
LPAR6	0.00448061
PAXIP1	0.00448017
TCP11L1	0.00447896
CCS	0.00447794
PHF20	0.00447772
VPS28-1	0.00447711
CALHM1	0.00447513
AGPAT3	0.00447502
ZMIZ1	0.00447462
MSI2	0.00447374
PPP2CB	0.00447347
GRIK2	0.00447342
ACOX2	0.00447307
TECPR2	0.00446842
AC122718.1	0.00446771
COASY	0.00446621
FYCO1	0.00446599
NPTXR	0.00446346
KLHDC3	0.00446232
ELP4	0.00445942
HECTD3	0.00445749
MBD4	0.0044574
CLEC4C	0.00445628
PPM1B	0.00445593
ATP7A	0.00445559
SOD2	0.00445036
ZNF880	0.00444928
RMND1	0.00444835
FAM45A	0.00444695
MTRNR2L4	0.00444658
ZNF512B	0.00444446
CDC27	0.00444425
INKA2	0.00444419
KCTD3	0.00444165
CLIC3	0.00444135
KIAA0586	0.00444134
ITGB1	0.00444034
RNF220	0.00443848
DPH1	0.0044375
TLR4	0.00443689
DONSON	0.00443677
SNTB2	0.00443489
HSDL1	0.0044341
KATNAL2	0.00443297
INSR	0.0044321
ACADM	0.00442998
DIPK1A	0.00442981
LARP4B	0.00441927
RNF113A	0.00441642
VPS13A	0.00441629
NEK2	0.00441516
TIAF1	0.00441431
GDAP2	0.00441392
RPUSD2	0.00441283
SPDL1	0.0044127
MANF	0.00440542
NCKIPSD	0.00440466
KLHDC1	0.00440459
CD63	0.00440227
TCTA	0.0044021
PCIF1	0.00440078
AFF1	0.00440061
RNF217	0.0043993
POGK	0.0043973
GPNMB	0.00439679
CTBP1	0.00439501
DENND3	0.00439475
WIPF3	0.00439444
ACP2	0.00439168
ABCA11P	0.00439132
LRRC27	0.00438969
RHOBTB1	0.00438837
ARSI	0.00438742
GINS4	0.00438497
MAPKAPK2	0.00438405
GRK5	0.00438398
DDA1	0.00438269
FAM83G	0.00438103
[truncated: 12,960 more rows]

## Sheet: 4. Epithelial Metabolism Low
gene	score
MKI67	0.0853816
RAB25	0.0830412
S100A14	0.0738957
CARNMT1	0.0701466
SMARCAD1	0.0686506
CENPK	0.0671854
GINS2	0.0659396
SLC2A1	0.0654826
ZNF787	0.0654281
IGSF1	0.0652169
LAD1	0.0650841
TADA2B	0.0649663
B3GALT1	0.0646158
LAMA3	0.0645791
FLOT2	0.0643642
ATAD2	0.0642794
ELK1	0.0639016
PPP2R5A	0.0635595
KRTCAP3	0.0629728
SIPA1	0.0629476
HIST1H4C	0.0627422
ZNF768	0.062386
CEP55	0.0623666
EGR1	0.0616137
SS18L1	0.060904
DYNLL2	0.0607759
RPL17	0.0606527
MAPKAPK2	0.0605499
CRNKL1	0.0602794
SNAP29	0.0602617
WWTR1	0.059988
CTDSPL2	0.0597299
STK39	0.0593815
ZNF512B	0.0591368
ZFAND2B	0.0588054
ARHGAP10	0.058544
TBCE	0.058455
KNTC1	0.0583883
EHBP1L1	0.0582879
LARP4B	0.0574983
TMEM54	0.0571627
ALKBH5	0.0569491
RELCH	0.0567225
PPM1F	0.0565706
KCMF1	0.0561891
PPAT	0.0559764
SLC44A2	0.055802
DEPDC1B	0.0557567
DPM3	0.0557561
CDH1	0.0557231
RABEP1	0.0556481
MAPK14	0.0551598
MPP6	0.0547271
ZNRF1	0.0544189
MBD3	0.0543985
ARNTL2	0.0540365
PPP1R15A	0.0540316
PGAP2	0.0537564
IRF6	0.0536748
NT5DC2	0.0534646
IRX2	0.052926
CAPN15	0.0518215
ZNF576	0.0517506
IGSF9	0.0517426
RPLP0P2	0.051653
EML4	0.0514746
LAT	0.0514538
BTNL9	0.0514114
RPS20P22	0.0513958
TTN	0.0508884
SVIP	0.0507832
CASP2	0.0507305
GJB3	0.0507197
UBE4B	0.0506412
CRKL	0.0505336
TPX2	0.0502192
ETV6	0.0501332
EPCAM	0.0500552
CDC34	0.0500383
AC004057.1	0.0500306
PHTF2	0.0498287
MSR1	0.049733
HJURP	0.0496735
CSNK1E	0.0496535
SLC11A1	0.0496214
SLAIN2	0.0492578
PLSCR1	0.0490636
MCM6	0.0489312
IMPDH1	0.0488673
SECISBP2	0.0488416
GUSB	0.0488373
TMEM61	0.0488014
RTTN	0.0487208
C12orf73	0.0486601
CYFIP1	0.0485653
EIF1AD	0.0484728
ING2	0.0482661
STAG2	0.0481547
RHNO1	0.0480975
CDCP1	0.0478712
MAPK9	0.0478617
COQ7	0.0477466
TMEM127	0.0477426
AC104389.4	0.0476372
ZBTB33	0.047618
CDCA7	0.0474841
GPR107	0.0473224
RRM2	0.0472132
VTI1B	0.0471024
OSBP2	0.0470023
CHST14	0.0469305
CREG2	0.046734
SCML1	0.0466693
PLXNB1	0.0465373
VPS26B	0.0464016
ORC4	0.0463846
SMIM27	0.0463104
CCDC86	0.0462839
COBLL1	0.046283
H2AFX	0.046275
FEN1	0.0462284
FOXJ3	0.0461155
HDAC3	0.0459417
OR1D2	0.0456812
SH2B3	0.0455879
C15orf61	0.0455504
BABAM1	0.0454483
SH3GLB2	0.0453152
PANK3	0.0452904
PIGO	0.0450111
ZDHHC4	0.0449615
ARHGEF39	0.0449046
METTL7A	0.0448945
CNTN2	0.0448077
CYB5R4	0.0447032
VAV2	0.0446562
DLG1	0.0446448
SLC50A1	0.0445296
CD82	0.0444975
INPP4B	0.0444718
ANKH	0.0444281
PET117	0.0444225
STK11	0.0444162
EPB41L4A	0.0443568
MIGA2	0.044329
ZNF655	0.0443212
TSEN54	0.0442495
FGFR1OP2	0.044222
TPCN1	0.0440721
FXR2	0.0440617
NOX5	0.0439221
AGGF1	0.0439004
AC027455.4	0.0438814
ZCCHC17	0.0438686
TRIM56	0.0438621
HMGXB4	0.0438566
ST5	0.0438134
ZFP36L2	0.043716
KDF1	0.0437076
CPM	0.0436438
METTL4	0.043634
TCTEX1D2	0.0436039
MUS81	0.0433727
SPICE1	0.043353
STK40	0.0432983
SBF2	0.043238
FCMR	0.0432208
HAMP	0.0432107
MYCBP	0.0431275
SLC45A4	0.0431098
CEBPA	0.04306
RNF2	0.0430412
CITED4	0.0429055
CAGE1	0.0429007
BLCAP	0.0428267
GRM7	0.0427996
SERINC2	0.0427334
RNF207	0.0427246
CREBRF	0.0426447
OSBPL10	0.0426395
HOXA10	0.0426302
MIS18BP1	0.0426277
KNL1	0.0426144
ADAR	0.042598
LNPK	0.0425227
TESMIN	0.0424922
SMPD2	0.0424506
TSC22D2	0.0423808
CMTM4	0.0423303
MKNK2	0.0423295
C19orf47	0.0422928
MAGI2	0.0422491
ING1	0.0422228
ALCAM	0.0421912
ZNF106	0.0421844
EYA1	0.0421525
PLEKHG3	0.0421472
C1QTNF6	0.0421434
PPP1R16A	0.04209
FRK	0.0420433
RBM5	0.0420388
DCP2	0.0420209
PLPBP	0.0419788
UBE3C	0.041973
S100A2	0.0418579
DCUN1D2	0.0418295
MINDY1	0.0418248
CCNF	0.0417579
CDS1	0.0417202
BAG2	0.0417202
ESRP1	0.0417059
RPS6KB2	0.0417023
JUND	0.0416817
CLEC16A	0.0416725
MEA1	0.0416697
RFX7	0.0416663
MPZL3	0.0415629
FBXO7	0.0415474
STEAP3	0.0415045
PRADC1	0.0414553
ANKRD54	0.0414289
HOMER2	0.041413
TUSC2	0.0412364
UPF2	0.0412128
CCSER2	0.0411994
RNF125	0.0411951
RHBDF1	0.0409858
SUDS3	0.0408889
TMEM60	0.0408818
INO80B	0.0408745
CMTM7	0.0408045
BAP1	0.0407154
MAL2	0.0407119
PQLC1	0.040691
MCM4	0.0406742
NHSL1	0.0406698
RPSAP52	0.0406058
UPP1	0.0405835
LLGL2	0.0405194
PRDM2	0.0405059
MAD2L2	0.0404898
AP3S2	0.0402918
SMAD3	0.0402768
C1orf198	0.0402422
IPO11	0.0401897
F2RL1	0.0401488
ING5	0.0401386
C19orf48	0.0401008
C17orf75	0.0400074
RPL31	0.0399852
CMC2	0.039942
OPHN1	0.0399206
MYO1C	0.0399126
AC013394.1	0.0398892
RNPC3	0.0398266
PSD3	0.0397829
USP25	0.0397804
RAB3GAP1	0.0397604
TJP3	0.039752
ITGB6	0.0397506
MAP2K6	0.0396732
FAM120AOS	0.039652
DDX11	0.039638
RAB3D	0.0395849
FUT11	0.0395388
AC087257.2	0.0395077
MTMR2	0.0394956
FAXDC2	0.0394165
YPEL3	0.0393807
ZNF616	0.0393649
CAMK2D	0.0393421
SLC22A18AS	0.0392574
FAM214A	0.0392545
SCAF4	0.0392444
ACYP2	0.039199
SH3BP5L	0.0391814
MMP24OS	0.0391784
DESI1	0.0391763
SZRD1	0.0391272
PMS2P1	0.0391259
SNRK	0.0390914
TMEM8A	0.0388508
ASF1B	0.0388417
H1FX	0.0388387
APPL1	0.0388243
THOC6	0.0387293
SNRNP25	0.0386719
RBCK1	0.0386215
WRB	0.0385305
TYK2	0.0385101
BMP2K	0.0384891
GTF3C2	0.0384796
CSNK2A1	0.0384026
SLC46A1	0.0383155
HOOK1	0.0382475
ALKBH3	0.03823
SELENOK	0.0382141
CELSR2	0.0381938
ADPGK	0.0381811
DMWD	0.0381649
MMS22L	0.0380791
C3orf14	0.0380723
ABL1	0.038049
ZFR2	0.0380298
SEC24A	0.0380069
ENTPD4	0.0379618
MRTFA	0.03796
SEC14L6	0.0379272
ARHGAP32	0.0379131
MRPS6	0.0379105
DTX4	0.0378988
NUP205	0.03786
ZNF275	0.0378147
UQCC3	0.0377721
FURIN	0.0377582
RCBTB1	0.037713
METTL14	0.0376722
BMP2	0.0376454
DGKH	0.0375691
THAP11	0.0375348
RPS29	0.03751
RHBDD3	0.0374869
CATSPER2	0.0374271
ANXA8	0.037399
KBTBD2	0.0373849
MEAF6	0.0373723
FOXP1	0.0373547
C5AR2	0.0373097
PDZD2	0.037305
SIRT6	0.0372958
DEK	0.0372471
DLGAP5	0.0372239
PBX3	0.0371702
SLC16A2	0.0371628
SMAD5	0.0371412
EPM2A	0.037136
RNF38	0.0371152
TACC2	0.0371132
PIGQ	0.0371
SH2B2	0.0370868
NECTIN1	0.037043
HK2	0.0369678
METRN	0.0368971
HMGA1	0.0368814
ZNF664	0.0368811
LRIG2	0.0368715
RBBP8	0.0368286
FAF1	0.0368098
RAP1GDS1	0.0367758
PLA2G4C	0.0367719
DSG3	0.0367069
GPR155	0.0367053
CBX4	0.0366939
NLE1	0.0366751
BTN3A2	0.0366164
MAP7	0.0365326
ZBED5	0.0364885
MARS2	0.0364608
TPST2	0.0364213
UBXN8	0.0363363
RABGAP1	0.036314
TMCC3	0.036274
SLC7A5	0.0362364
ZNF252P	0.0362341
CCNY	0.0362231
EFNB2	0.0361035
SMC4	0.0361026
PLXDC2	0.0360979
OR4D9	0.0360924
GMPPB	0.0360903
MBP	0.0360837
WASHC1	0.0360636
WDFY2	0.0360516
MAPK1	0.0360081
C1orf61	0.0359624
AC007342.3	0.0359401
UBE2S	0.0359225
FOS	0.0359212
TIMELESS	0.0359159
CAMSAP1	0.0358743
S100A9	0.0358314
FZD6	0.0357923
DNAJC10	0.0357888
TNFRSF9	0.0357544
CYP51A1	0.0357173
PURA	0.0357056
SOX13	0.0356813
SIGLEC8	0.0356374
KHDRBS3	0.0356357
SFRP1	0.0356081
CHAC2	0.0355807
TPRA1	0.0355496
NR1H3	0.0354586
C12orf49	0.035451
CCDC80	0.0354489
DISP2	0.0354461
EHBP1	0.0354197
REL	0.0354128
CDK14	0.0354068
LRRC57	0.0354024
P3H2	0.0353943
GOLGA2P5	0.0353936
CDK2AP2	0.035384
MOCOS	0.0353248
POLQ	0.0352773
AKAP6	0.0351988
MAML3	0.035185
PNISR	0.0351714
PIF1	0.0351578
WDR48	0.0351133
ZNF281	0.0350588
MTERF2	0.0350406
LRRFIP2	0.0349728
CYHR1	0.0349588
NUAK2	0.0349553
TBC1D10B	0.0349297
ARAF	0.0349199
SEMA4C	0.0348995
CLCN2	0.0348288
CDC45	0.034823
IFT22	0.0348197
TRAPPC2	0.0348196
PPIL2	0.0347726
TOP2A	0.0347624
ANKRD10	0.0347228
EXOG	0.0346748
SLC6A8	0.0346747
ARRDC1	0.0346692
UNC5B	0.0346588
PBK	0.0346361
TUFT1	0.0346114
SLC5A3	0.0345785
HSD17B1	0.0345722
SYTL1	0.0345526
CTBP2	0.0345513
CCDC6	0.0345287
CYB5A	0.0345226
COQ8B	0.0345167
TOMM70	0.0344975
CYLD	0.0344502
SOCS2	0.0344501
TMEM99	0.0343821
ZNF414	0.0343755
CIAO3	0.0343473
SPPL3	0.0342886
SLC27A1	0.0342818
KLF11	0.0342434
UBOX5	0.0342217
TGFBR2	0.0342185
SLCO3A1	0.034191
SLC16A7	0.0341257
FUCA1	0.0340697
DMC1	0.034057
RPS27	0.033965
AL732372.2	0.0339456
CDH6	0.0338738
RPL41	0.0338451
IRGQ	0.0338355
MLST8	0.0338257
OSBPL8	0.033824
ZNF516	0.0338218
ENTR1	0.033818
SLC9A7	0.033816
AKT1S1	0.0338145
SAT1	0.0337987
KLF6	0.0337863
TCTN3	0.0337584
NR2C2AP	0.0337471
ATG10	0.0337164
KLHL42	0.0337112
SPDL1	0.0336899
NSUN5P1	0.0336671
FBXW5	0.0336558
NGLY1	0.0335997
TSR3	0.0335754
NIPA1	0.0335653
GLTP	0.033565
KLHL36	0.0335164
TPD52L1	0.0335055
OR10H5	0.0334875
IFRD1	0.033437
BBS7	0.033427
OR5AS1	0.0334232
MAD1L1	0.0334149
PDLIM1	0.0334121
DNAAF3	0.0333798
ZBTB3	0.0333755
NRGN	0.0333682
SLC25A10	0.0333467
RGS12	0.0332919
ANGEL1	0.0332802
ERO1A	0.0332722
AL031281.2	0.0332561
PLEKHM2	0.0331921
CCAR2	0.0331702
CYSRT1	0.0331597
INTS10	0.0331212
TUSC3	0.033114
ZSCAN25	0.0331126
UNC119B	0.0330848
KIF2A	0.0330774
PHC3	0.0330762
C11orf71	0.0329924
ZNF367	0.0329706
WDYHV1	0.032956
ZDHHC9	0.0329523
TNFAIP1	0.0329386
RAB3IP	0.0329047
TAF10	0.0329002
SLC2A4	0.032892
TMEM250	0.0328888
MYBBP1A	0.0328683
H1F0	0.0328306
C1orf52	0.032809
SUCO	0.0328063
CREB5	0.0327975
UBAC1	0.0327893
JADE1	0.0327606
SCUBE3	0.0327582
TOR2A	0.0327537
CEP83	0.0327445
DSE	0.0327371
NABP2	0.0327211
ZNF470	0.0327194
TNK2	0.0326543
GEN1	0.0326519
UBE2D2	0.0326467
ZNF22	0.0326238
HP1BP3	0.0326038
RSRP1	0.0325186
PDCD11	0.0325038
ALYREF	0.0324836
METTL8	0.032475
LPAR2	0.0324726
FBF1	0.0324698
ADGRG1	0.0324414
MEIOC	0.0324412
AC004453.1	0.0324333
RABL2B	0.0324081
ZNF286B	0.0323796
ANKRD26	0.0323732
TTC39A	0.0323637
HDDC3	0.0323635
EDEM3	0.0323606
ADGRE2	0.0323507
ZNF561	0.032322
UNC13C	0.0322891
WAS	0.0322783
FAM84A	0.0322298
RPS2P45	0.0322163
MRPL16	0.0322009
OAS3	0.032193
HNRNPUL2	0.0321772
MCM8	0.0320973
HIPK3	0.032053
YEATS4	0.0320392
CHST15	0.0320379
SRC	0.0319959
CEP131	0.0319897
FBXL8	0.0319571
BRD9	0.0319378
KIAA0391	0.0319268
BCL2L15	0.0319205
ATF7	0.0319146
GRK2	0.0318749
ADIPOQ	0.0318728
MYBL2	0.031868
MBOAT2	0.0318396
UBA2	0.0318361
HUNK	0.0318335
RPL37	0.0318264
AMZ2P1	0.0318177
LMBRD1	0.0318055
EXOC6	0.0317835
TRIM72	0.031773
SAA2	0.0317417
APC2	0.031735
DNAJC19	0.0317144
ABCC9	0.0317138
RPLP1	0.0317041
C3orf62	0.0316824
PLEKHJ1	0.0316758
PRR34	0.0316547
CHMP4B	0.0316234
TMEM231	0.0316193
MIPOL1	0.031605
SEPT9-1	0.0316
RBM27	0.0315946
KLHL2	0.031548
C1D	0.0315089
SIPA1L1	0.0315087
PDLIM5	0.031498
FRMD4A	0.0314917
DCUN1D4	0.0314404
PKP2	0.0314049
CARS-1	0.0313886
MED21	0.0313763
RASSF1	0.0313194
GGA3	0.0313121
ENTPD2	0.0312412
DNAJC9	0.0312368
PROM2	0.0312362
MYBL1	0.0312297
PTGES3L	0.031221
AAR2	0.0312104
KRT6B	0.031183
SYTL2	0.0311818
C1orf123	0.0311741
FAM199X	0.0311602
ZNF382	0.0311488
KRT5	0.0311222
TANC2	0.0311111
TNKS1BP1	0.0310997
CERS5	0.031087
GYPA	0.0310452
WASL	0.0310305
MCM2	0.0310037
LYAR	0.0309851
BICDL1	0.0309619
RCAN1	0.0309534
RNF103	0.0309086
CENPN	0.0309065
RP9P	0.0308937
KLF4	0.0308934
ESPN	0.030885
PAQR6	0.0308375
CIZ1	0.0307853
GNB5	0.0307828
IGF2BP2	0.030782
ASAH1	0.0307504
FAM161A	0.0307364
RHOBTB2	0.0307264
RIN3	0.030706
TMEM191C	0.0306923
ANTXR1	0.0306717
RHPN1	0.0306492
FDX2	0.0306345
TNFSF15	0.0306289
CLASP1	0.0306201
LIMD1	0.0305969
STARD3NL	0.0305942
CATSPERG	0.0305905
DNAJC21	0.0305661
APOPT1	0.0305431
GBF1	0.0305375
MTAP	0.0305311
ATP10D	0.0305179
KRT19	0.0305148
SLC35E2A	0.0305078
NKIRAS2	0.0304718
QRSL1	0.030452
HEATR3	0.030447
SMAGP	0.0304459
MBTPS1	0.0303801
FANCL	0.0303771
CD24	0.0303659
AFTPH	0.0303575
TMEM69	0.0303535
SUV39H1	0.030337
PCGF5	0.0302999
DRAM1	0.0302683
LDLRAP1	0.0302428
PCSK6	0.0302413
REEP3	0.0302241
C7orf26	0.0302054
C17orf49	0.0301902
PLD6	0.0301788
SACS	0.0301716
STC2	0.030171
ASXL1	0.0301672
SULT1C2	0.0301631
TTC39B	0.030139
HES1	0.030113
PHLPP1	0.0301074
SRF	0.0301066
GVQW3	0.0301047
THUMPD2	0.0300928
RSPH3	0.0300782
ETNK1	0.0300362
MCM5	0.030026
NSUN6	0.0300256
KCNK1	0.0299831
KIFC3	0.0299723
SLC4A8	0.0299674
CDC37L1	0.0299425
MDN1	0.0299402
YIPF6	0.0299124
EMC10	0.0298965
SEMA3F	0.0298711
MB21D2	0.0298638
FLVCR1	0.0298564
NUDT21	0.0298457
IGF1R	0.0298408
FBXO6	0.0298312
CCDC66	0.0298138
TRUB1	0.0298104
RPS28	0.0298057
SNRNP200	0.0297899
CREBBP	0.0297736
CCNK	0.0297595
TNFRSF25	0.029743
YAF2	0.0297347
HERC2P9	0.0296878
LRRFIP1	0.029683
SLC6A9	0.0296777
ALG1	0.029665
APOL1	0.0296623
CCDC107	0.0296366
DPM2	0.0296081
COX20	0.029592
BARX2	0.0295773
WDSUB1	0.0295625
SERPINB4	0.029556
FAM57A	0.0295547
RPL37A	0.029542
SLC33A1	0.0295399
CNTROB	0.0295229
NFATC2IP	0.0295216
SMCO4	0.0295015
EDRF1	0.0294883
RPS12	0.0294833
WWP1	0.0294808
RAB3A	0.0294693
H2AFY2	0.0294404
TIAM2	0.0294259
TMEM41B	0.0294174
CA5B	0.0293988
FGF7P6	0.0293952
FAM177A1	0.0293406
BLNK	0.0293373
TNRC6A	0.0293356
ZNF688	0.029332
RPL29	0.0293241
PPP4R2	0.0292404
RPL39L	0.0292189
BBC3	0.0292142
ASH1L	0.0292082
RHBDF2	0.0291952
OGFOD2	0.0291947
CAMK2N1	0.0291927
DENND1A	0.0291862
CAPRIN2	0.0291649
RNF26	0.0291642
PPTC7	0.0291453
ABCC5	0.0291451
KCNV1	0.0291158
CBFA2T2	0.0291056
KIDINS220	0.0291045
HRCT1	0.0290868
EPB41	0.0290848
PGP	0.029072
GUF1	0.0290666
RAP1GAP	0.0290614
DEPDC5	0.0290528
KIAA1958	0.0290518
CCDC8	0.0290329
PKMYT1	0.0290258
PPARD	0.0290236
TFAP2A	0.0290156
MAPK6	0.0289969
OSBPL2	0.028959
MAN2B1	0.0289587
WDR45B	0.0289007
ATP1B4	0.0288745
GTPBP1	0.0288026
USP31	0.0288004
MED17	0.0287988
OLFML2A	0.028746
PPP1R14B	0.028737
KIAA0040	0.0286871
CHMP4C	0.0286825
TMEM237	0.0286279
TOR1B	0.0286233
HEATR5A	0.0286226
TGFB1	0.0286218
CCNJ	0.0286096
IKBKB	0.0285881
DSC3	0.0285739
FLT3LG	0.0285578
WDFY3	0.028542
TNFAIP2	0.0285333
YLPM1	0.0285169
HES4	0.0284738
TRAF4	0.028438
LRBA	0.0284341
MTREX	0.02843
NFKBIZ	0.0283996
KCTD3	0.0283983
SLC44A5	0.0283938
ZC3H8	0.0283811
DUSP28	0.0283732
TRAPPC11	0.0283662
AP1G2	0.0283488
SUPT20H	0.0283388
SERPINB8	0.0282967
XPO6	0.0282591
USP22	0.0282495
ZNF503	0.0282326
METAP2	0.0282282
AC275455.2	0.0281969
KLHL12	0.0281817
RECQL5	0.0281633
VDAC1P8	0.0281464
MEX3D	0.0281389
ATF3	0.0281147
SPRY1	0.0280926
ZC3H13	0.0280787
TMEM125	0.0280673
CARD9	0.0280613
MICALL2	0.0280334
KCP	0.028023
CEL	0.0280223
NPM2	0.0279783
MAPKAPK5	0.0279757
TMEM220	0.0279748
ARID3B	0.0279728
ANKS6	0.0279708
MAPKAP1	0.0279542
PSEN1	0.0279475
ASNSD1	0.0279427
BNIP1	0.0279184
HNRNPAB	0.0279017
GDPGP1	0.027896
POLR3GL	0.0278791
TNPO1	0.0278743
SH3BP2	0.0278729
THEM6	0.0278559
SRGAP2B	0.0278476
ABCA2	0.0278429
TEKT4P2	0.0277804
C16orf87	0.0277701
SCAP	0.0277698
GNB1	0.0277586
DCAF1	0.0277548
POU2F3	0.0277457
KIAA0319L	0.0277298
RPS18P9	0.0277295
RFC5	0.0277187
TRIM16L	0.0277093
SLC35E1	0.0277056
ATF4	0.0276964
SLC22A23	0.0276874
FAM157B	0.0276751
SERINC5	0.0276671
SMG1	0.0276476
C6orf226	0.02764
C16orf72	0.027631
PAPLN	0.0276243
DHCR24	0.0276048
MPZL2	0.0275976
MAFF	0.027585
OSGIN2	0.0275832
UBTD2	0.0275783
TCEA2	0.0275728
RPS2P5	0.02756
AC012435.1	0.0275464
AP5B1	0.0275182
TMEM107	0.0274791
PWWP2B	0.0274453
DET1	0.0274302
HIF1AN	0.0274054
WNT10B	0.0273983
HTR7	0.0273921
ZNF215	0.0273891
ST8SIA1	0.0273497
MRPL37	0.0273307
FLAD1	0.0273109
SSNA1	0.0272854
PARD6G	0.0272758
VRK3	0.0272633
GFER	0.0272558
C11orf68	0.027249
MAST4	0.0272471
ZNF562	0.0272329
GNG12	0.0272322
OCIAD2	0.0272299
USHBP1	0.0272008
TBK1	0.0271861
PHF19	0.0271769
CC2D2B	0.0271725
FANCE	0.0271654
ZNF394	0.0271383
C15orf41	0.027112
SEC14L2	0.0270757
ZDHHC20	0.0270662
AHR	0.0270529
TRIM7	0.0270431
TMEM241	0.0270369
CTC1	0.0270177
ATP11B	0.0270064
ZNF7	0.0269982
SLIT3	0.0269739
AL590065.1	0.0269638
LAMC2	0.0269581
SLC5A6	0.0269561
BMS1P10	0.0269414
TNFAIP8L1	0.0269368
U2AF1	0.026927
PDLIM7	0.0269234
METTL21A	0.0269182
DONSON	0.0269135
PLEKHF1	0.0269025
UBE2D3	0.0268819
DCAF12	0.0268744
TMEM154	0.026868
RALGAPA1	0.0268616
SLC16A10	0.0268373
POLR1D	0.0268194
LRP12	0.0268078
PTEN	0.0268068
AC009120.1	0.0268014
PPP4R3A	0.026801
LRCH1	0.0267857
MSX1	0.0267801
STT3A	0.0267565
TANK	0.0267507
RNASEH2C	0.0267282
SLX4	0.0267212
GINS1	0.026699
BCKDK	0.0266866
HSD17B7P2	0.0266674
LACC1	0.0266654
PCLAF	0.026664
PEX13	0.0266597
PARD6A	0.026655
RPS2	0.0266534
UBE2T	0.0266307
SMIM10L1	0.0266136
ZNF548	0.0265798
RBBP4	0.0265633
NPAS2	0.0265599
KANTR	0.0265588
DHTKD1	0.0264954
KLLN	0.0264821
NAXE	0.0264787
QSOX1	0.0264784
GABPB2	0.0264759
PAIP1	0.0264692
RWDD2B	0.0264639
AL035555.1	0.0264564
USP54	0.0264533
C15orf40	0.0264509
DRC3	0.0264497
HOXD8	0.0264198
DDX60	0.0264197
RNA5SP151	0.0264117
PTCD1	0.0264046
ANKRD9	0.0264039
TJP2	0.0264025
PPCDC	0.0264012
NCOR1	0.0263935
LEAP2	0.026382
AC093323.1	0.0263399
KCNG4	0.0263333
B4GALT2	0.0263206
FAM131C	0.0263204
ASB7	0.0263148
CPNE7	0.026299
MBNL1	0.0262974
POLD4	0.0262938
LSM8	0.0262915
HMGN5	0.0262726
MTFR2	0.0262698
NAA25	0.0262638
ZMYND19	0.0262577
TMA7	0.0262012
RPL32	0.0262006
NCOR2	0.0261978
TRMT2A	0.0261924
FAM110D	0.0261903
KMT5B	0.0261788
BMP8B	0.0261728
GNAQ	0.026137
TRIM11	0.0261358
RPS20	0.02613
TXNL4A	0.0261263
MANEAL	0.0261089
PPDPF	0.0261065
GADD45A	0.0260879
TAF11	0.0260865
BCL2L13	0.0260782
AKR1B10	0.0260703
TPT1	0.0260597
FCGR2A	0.0260322
TMUB1	0.0260241
NOA1	0.0260189
RPL34P27	0.0259952
PLXDC1	0.0259812
CDC25B	0.0259781
TRPM7	0.025971
AF107885.1	0.02594
FTH1P23	0.0259355
AMT	0.0259318
DDIAS	0.0259242
FNDC3B	0.0259177
FAM110C	0.0259107
DUSP18	0.0259027
HSPA2	0.0258725
MGAT1	0.0258662
BIRC5	0.0258253
TRIB1	0.0258137
ZDHHC5	0.0258119
ARMC7	0.0257973
RPS14	0.0257902
RPL38	0.0257838
TMSB10	0.0257643
RFX1	0.0257558
PPP1R2	0.0257509
SSX2IP	0.0257475
ATP6V1B2	0.0257463
VOPP1	0.0257365
WAPL	0.0257343
PRKAA2	0.0257307
VAV3	0.0257166
TMC5	0.0257085
RNF115	0.0256946
OXLD1	0.0256877
MID1	0.0256764
UNK	0.0256694
PDZD8	0.0256651
PRDM15	0.0256631
DCLRE1A	0.0256523
AL031708.1	0.0256478
POLD1	0.0256328
PARD3	0.0256203
TAF2	0.0256014
EDA2R	0.0255987
STIM1	0.0255734
RALGPS2	0.0255589
TRAK1	0.0255424
MCMDC2	0.0255413
EPHX2	0.0255324
TMEM39A	0.0255278
BRI3	0.0255108
ALG2	0.0254929
THSD4	0.0254515
PATJ	0.0254402
CNNM1	0.0254251
NKAP	0.0254076
SLC51A	0.0254007
ITGB1BP1	0.0253727
ARFGEF1	0.0253605
AC093249.4	0.0253497
PTPN2	0.0253324
OCEL1	0.0253315
RPL12	0.0253186
ZFYVE27	0.0253115
TUBGCP3-1	0.0252778
WDR76	0.0252604
GLUD1	0.0252309
ARHGAP17	0.0252276
MSL3	0.0252202
MED29	0.0252143
NDFIP2	0.025206
CAPN10	0.0252005
FAM13A	0.0251962
ERF	0.0251939
ZSWIM7	0.0251496
GPHN	0.0251403
ARTN	0.0251362
MZB1	0.0251339
RPL41P2	0.0251278
RABL6	0.0251273
SLC25A25	0.0251271
KAT2A	0.0251058
SEC22C	0.025104
AKAP17A	0.0251008
RPS16	0.0250967
FAM221A	0.0250963
CHAC1	0.0250904
SREBF2	0.025084
STK16	0.0250778
NSMCE4A	0.0250656
PLGLB1	0.0250624
RPL28	0.0250462
DCAF7	0.0249913
TDRD3	0.0249891
HIRIP3	0.0249601
PTCD2	0.0249571
RIPK2	0.0249557
SH2D2A	0.0249506
CERK	0.0249319
E2F1	0.0249272
HMGA2	0.0249231
IL20RA	0.024921
DDX54	0.0248966
TMEM266	0.0248924
GTF2IRD1	0.0248838
USP1	0.0248823
DVL3	0.0248766
WDR70	0.024874
DHX32	0.024858
KLHL31	0.0248543
PLK1	0.024833
ZNF8	0.0248091
FAM208B	0.0247936
DSN1	0.0247921
RPS21	0.0247826
BTBD6	0.0247691
TMEM269	0.0247123
HTR1D	0.0247056
TCAM1P	0.0246894
NHLH2	0.0246702
TSPAN13	0.0246477
YY1	0.0246236
LIX1	0.0246192
CENPQ	0.0246074
MAP2K4	0.024594
TRMT61B	0.0245781
NHP2	0.0245718
OR2L5	0.0245399
RNF44	0.0245252
EPB41L2	0.0245185
DOP1B	0.0245151
LRCH4	0.0244801
RCOR1	0.0244724
RPS15A	0.0244681
CRTC2	0.0244563
FBXW9	0.0244519
COA5	0.0244507
RBM10	0.0244386
EIF2B5	0.0244377
NFE2L1	0.0244351
DNAL4	0.0244277
EPB41L4B	0.0244076
RPAP3	0.0244037
STT3B	0.0243917
PTDSS1	0.0243856
DGKZ	0.0243713
CPT2	0.0243562
HELLS	0.0243541
RPL13	0.0243474
MED30	0.0243406
TTLL5	0.0243387
ZNF90	0.024338
HINT3	0.0243279
INAVA	0.0243227
ASPN	0.0243193
ZNF219	0.0243144
ADCY9	0.0243092
GPC1	0.0242948
TNIP2	0.0242938
KIF1C	0.0242829
VPS26C	0.0242521
TMEM138	0.0242418
HMGN2	0.0242413
STMP1	0.0242314
ZNF292	0.0242273
MT-CO2	0.0242184
FMR1	0.0242108
TRIM66	0.0242051
TMEM258	0.024165
TCF12	0.0241592
CDC42EP3	0.0241436
ITSN1	0.0241435
SYS1	0.0241103
FAM19A2	0.0241056
DNAJC11	0.0240977
NKX2-5	0.0240537
SMIM31	0.0240471
TMEM97	0.0240304
ZNF263	0.0240303
LGALSL	0.0240226
OR7E122P	0.0239973
TRRAP	0.0239755
RPL39	0.023973
ABCA7	0.0239563
BROX	0.0239479
ZFP30	0.0239409
MYO1D	0.0239288
SIAH1	0.023887
MGAT2	0.0238688
ALDH3B2	0.0238687
AP3D1	0.0238619
GPR161	0.0238593
GLI4	0.0238585
ACD	0.0238278
TENT4A	0.0238251
CENPF	0.0238151
MTMR1	0.0237894
PRUNE1	0.0237785
LINC00869	0.0237602
RAB10	0.0237591
FAM111B	0.0237564
CXCL14	0.0237437
PDPK1	0.023734
PARGP1	0.0237294
LCN2	0.0237292
EXTL3	0.0236913
SLC30A10	0.0236841
HIST1H1D	0.0236741
WASF2	0.0236691
CTDSP2	0.0236582
SGO1	0.0236552
ACOT8	0.0236486
RPS24	0.0236464
ST3GAL2	0.0236459
MFSD10	0.0236449
MAP3K8	0.0236306
OST4	0.0236106
DMXL2	0.0236029
MBTPS2	0.0236006
VMA21	0.0235973
AKIP1	0.023581
CASKIN2	0.0235806
ODC1	0.02357
ACVR2A	0.0235589
RNF19A	0.0235585
TAF7	0.023558
PEA15	0.0235577
ZNF432	0.0235524
FOXC2	0.0235504
EIF4H	0.0235347
KIZ	0.0235338
DGCR6L	0.0235235
EPM2AIP1	0.0235234
HOPX	0.0235229
MEN1	0.023508
FMNL3	0.0234821
MRPS27	0.0234789
FAM102A	0.0234722
ZNF3	0.023462
TMEM11	0.0234564
XKR6	0.0234531
RPL36	0.0234459
EHD4	0.0234451
CLCN7	0.0233985
ZNF70	0.0233937
PIK3CA	0.0233893
ETHE1	0.0233873
RHOT1	0.0233699
TASP1	0.0233657
GTF3A	0.0233645
C14orf28	0.0233599
MUTYH	0.0233536
BOLA3	0.023347
TMC6	0.0233434
PTPN18	0.0233272
GAS8	0.0233176
GYS1	0.0233165
GPAM	0.0233148
A1BG	0.0233077
AL117692.1	0.0233016
SPACA6	0.0232983
ZNF800	0.0232967
MAP4K5	0.0232849
TFEB	0.0232768
SEC24C	0.0232429
USP20	0.0232393
ZBTB8A	0.0232357
MPP3	0.0232205
MRGBP	0.0232202
MORN1	0.0232038
IFRD2	0.0232027
HDHD3	0.0231888
TRABD2A	0.023174
SLC35F5	0.0231633
FCHSD1	0.0231482
LRRC8D	0.0231371
C12orf76	0.023131
DHX30	0.0231255
HEBP2	0.0231144
EDEM1	0.0231066
SARDH	0.0231062
TNS4	0.023106
AP000347.1	0.023106
PIGF	0.0230982
HAUS5	0.0230937
DAPP1	0.0230902
CARHSP1	0.023088
DEF8	0.0230783
RPLP2	0.0230657
SENP3	0.0230549
OR10K1	0.023034
RPL27	0.0230251
TARBP1	0.0230247
FAS	0.023019
IL17D	0.0230156
SNX13	0.0229738
CTCF	0.0229696
DRAXIN	0.0229666
ZSCAN26	0.0229642
RAB29	0.0229568
RETSAT	0.0229463
FRMPD2	0.0229402
NVL	0.0229282
RPL34	0.022927
ARFGAP1	0.0229064
PPIEL	0.0229048
CD209	0.0228966
RABGAP1L	0.0228526
AL021154.3	0.0228508
DUS1L	0.0228463
HIST1H2BN	0.022838
ADAMTSL3	0.0228369
MAP3K13	0.0228327
CFLAR	0.0228231
GATD1	0.0228177
ZNF34	0.0228142
GCNT3	0.0228092
PABPC4	0.0227913
BRCA1	0.0227787
RPL4	0.0227765
AGBL3	0.0227718
HOXD9	0.0227697
AMZ2	0.0227597
MARCKSL1	0.0227477
GALNT10	0.0227452
RNF32	0.0227211
UBL4A	0.0227194
TAF5L	0.022719
ZNF45	0.0227052
SRGAP3	0.0226903
RPL23AP1-2	0.0226872
JOSD1	0.0226857
NME2	0.0226834
FEM1A	0.0226797
RPL18A	0.0226664
NEMP1	0.0226631
BCL11B	0.0226625
ST6GALNAC6	0.0226603
TRIM16	0.0226576
PTPRJ	0.0226566
ANGPT2	0.0226554
SLC25A46	0.022651
RPS19	0.0226417
YKT6	0.0226375
MRPS15	0.0226361
ATXN7-1	0.0226344
POP7	0.0226173
SMC2	0.0226122
NXT1	0.0226116
ITGA2	0.0226035
RPS6	0.0226029
RPP25	0.0225942
HIVEP2	0.0225776
ZBTB46	0.0225722
SLC29A2	0.022567
RPLP0	0.0225629
RPL36A	0.0225486
TMEM52B	0.0225224
AC022414.1	0.0225212
CCDC180	0.0225029
LILRB5-3	0.022493
PDE3B	0.0224869
RABL2A	0.0224868
KTN1	0.0224827
PRKCI	0.0224812
RPS23	0.0224623
SLC31A1	0.0224586
VPS39	0.0224457
CLPTM1L-1	0.0224343
BNIP3	0.0224285
ZFYVE21	0.0224188
DNAJC1	0.0224182
CBX1	0.0224068
TMEM130	0.0223986
CLEC19A	0.0223983
CENPL	0.022396
MIOS	0.0223942
SPEN	0.0223828
EPS15	0.0223749
COG3	0.0223747
TBP	0.0223632
RPL23A	0.0223492
PPP2R5E	0.0223439
TMCO6	0.0223307
RPL23	0.0223264
ATP8B2	0.0223252
NUDT8	0.0223056
ARSK	0.0222995
NAP1L5	0.0222992
RALY	0.0222989
NMT2	0.0222979
TMEM208	0.0222881
TTYH3	0.0222874
CDT1	0.0222836
MREG	0.0222778
TNFRSF10B	0.0222693
GDA	0.0222629
MYADM	0.0222546
CENPB	0.0222392
TOLLIP	0.0222206
ZFP14	0.0221999
FAM107B	0.0221744
FOXRED2	0.0221681
HERC6	0.0221672
TNFRSF11A	0.0221668
DENND5B	0.0221633
GAL	0.0221625
SPATA31C1	0.0221603
LETM2	0.0221585
TINCR	0.0221581
MAP3K5	0.0221474
KCNAB2	0.0221219
PCDH9	0.0221168
PPP1R37	0.0221105
TIAL1	0.0220921
SKI	0.0220916
OR2M3	0.0220877
CEP85L	0.0220855
STPG1	0.0220783
UBE2V1	0.0220591
MYCBP2	0.0220526
PPP1R8	0.0220485
CYP1B1	0.0220393
AC010326.4	0.0220362
GPR89A	0.022025
DUXAP10	0.0220233
PPM1K	0.0220158
TCOF1	0.0220013
PARP8	0.0219959
NEK4	0.0219957
NR2F6	0.021983
RPN1	0.0219801
LRP5	0.0219685
TMPRSS12	0.0219606
JUN	0.0219438
PRNP	0.0219366
SNX24	0.0219288
DTL	0.0219088
OSBPL3	0.021907
ZC3H6	0.0219063
FUBP3	0.0218874
TUT4	0.0218815
RPL13P5	0.0218749
TGFBRAP1	0.0218677
VPS8	0.0218328
PLCG2	0.0218268
ALG11	0.0218119
TIMM29	0.0217744
GUK1	0.021772
TECPR1	0.0217588
HM13	0.0217575
FBXW11	0.0217497
CRB3	0.0217493
C2CD3	0.0217485
CA2	0.0217482
GMEB1	0.0217448
PCNX2	0.0217432
FOXM1	0.0217397
SLC27A5	0.0217375
KCTD11	0.0217337
THBD	0.021727
FMNL2	0.021716
ACTR2	0.0217115
ANAPC16	0.021711
RWDD4	0.0216999
GOLGA4	0.0216885
MMADHC	0.0216623
RRAS	0.0216597
HAGHL	0.0216405
SEL1L	0.0216297
CA11	0.021624
HIVEP3	0.0216167
LMO4	0.0216037
TRIB3	0.0215995
TTC13	0.0215966
TMEM126A	0.0215879
TNFRSF1A	0.021582
E4F1	0.0215818
NPTN	0.0215654
IRF2BP2	0.021551
CLTB	0.0215499
CXADR	0.0215498
HIST1H1C	0.0215474
ADNP2	0.0215468
ERMAP	0.0215465
SH3GLB1	0.0215463
OR7E25P	0.0215133
GAS2L1	0.0215037
SLC25A39	0.0214942
ABI2	0.0214811
HECA	0.0214801
MAP2K2	0.0214797
PHLDA1	0.0214786
NXN-1	0.0214742
TUBE1	0.0214727
HNF4A	0.0214684
MTRF1	0.0214609
ZKSCAN1	0.0214499
RPL13A	0.0214492
TP73-AS1	0.0214483
AC007906.2	0.0214458
ZNF672	0.0214439
LMNB2	0.0214435
RNA5-8SP6	0.0214428
TCEAL8	0.0214268
KDM1B	0.0214254
IFT172	0.021425
SPINT2	0.0214228
ZNF821	0.0214098
HIST2H2AC	0.0214067
TFDP1	0.0213876
ENTPD6	0.021383
ZNF639	0.021377
EPN3	0.0213623
STARD10	0.0213592
RREB1	0.0213567
NOD2	0.0213522
VANGL1	0.0213462
POLM	0.0213385
IRAK1	0.0213364
TMEM248	0.0213133
KDELR3	0.0212934
ACBD6	0.0212907
ZNF350	0.0212871
SMIM15	0.0212739
FAM122A	0.0212718
RBM33	0.0212679
ASH2L	0.0212669
IDS	0.0212618
STN1	0.0212514
UBE2Q1	0.0212361
KLHL17	0.0212239
TFCP2	0.0212214
NFIA	0.0212185
AC139494.1	0.0212153
RIF1	0.0212149
ZNF793	0.0212121
CYB561A3	0.0212056
SLC2A13	0.0212033
DLX2	0.0212025
SORT1	0.0211867
CSTF2T	0.021174
NCOA5	0.0211421
SERPINE1	0.0211376
DHX9	0.021134
GNAZ	0.0211336
GLUL	0.0211284
STAM	0.0211242
EIF4B	0.0211133
LRFN1	0.0211099
RAB32	0.0211023
EFL1	0.0211004
FASN	0.0210919
INPP4A	0.0210884
BNC1	0.0210641
RCSD1	0.0210552
RPS13	0.0210484
TCP11L2	0.0210433
OR6D1P	0.0210362
CREM	0.0210285
MRPL23	0.0210136
NOL9	0.0210125
CLCN6	0.0210124
PPP1CC	0.0210119
DAG1	0.0210011
EIF5A2	0.0209926
ZC3H12B	0.0209599
PCDH11Y	0.0209495
PADI2	0.0209428
FOSB	0.0209073
TTC17	0.0209069
SFXN5	0.0209016
METTL5	0.020901
DNAJB13	0.0208988
FANCC	0.0208915
LARGE1	0.0208895
FCN1	0.0208883
POMT1	0.020882
RNASEK	0.0208774
AMMECR1L	0.020872
PACRGL	0.020856
RASL10A	0.0208517
ZNF273	0.020844
RELT	0.0208387
ERCC6	0.0208359
GK5	0.0208208
SCAPER	0.0208185
TUBGCP2	0.0208136
HOOK3	0.0208014
ANKRD46	0.0207962
TPTEP1	0.0207956
PDCD2	0.0207908
COMMD6	0.0207857
INF2	0.0207751
RPL10	0.0207749
SMAD4	0.0207731
KRT18	0.0207731
ZFR	0.0207695
SLC9A3-1	0.0207514
SAP130	0.0207456
PABPC1P11	0.0207332
CDC42SE1	0.0207307
HEXD	0.0207229
SP1	0.0207121
MINDY4	0.020693
POLR2D	0.0206887
MT2A	0.0206767
BBS4	0.0206687
EMC8	0.0206654
GJC1	0.0206637
PPARA	0.0206633
LDLRAD1	0.0206539
AP3M2	0.0206252
POLE	0.0206081
ARF6	0.0206074
NBEAL2	0.0205798
GOLGA8A	0.0205626
RPL8	0.0205603
ZKSCAN2	0.0205586
SLC35F4	0.0205395
MCOLN3	0.0205341
DCTPP1	0.0205338
EIF4EBP1	0.0205205
DIAPH1	0.0205032
RASL11B	0.0205022
ZBTB49	0.0204989
LHFPL2	0.020494
PCTP	0.0204916
TIMM44	0.0204886
AC005702.1	0.0204823
AC008065.1	0.0204605
ZNF385D	0.0204546
BDP1-2	0.0204439
PCOLCE	0.0204437
DELE1	0.0204429
ARL4C	0.0204351
CLPB	0.0204347
MT1JP	0.0204316
SLC37A2	0.0204293
OGFRL1	0.0204267
PTPN12	0.0204238
LPGAT1	0.0204195
ACSM6	0.020416
COPRS	0.0204106
NAA10	0.0204106
POLR1A	0.0204089
HTATSF1	0.0204083
MAN1C1	0.020406
LIMK1	0.0204001
RPUSD1	0.0203755
AIP	0.0203708
BRF1	0.0203684
SLC2A3	0.0203478
APAF1	0.020341
SLC39A9	0.0203407
TSNARE1	0.0203388
PPCS	0.0203312
SMYD4	0.0203256
CAPN1	0.02032
HIST1H4J	0.0203098
USP12	0.0203095
ENAH	0.0203005
RNF157	0.0202844
TXNRD3	0.0202649
LZTR1	0.02026
SH2D6	0.0202516
KCNG1	0.0202357
RPS5	0.0202153
SLC35A2	0.0202071
SLC25A22	0.020205
SLC35F2	0.0202015
ANKS3	0.0201858
DMKN	0.0201857
AP4S1	0.0201661
ATG2B	0.0201638
LRRC25	0.0201624
ZNF704	0.0201567
ATP9B-1	0.0201375
ATOX1	0.020137
CENPBD1P1	0.0201284
NRIP2	0.0201195
RTN4RL1	0.0201186
PUS1	0.0200986
SNRPG	0.0200949
UBE2R2	0.0200932
BIK	0.020087
C9orf116	0.0200793
PYURF	0.0200772
RHBDD2	0.0200768
USP29	0.0200731
ZFP41	0.0200661
MC1R	0.0200536
TINAGL1	0.0200502
TRIM8	0.0200275
AC006978.1	0.0200021
CNOT8	0.0200013
CEP290	0.0200008
USP6NL	0.0199987
RPS8	0.0199963
NUDT14	0.0199953
EDA	0.0199916
OXTR	0.0199708
PI4KAP2	0.0199675
KLF7	0.0199612
PRKCZ	0.0199601
CD34	0.0199578
NENF	0.0199575
METAP1	0.019946
UCK1	0.0199384
POLR2I	0.0199368
VPS18	0.019933
RPL35	0.0199292
SLC35C2	0.0199263
CNNM3	0.0199214
CCDC14	0.0199187
ADCK1	0.0199174
COMTD1	0.0199081
RBSN	0.0199031
RILPL1	0.0199019
XPNPEP3	0.0198958
ITGAD	0.0198808
SMC5	0.0198739
MT-ND4	0.0198727
PCNX3	0.019872
MARK4	0.0198669
TMOD3	0.0198654
C11orf24	0.0198631
BTBD3	0.0198423
EXT2	0.0198341
LDAH	0.0198283
CPSF4	0.0198276
GYG2P1	0.0198237
FOXD1	0.0198161
COL4A5	0.019816
TENT5A	0.0198117
RPL30	0.0197972
PAM	0.0197899
ZNF524	0.0197832
SMARCAL1	0.0197813
UBASH3B	0.0197705
SNX3	0.0197601
PRELID3A	0.0197582
RPS27AP11	0.019728
GCM1	0.0197226
MRS2	0.019722
HERC2-1	0.019716
AP3B2	0.0197074
FAM107A	0.0197013
AC136632.2	0.0196802
KDM5C	0.0196761
ELP1	0.0196749
GNA12	0.0196651
FER1L4	0.0196355
KIAA0232	0.0196299
MTMR4	0.0196271
ACVR1B	0.019625
MOCS1	0.0196124
ARMC6	0.019612
SGCE	0.0195942
PRSS8	0.019594
C19orf53	0.019592
OR7E38P	0.0195895
CEP85	0.0195716
ITGB5	0.0195693
SDC1	0.0195678
ZBED4	0.019549
ALDH2	0.0195303
PAQR3	0.0195279
LRG1	0.0195207
TTC7B	0.0195105
SLC43A3	0.0194984
DHPS	0.0194978
KLHDC8B	0.0194829
ZNF706	0.0194816
TOMM7	0.0194769
ARL15	0.0194767
ARL6IP4	0.0194708
KCNMB1	0.0194688
CDK18	0.0194637
RP1L1	0.0194459
CCDC71L	0.0194435
HAPLN3	0.0194342
RPSA	0.0194321
PLEC	0.0194271
NFAT5	0.0194207
EMD	0.0194179
FAM157A	0.0194143
SYNE3	0.0194125
DNAJC2	0.0193984
SAPCD2	0.0193982
SMIM22	0.0193896
RPL11	0.0193881
TBX1	0.0193879
CECR2	0.0193878
LTO1	0.0193835
MAP2K7	0.019383
UXS1	0.0193738
CLEC7A	0.0193732
AC104046.1	0.0193731
ETV1	0.0193656
ABLIM1	0.0193631
PES1P2	0.0193609
MBNL2	0.019348
STK3	0.019347
NFATC3	0.0193459
LAMTOR3	0.0193431
ZNF202	0.0193422
EARS2	0.0193388
MAPKBP1	0.0193386
ZNF142	0.0193334
OR7G2	0.0193333
ATP2B1	0.019333
UBIAD1	0.0193292
MRPL33	0.0193128
COX4I1	0.0193035
KCNJ6	0.0193012
ACYP1	0.0192906
DAB2IP	0.0192877
SLC19A3	0.0192828
SLC2A4RG	0.0192673
AMBRA1	0.0192661
AP4E1	0.0192643
SIAH2	0.0192586
MT-ND1	0.019254
AL133260.1	0.0192453
WWC1	0.0192337
PFKM	0.0192297
NFKB1	0.0192272
RPL15	0.0192187
BATF3	0.0192103
MANEA	0.0192094
HMGN4	0.0191958
PARPBP	0.0191746
RPRD1B	0.0191655
ADSL	0.019161
TMEM147	0.0191567
CKS1B	0.0191562
CERS2	0.0191525
RPS19BP1	0.0191516
OCIAD1	0.0191409
IQANK1	0.0191227
SPATA2	0.0191176
SGK3	0.0191157
GPI	0.0190995
RPL27A	0.0190947
PLXNA3	0.0190944
RPS3	0.0190872
BCL3	0.0190808
RAF1	0.0190797
AFDN	0.0190702
PDE11A-1	0.0190697
RPL18	0.0190488
STIL	0.0190469
SCX	0.0190414
DENND2D	0.0190392
MRPS16	0.0190371
PGBD4	0.0190351
VLDLR	0.0190309
ZNF284	0.0190244
RPL19	0.0190224
TEX30	0.0190174
SERF2	0.0190102
GPAT4	0.0190023
AC012158.1	0.0189867
SCNM1	0.0189732
MAPK12	0.0189609
IKZF5	0.0189551
SYT17	0.0189474
HMGB2	0.0189464
SNX5	0.0189329
ARPIN	0.0189319
NUBP2	0.0189278
FAM129B	0.0189233
TTC33	0.0189232
TMEM63A	0.0189076
ZNF71	0.0189018
TRAPPC2B	0.0188992
AMIGO2	0.0188891
BOLA2B	0.018879
TUBGCP6	0.0188688
PNPLA4	0.0188523
CWC15	0.0188459
ATXN2L	0.0188447
SBSPON	0.0188438
LIPH	0.0188418
WBP2NL	0.0188358
MARVELD2	0.0188279
RSPRY1	0.018825
CCDC186	0.0188232
SYTL3	0.0188226
ADGRG2	0.0188216
EIF2S2	0.018813
SEPHS2	0.0188127
S1PR2	0.0188103
ELOVL7	0.0188035
CCDC194	0.0187996
ZNF324B	0.0187948
YIF1A	0.0187922
ATG4D	0.018792
MRPS17	0.0187914
PNMA1	0.0187706
NME9	0.018762
ZNF718	0.0187528
LRRC74B	0.0187511
MRPL36	0.0187499
BAIAP2L2	0.0187337
GPX1	0.0187235
AP1B1	0.0187142
METTL15	0.0187137
LDLRAD4	0.0187047
GATAD1	0.0187031
SRP54-AS1	0.0186949
GRB7	0.018694
EIF4EBP2	0.0186854
HDAC8	0.0186815
SERP1	0.0186778
LSM3	0.0186682
SCHIP1	0.0186673
DUSP22	0.0186658
AC005410.1	0.0186543
SIKE1	0.0186521
RBM19	0.0186462
CNPY2	0.0186369
PAFAH1B3	0.0186314
BRD1	0.0186282
PRPF19	0.0186179
WDR24	0.0186112
SMIM13	0.0186088
FUCA2	0.0185936
SNX27	0.0185841
GALNT18	0.0185787
RPL35A	0.0185448
NOX4	0.0185388
SLC16A14	0.0185379
SPNS1	0.0185328
LSM14B	0.0185323
SYK	0.0185259
NME6	0.0185121
FAM161B	0.0184912
ZNF687	0.018491
TUB	0.0184901
H6PD	0.0184862
FOXQ1	0.0184844
VMAC	0.0184799
MRPL55	0.0184771
NEK7	0.0184724
TMEM183A	0.0184526
SIVA1	0.0184375
RPS27A	0.0184249
DBF4B	0.0184232
MT-CO1	0.0184223
ZSWIM1	0.0184192
RWDD1	0.0184155
SGSM1	0.0184129
RNFT2	0.018385
DEXI	0.0183824
ATP6V0C	0.0183699
SLC31A2	0.0183681
LSR	0.0183554
BRD8	0.0183448
FBXL19	0.0183435
CMSS1	0.0183433
RETREG3	0.0183425
CNTRL	0.0183399
WNT7A	0.0183207
CROCCP3	0.0183187
GNPTG	0.0183059
STAT4	0.0182968
TPM1	0.0182965
FAM120A	0.0182808
SPN	0.0182738
AP000346.2	0.0182662
EPC1	0.0182638
SLC24A4	0.0182614
CXCL2	0.0182604
MAP3K14	0.0182502
VCL	0.0182501
MTFR1	0.0182379
CDV3	0.0182273
AC027455.2	0.018214
SPAG9	0.0182029
NUFIP2	0.0181973
ZNF99	0.0181932
ZNF843	0.0181586
ENSA	0.01815
PKD1L1	0.0181488
ABO	0.0181416
EMBP1	0.0181372
MRPL57	0.0181348
UTP14C	0.0181325
ABTB1	0.0181293
ZMIZ2	0.0181289
SPSB1	0.0181279
TLCD1	0.0181279
MON1A	0.0181276
KIAA0100	0.0181233
ZBTB39	0.0181062
SNX29	0.018101
KCTD2	0.0180996
KITLG	0.0180993
DDX59	0.0180983
RAB5IF	0.0180924
AL365436.1	0.0180857
G2E3	0.0180851
RGS20	0.0180839
SRD5A1	0.018074
NME4	0.0180735
CYB5D1	0.0180712
RPGR	0.0180601
ROGDI	0.0180556
RNF145	0.0180514
RNF138	0.0180512
SLC35E3	0.0180485
RPS3A	0.0180321
PARP14	0.0180234
TSPAN6	0.0180079
[truncated: 12,960 more rows]

## Sheet: 5. Epithelial Metabolism High
gene	score
CTSV	0.0979105
CASP1	0.0894814
DUSP11	0.0849118
TRMT10C	0.0845144
IFI16	0.0799868
CBR4	0.0797903
MRPL44	0.0796132
CLP1	0.0789454
MPHOSPH10	0.077637
TRMT11	0.0764889
SNX2	0.0755973
DECR1	0.0744036
AFMID	0.0735597
RRNAD1	0.0726433
INTS14	0.0726277
RBMXL1	0.0715186
FBXO2	0.0713924
JMJD6	0.0702011
ACAT2	0.0700046
EP400	0.0698237
GLA	0.0696791
HNRNPH2	0.0692118
PHAX	0.0689373
KYNU	0.0684624
BAG3	0.0680156
MVP	0.0671846
SEC23A	0.0671508
TMEM161A	0.0671249
MTA2	0.066904
PSMC2	0.0668694
TSFM	0.0665328
SP140L	0.0664715
LAS1L	0.0663035
GRHL2	0.0660008
ECE1	0.0659572
THAP5	0.0655168
GOLGA2P7	0.0653928
SMYD3	0.06538
RBM22	0.0653114
RTCB	0.065265
ALG8	0.065055
ATG4C	0.0649859
FKBP3	0.0647695
DLD	0.0645992
NUP37	0.0643443
TFB1M	0.0643205
CTNNB1	0.0640344
SEC22B	0.0637476
RTN4IP1	0.0630519
C1GALT1C1	0.0629749
APOBEC3C	0.0628868
UTP11	0.0626976
PRKAR1A	0.0623129
EIF5AL1	0.0621569
NCBP1	0.0621435
MGME1	0.062098
XRN2	0.0620901
LAPTM4A	0.0617998
PDHB	0.0615484
PLRG1	0.0608969
EFEMP1	0.0607823
CDK9	0.0607766
NCOA7	0.0606876
MRPL50	0.0600501
HADH	0.0598916
ADH5	0.0598822
CCS	0.0595695
P4HA2	0.0595387
HSD17B4	0.0594947
PTRH2	0.0594335
NOL11	0.0593201
GIGYF1	0.0588368
DIS3	0.0588195
DHRS9	0.0585701
DEDD2	0.0584775
FAM43A	0.058422
SACM1L	0.0583523
ARL1	0.05828
EPPK1	0.0582123
FIP1L1	0.0581323
GPN3	0.0577204
BTG3-1	0.0576773
FAM98A	0.0573909
RBMX2	0.0573655
NCDN	0.0571293
DOHH	0.0569136
ZNF267	0.0561546
RBM14	0.0560002
NSDHL	0.0558551
EXOSC9	0.055851
CPEB4	0.0558505
CAT	0.0558422
SRP54	0.0558192
AC104772.1	0.0558001
MAK16	0.0556323
ZCCHC7	0.0555186
EMC2	0.0550762
RBMS2	0.0549975
RBM42	0.05489
FDXR	0.0548572
GTF2B	0.0547349
ARHGEF1	0.0547133
CYR61	0.0547088
MAGED2	0.0546901
PPP1R13L	0.0544496
GCDH	0.0544319
GALNT6	0.0544188
ITPA	0.0544092
MPND	0.054235
UMPS	0.0542236
RAE1	0.0541754
SNAPC1	0.0541697
INTS8	0.0541306
BTG2	0.0540575
ZC3HC1	0.0539895
TP53	0.053987
RNF219	0.0539428
ANKZF1	0.0536971
PUS3	0.0533843
SNW1	0.0532221
THOC1	0.0532149
WRN	0.0531926
SDHAF2	0.0531726
DHCR7	0.0531429
LRRC40	0.053001
PSMD12	0.0529931
GSTZ1	0.0529514
CKMT1B	0.0529356
PSMA2	0.0528928
TARDBP	0.0528438
CKMT1A	0.0528173
SCP2	0.0528084
MRPS31	0.0527979
PMP22	0.0527519
NIT2	0.0526629
ZNF83	0.052561
SAMD9	0.0524343
WDR83	0.0524084
CWC22	0.0523723
CDK11B	0.0523097
DHODH	0.0522545
RRAGA	0.0521668
MGMT	0.0521223
NDUFS2	0.0521141
ANAPC2	0.0520914
DPY19L4	0.0520818
PPP1R35	0.0517829
RSU1	0.0516537
CEP57L1	0.0515274
KRR1	0.051485
HPRT1	0.0514522
NUDT16L1	0.0512711
LETM1	0.0512481
DCPS	0.0512363
SPCS2	0.0512027
ATG14	0.0510358
UROD	0.050993
THAP3	0.0509799
ACOX1	0.0508497
PLIN5	0.0507955
C8orf76	0.0507883
CCDC88C	0.0507305
MRPS22	0.050712
TIPIN	0.0506594
CASP3	0.0506481
FITM2	0.0506127
AGA	0.0504979
NEK2	0.0504754
ERP44	0.0504063
ANXA3	0.0503383
SMARCE1	0.0503306
GOLGA2	0.0502438
COMMD10	0.050236
AASDH	0.0502079
DOLK	0.0501897
PRMT5	0.0501388
POP4	0.0500826
EXD2	0.0500823
SYNJ2BP	0.0499875
PNP	0.0497581
EFNA4	0.0497014
UBA6	0.0496855
HARS	0.04962
VPS26A	0.0495631
SKAP2	0.0495005
ARL6IP5	0.0493289
FH	0.0493094
PGRMC2	0.0491171
CCDC81	0.0490888
ZBTB38	0.0490887
TLK2	0.0488929
SAE1	0.04887
AMFR	0.0488239
TACSTD2	0.0487931
NOL12	0.0487328
UTP18	0.0483372
CETN2	0.0481417
SPA17	0.0481108
BRIX1	0.0480838
TRA2A	0.0480751
DDX55	0.0480493
PANK2	0.048015
UTP3	0.0479357
EEA1	0.0479216
CCDC43	0.0478711
GDF15	0.0476597
RTKN2	0.0476319
TTC1	0.047605
SLC48A1	0.0475866
GIT1	0.0475167
CAMKMT	0.0475167
MLLT11	0.0473507
STX17	0.0473385
RFNG	0.047295
NAE1	0.0472785
DDB2	0.0472698
LMO7	0.0472685
PRPF3	0.0472471
ESPL1	0.0472407
BACH1	0.0472121
MED31	0.0472014
TMEM128	0.0471302
LTA4H	0.0471226
STEAP1	0.0470852
YTHDF2	0.0470842
NDEL1	0.0469026
PRMT7	0.0467841
IL13RA1	0.046709
PRKCD	0.046482
IQCB1	0.0464592
PDHA1	0.0463738
TFAP2C	0.0463569
B3GNT3	0.0462814
PUS7L	0.0462704
PLCXD1	0.0462676
CFAP20	0.0462468
USP45	0.0462203
UBE3D	0.0462048
GAN	0.0461771
MIA2	0.0461524
ACAA2	0.0461493
SSH1	0.0461242
MRPS10	0.0460511
ADD3	0.0460492
ELF3	0.0459904
GLYR1	0.0459172
HDAC1	0.0459007
SAFB	0.0458214
MLPH	0.0457457
ACP2	0.0457045
RAPGEFL1	0.0456529
MED19	0.0455507
RSBN1L	0.0455193
C3orf38	0.0453386
OSCP1	0.0453015
MCCC1	0.0451808
TMEM120B	0.0451738
GEMIN2	0.045135
ZNF134	0.0451299
INTS2	0.045121
LMTK3	0.0451189
RIOK2	0.0450963
COPB2	0.0450762
GGCX	0.0450496
TEFM	0.0450279
AGMAT	0.0450115
SOX4	0.0449973
ZBTB11	0.0449546
MTERF3	0.0448834
CPNE8	0.0447867
IRF2	0.0447864
NARF	0.0447564
EPRS	0.0447369
NUDCD1	0.0447262
PLGRKT	0.0447013
TIPRL	0.0446238
NRAS	0.0445966
OS9	0.0445901
CNDP2	0.0445258
SDCBP	0.0444499
BORCS7	0.0444054
RPF1	0.0443595
NIF3L1	0.044315
MBD1	0.0442845
MARCKS	0.0442764
DUSP12	0.0442169
COQ10B	0.0442161
TP53RK	0.0441936
CERKL	0.0440637
TMEM156	0.0440472
SAR1A	0.0439879
C12orf29	0.0439557
TSPAN1	0.0439478
DDX50	0.04394
EXOSC3	0.04392
SMC6	0.0439074
CNN3	0.0439071
TOP2B	0.0438885
NUDT19	0.0438757
WDR61	0.0438297
ARMT1	0.0437786
PRPF4B	0.0437688
ZGRF1	0.0437392
MRPS28	0.043724
RIC8B	0.0437086
TNC	0.0437078
PSMD10	0.0437
ZNF326	0.0436976
SMARCC1	0.0436658
LACTB	0.0436621
DPM1	0.0436575
COX15	0.0436517
UBP1	0.043577
AKIRIN1	0.0435726
MRPL13	0.0434942
NANS	0.043443
PBRM1	0.0433815
EEF1AKNMT	0.0432027
YTHDC2	0.0431961
SLC25A36	0.04316
COPS7A	0.0431593
SERINC1	0.0431407
EAPP	0.043138
DCAF13	0.0431197
TTF1	0.0431043
PRKAG1	0.0430819
APOL2	0.0430689
TPRG1L	0.0430187
ITGAE	0.0429651
COMMD1	0.0429355
IRS2	0.0429351
MRTO4	0.0429187
TWISTNB	0.0429017
MAP1LC3A	0.0428959
ZBTB25	0.0428889
KPTN	0.0428632
SNRPB2	0.04284
EXOC1	0.042771
GAR1	0.0427695
FDFT1	0.0427631
SEC23IP	0.0426454
RNF144B	0.0426291
XAB2	0.0426025
PEX1	0.0425597
SETDB2	0.0425587
ORC5	0.0425578
TSR1	0.0425361
ARHGAP42	0.0424624
GSKIP	0.0423912
FGFR1OP	0.0423653
UTP6	0.0423458
SF3B4	0.0422939
ATP6AP2	0.0422269
DSP	0.0421329
ERICH1-1	0.0421249
EXOSC2	0.0420852
NUB1	0.042027
ZNF337	0.0419365
NOP14	0.0418327
DTNBP1	0.0418151
KIF9	0.0418075
TXLNG	0.0417638
TRMT6	0.041762
RRP8	0.0417614
SSB	0.0417291
WDR55	0.0416991
TTC22	0.0416545
PYCARD	0.041612
KPNA2	0.0416117
ZNF322	0.0415938
PTBP2	0.041563
HACD2	0.0415497
NSMCE2	0.0415216
LY6D	0.0414798
CWF19L2	0.0414775
NUDC	0.0414213
PFKP	0.0413653
EPHX1	0.0413652
RGS2	0.0413534
GLRX	0.0413203
BNIP2	0.0413013
CREB1	0.0412801
XRCC6	0.0412684
SNAI2	0.0412312
GOT1	0.04108
TBCEL	0.0410533
UNC13B	0.0410014
GUSBP1	0.0409802
PGM5P2	0.040966
SCIN	0.0409547
BAG4	0.0409118
FRG1BP	0.0408955
VDAC3	0.0408811
RDH16	0.0408503
ANO9	0.0408444
NT5C3A	0.0408166
TDP2	0.0407768
TANGO6	0.0407741
SUPT5H	0.0407726
EIF4A1	0.0407621
TENT4B	0.040663
C6orf62	0.0406476
ZMAT5	0.0406375
TBCC	0.0405833
ARL3	0.0405789
SERGEF	0.0405587
KCNJ15	0.0405407
WWOX	0.0405384
SGPP2	0.0405161
CAD	0.0404899
SREK1	0.040457
SPG11	0.0404079
SSBP1	0.0403485
XPC	0.0403447
TM4SF1	0.0403236
CD2BP2	0.0402694
TSPYL1	0.0402257
RAD9A	0.0402093
MTHFD1	0.0402081
IDH3B	0.0401956
DDOST	0.04014
TNRC6B	0.0401139
VTI1A	0.0400221
IDI1	0.0400104
FAHD1	0.0399764
CNKSR3	0.0399607
AC118553.2	0.0399393
LRTOMT	0.0399196
B4GALT1	0.0399026
TECR	0.0398608
HARS2	0.0398294
CIR1	0.0398172
GLCE	0.0397344
SRSF10	0.039732
CPVL	0.0396505
PPIL1	0.0396488
INTS7	0.0396449
TMEM179B	0.0395983
AMH	0.0395624
OAT	0.039489
CCNA1	0.0394711
PBX4	0.0393784
LGALS3BP	0.0393738
TMEM64	0.0393706
ALDH6A1	0.0393535
CAPN7	0.0393455
PRCP	0.0393346
USPL1	0.0393264
MIA3	0.0393231
COQ3	0.0392742
ELL	0.0392264
YIPF2	0.039205
CCNT2	0.0392001
ZRANB2	0.039181
APIP	0.0391736
PSMA3	0.0391666
USP24	0.0391492
EXOSC8	0.0391391
TMEM170A	0.0391379
HDHD2	0.0391292
PML	0.0390904
NIP7	0.0390655
CCDC47	0.0390403
RAB11B	0.0390263
CPT1A	0.0390033
PLIN3	0.0389182
DHX8	0.0389181
TBC1D17	0.0388618
XPO5	0.0388595
MCM3	0.0388513
PTPRE	0.0388397
NCSTN	0.0386607
UFL1	0.038628
FUNDC1	0.0386145
CFAP300	0.0385655
DZIP1L	0.0384957
LRRC37BP1	0.0384779
AMYH02020865.1	0.0384639
THOC2	0.0384559
FAM135A	0.0383935
ZNF554	0.0383687
CCDC25	0.0383357
MAT2A	0.0383128
TSC22D4	0.0382933
CD55	0.0382896
STX5	0.0381917
NIPSNAP1	0.0381455
PEX5	0.0381286
RCHY1	0.0381286
NIT1	0.0381184
CAB39	0.0380834
RANBP3	0.0380724
OBSL1	0.0380354
KCTD10	0.038017
ECHDC1	0.037984
TOPORS	0.0379487
ISOC1	0.0379388
RUVBL2	0.0378699
CYP20A1	0.0378559
RPS6KA2	0.0378281
UBE2Z	0.0378086
EIF2S1	0.0377903
MLH3	0.0377668
RAET1E	0.0377601
HAUS1	0.0377291
ANKAR	0.0377275
WBP2	0.0377254
PDCL	0.0377069
SLC45A3	0.0376846
PHF14	0.0376147
ATXN7L3B	0.0375797
STX18	0.0374479
TMCO4	0.0373965
RNF146	0.0373593
EIF2B3	0.0373188
CLSTN1	0.0373131
CLPX	0.0373124
GMDS	0.037311
NEIL3	0.0373078
DCK	0.0372885
BEX2	0.0372818
ADSS	0.0372576
PPA2	0.0372533
NOC3L	0.0371999
BLMH	0.0371969
PEF1	0.0371936
CHAMP1	0.0371625
CCDC12	0.0371593
TTC4	0.0371592
IFI6	0.0371487
PTGIS	0.0371355
CASP8	0.0371274
POLE2	0.0370885
NCK1	0.0370706
SOAT1	0.0370258
GNPTAB	0.0369902
FASTKD2	0.0369831
ARF4	0.0369682
FZR1	0.0369472
RRM2B	0.0369138
ERCC8	0.0369068
COL17A1	0.0368996
SF3B1	0.0368677
SETDB1	0.0368488
ELOA	0.0368012
HSPA12A	0.0367497
GPAT2	0.0367278
SIL1	0.0367112
ACADM	0.0366677
AP1M2	0.0366267
GSTA4	0.0366079
CCDC117	0.0365731
BRMS1L	0.0365593
FAM86DP	0.0364294
CMBL	0.0364264
PKIG	0.0363893
XRCC4	0.0363575
SPART	0.0363068
SAV1	0.0362587
CDH3	0.0362579
WDR41	0.0362509
NBAS	0.0362036
PGK1	0.0361844
RPE	0.036129
DMAC2L	0.0361226
CPPED1	0.0360989
STARD3	0.0360881
AP2A2-1	0.0360795
TMUB2	0.0360757
IFNGR1	0.0360593
ZNF330	0.036054
SMOC1	0.0360463
SOWAHC	0.0360461
KIAA1328	0.0360458
ARSJ	0.0360392
IDH3G	0.0360291
MTCO1P12	0.036026
TFB2M	0.0360256
FBH1	0.036017
MXD4	0.0360155
ELMOD2	0.0359815
FBLIM1	0.0359761
MSH6	0.0359729
ZC3HAV1	0.035942
SPRTN	0.0359213
UBFD1	0.0359182
COQ5	0.0359095
RPUSD4	0.0358791
YPEL5	0.0358743
THRAP3	0.0358694
NUP43	0.0358204
ALDH18A1	0.0357843
TST	0.0357244
PEX3	0.0357133
ZNF566	0.0356877
GMPS	0.0356824
COX19	0.0356494
LARP7	0.0356139
ETFRF1	0.0355869
UBA5	0.0355748
TRAF3	0.0355569
ESD	0.0355472
ADAMTSL5	0.035538
ZNF586	0.0355253
KDM4B	0.0355117
IGFBP2	0.0355047
NDUFAF7	0.0355022
ZNF782	0.0354502
NOM1	0.0354431
RUNX3	0.035426
GCA	0.0354157
ARHGEF2	0.0354073
MGST3	0.0353676
CCDC28A	0.0352999
ARSI	0.035265
RRAS2	0.0352602
RNF114	0.0352548
HOXA11	0.0352528
CD9	0.0352487
ALG13	0.0352376
ARV1	0.0352181
KIF23	0.035212
PIK3C2G	0.035205
FBXO44	0.0351886
GOSR1	0.0351783
MAN1B1	0.0351767
MRPS9	0.0351624
TOPBP1	0.0351478
AP3B1	0.0351178
TIMP3	0.035099
CYB5D2	0.0350982
TNFAIP8	0.0350838
PCID2	0.0350697
CERCAM	0.0350597
EPHX4	0.034973
SH3BP4	0.0349355
ZADH2	0.0349352
PITHD1	0.0349025
POLR2G	0.0349016
ZNF234	0.0348319
EHD2	0.0347717
R3HCC1	0.0347514
P3H1	0.0347497
ENG	0.0347428
WDR77	0.0347033
PIR	0.0346998
TMLHE	0.0346918
NQO1	0.0346869
TRIP4	0.0346716
PGLS	0.0346361
CHD1L	0.0346327
NDUFA13	0.0346037
POLG2	0.0345982
SPEF2	0.0345713
DHRS3	0.0345446
GALNT11	0.0345382
AIFM2	0.0345374
ILF2	0.0345069
YIPF5	0.0344958
EXOSC7	0.0344949
ZNF277	0.0344899
SRPRB	0.0344549
RNF20	0.0344375
BCAS2	0.0343987
MR1	0.0343926
TBX18	0.0343733
LUC7L2	0.0343653
PGM2	0.0343485
PARP9	0.0343244
RIT1	0.0343156
MBD4	0.0343102
CLASRP	0.0342771
LAP3	0.0342568
SORD	0.0342513
NUP155	0.0342483
MGST2	0.0342361
SPOP	0.0342288
FBXO21	0.0342252
CHMP6	0.0342026
FLCN	0.0341586
ABCG2	0.0341542
FBXO9	0.0341375
NEMF	0.0341329
CHMP2B	0.0341318
NDUFAF5	0.0341044
KCNQ5	0.0340776
DLGAP4	0.0340609
PSMD6	0.0340448
ADA	0.0340382
PSMD9	0.0340327
ABCE1	0.0339509
CCDC112	0.0339237
VPS36	0.0338892
RFC2	0.0338816
NUFIP1	0.0338494
CUTC	0.0338361
GOLGA5	0.0338237
DYNC2H1	0.0338074
GOLGB1	0.0338023
DNAJB14	0.0337922
HMMR	0.0337841
RBKS	0.0337695
AUH	0.0337503
FUT1	0.0337389
WASHC2A	0.0337155
C6orf89	0.0337082
GCLM	0.0337054
TWF2	0.0336888
PPWD1	0.0336754
EHD1	0.033667
FHOD3	0.0336239
ALPK1	0.0336061
GSTO1	0.0335997
QSOX2	0.0335945
TMEM43	0.0335838
CCT5	0.0335732
NAGA	0.0335729
VPS37B	0.0335605
CCT6B	0.0335531
VPS72	0.0335335
RIOX2	0.0335313
RAD54L2	0.033527
RGS17	0.0335147
ZNF440	0.0335105
BANP	0.0334844
TRA2B	0.0334329
PNPLA6	0.033422
YARS2	0.0334041
GATC	0.0333913
PHYH	0.0333896
THOC3	0.03336
MROH1	0.03333
PARVB	0.0333242
ANXA1	0.0333215
MTMR14	0.0333191
ANKIB1	0.0332674
TNPO3	0.0332655
MTND2P28	0.0332597
RTKN	0.0332184
EED	0.0331938
PATZ1	0.0331758
PRPF18	0.0331255
ZMYM4	0.0331186
GLDC	0.033112
BCL9L	0.0331107
CTNNBL1	0.0330828
GSTK1	0.0330721
VWA5B1	0.0330572
ZNF266	0.0330458
CLDN7	0.0330426
TARSL2	0.0330133
FZD4	0.0330091
PMPCA	0.0329736
SLC6A11	0.0329487
ANKRD13B	0.0329396
MRPL53	0.0329261
IFT122	0.0329211
AL354822.1	0.0329133
ABHD11	0.0329055
CINP	0.0328972
GRTP1	0.0328814
AL359976.1	0.0328794
PSPC1	0.0328469
FBXL3	0.0328238
TMCC1	0.032806
MOB4	0.0328058
CRLF3	0.0327945
SHROOM3	0.0327909
ETS1	0.0327826
KIF3A	0.0327717
CWF19L1	0.0327681
C8orf34	0.0327288
HERC2	0.0327027
KRT17	0.0326842
VPS41	0.0326828
FDPS	0.0326826
MINDY3	0.0326755
BTD	0.0326712
SUGP1	0.0326513
TRAF2	0.0326238
ALKBH4	0.0326198
CLK4	0.0326132
ANKRD39	0.0326093
XPO7	0.0326073
HADHB	0.0325813
SAMM50	0.0325646
ATRN	0.0325203
RILPL2	0.0324947
Z74021.1	0.0324906
VASH1	0.0324897
SULT1A3	0.032426
AL390719.1	0.0324193
CNGB1	0.0324193
PRKY	0.0324059
SEMA4D	0.0323597
INTS13	0.0323543
WNT9A	0.032333
UTP15	0.0323181
CEBPG	0.0323139
AARS	0.0323058
ZNF555	0.0322686
RBM25	0.0322434
HGSNAT	0.0322143
LRRC49	0.0322071
DFFB	0.0321799
MYPOP	0.0321769
CRIPT	0.0321649
EPGN	0.0321478
EFNA1	0.032139
TSEN15	0.032114
WDR60	0.0320899
DPP3	0.0320771
TMEM177	0.0320729
IFT140	0.0320584
MFSD1	0.0320331
EFNB1	0.032027
NAGK	0.0320257
SUCLA2	0.0320205
GSDME	0.0319948
ZNF791	0.0319725
CEP97	0.0319592
IL15RA	0.0319548
DERL2	0.031934
EXOSC10	0.0319327
LEMD3	0.0319255
NAPA	0.031896
PEX11A	0.0318949
GKAP1	0.031851
GPR108	0.031848
ESF1	0.0318437
ABCC4	0.0318169
KHDC1L	0.031796
AKIRIN2	0.0317378
SLC41A1	0.0317264
ABCA1	0.0316609
HOOK2	0.0316513
CETN3	0.0316488
GTF2F2	0.0316256
F3	0.0315906
KLF8	0.0315623
NAA16	0.0315595
MECOM	0.0315518
DNAAF5	0.0315415
EXTL2	0.0315399
U2AF1L4	0.0315383
ATP6V0D1	0.0315093
USP14	0.0314928
IFT43	0.0314869
LRPAP1	0.0314615
ARMC1	0.0314463
LTN1	0.0314309
PHGDH	0.0313986
MSANTD3	0.0313757
DLK2	0.0313668
LRP8	0.0313659
NOL10	0.0313549
TPMT	0.0313252
FASTKD5	0.0313054
NRF1	0.0312683
STAT1	0.0312591
PNPLA8	0.0312526
GTF2E1	0.0312518
GHDC	0.0312381
KMT5A	0.0312244
EIF3I	0.0312158
EFCAB7	0.0312134
MAP1LC3B	0.031176
DCP1A	0.0311124
C2CD2	0.0311092
CMIP	0.0310797
NELFCD	0.0310751
ATP13A1	0.0310604
MEIS1	0.0310432
ARL14	0.0310394
AKR1C3	0.0310255
ATIC	0.0310118
SLC39A13	0.0310113
KLF10	0.0310107
BCOR	0.0310018
BUD13	0.0309975
SMG6	0.0309947
MED10	0.0309837
SLC8B1	0.0309669
BCDIN3D	0.030946
TMX2	0.0309426
GPN1	0.0309294
FAM192A	0.0309272
DOCK1	0.0309106
AC092718.3	0.0308996
ZNF720	0.0308588
MFAP1	0.0308392
ZNF282	0.0308389
ZNF652	0.0308365
ORC2	0.0308277
DPH6	0.0308199
TGOLN2	0.0307926
CTR9	0.0307699
PAXIP1	0.030766
MCTS1	0.0307549
MRPL2	0.0307508
NECAB3	0.0307254
CLCN5	0.030722
FXYD3	0.030691
UBC	0.0306749
ANKRD19P	0.0306685
PCYOX1	0.0306588
SORL1	0.0306313
E2F3	0.0306277
GDAP1	0.0305975
SLC25A17	0.0305871
GOLPH3L	0.0305583
IL17RE	0.0305533
ATP8B1	0.0305527
BCAS3	0.0305343
RPS15AP10	0.0305322
PRDX1	0.0305124
PPIL4	0.0305015
SUGT1	0.0304811
RBM4B	0.0304515
FAM206A	0.0304331
GOLIM4	0.0304271
SNIP1	0.0304196
BTBD11	0.0304067
KMT2C	0.030396
PSAP	0.0303569
PSMA4	0.0303451
TRERF1	0.0303047
HECTD3	0.0302786
INPP5E	0.0302528
TNFRSF21	0.0302464
FTSJ3	0.0302459
SAA1	0.030238
ASB8	0.0302189
SRFBP1	0.0302022
DNASE1	0.0301702
ZNF480	0.0301636
RIOX1	0.0301614
ALDOC	0.0301595
CCDC7	0.0301496
LIPE	0.0301467
VPS37A	0.0301456
TMEM205	0.0301346
STYXL1	0.0301296
NMD3	0.0301266
SLC25A45	0.0301207
MST1R	0.0301151
PSMB6	0.0301057
KIF2C	0.0300991
WDR18	0.0300926
SPTY2D1	0.03009
PRMT1	0.0300834
SON	0.0300673
SLF1	0.0300509
AP5Z1	0.0300465
NANOG	0.0300201
PLPP5	0.0300135
TATDN1	0.0300099
DHX15	0.0300087
CHMP1B	0.0300019
SLC4A1AP	0.0299982
RABL3	0.0299912
SEC24B	0.0299848
ST7	0.0299795
NACA3P	0.0299781
ATR	0.02997
HIBCH	0.0299218
GLMN	0.0299014
FAM172A	0.0298803
OXSM	0.0298615
TBC1D4	0.0298353
WFDC21P	0.0297726
ADAMTS4	0.0297715
SH3BP5	0.0297327
KLHL30	0.0297294
WRAP73	0.0297185
CASP14	0.0297073
PDRG1	0.0296847
CCNH	0.029684
EFHC1	0.029664
STK38	0.029637
FBXO38	0.0295761
TWIST1	0.0295503
GPKOW	0.0295425
GRAMD1A	0.0295247
ALDH1A3	0.02951
KCTD17	0.0294892
CMTM8	0.0294863
DCAF8	0.029484
ARF3	0.0294812
TRMT12	0.0294767
PAPSS1	0.0294764
PGM1	0.0294616
OR10G4	0.0294614
MYO6	0.0294602
SMNDC1	0.0294141
MON2	0.0293955
AGPS	0.0293902
MAPRE1	0.0293794
ARHGDIB	0.0293739
ST7L	0.0293723
GSK3B	0.0293652
BPNT1	0.029346
XRCC3	0.0293429
C2CD5	0.0293326
CBX6	0.0293177
PMAIP1	0.0292879
UQCRHL	0.0292872
CXorf56	0.0292722
TM7SF2	0.0292527
ELOVL6	0.0292176
ABCC10	0.029209
HAUS2	0.0292032
NRBP1	0.0291889
MDM4	0.0291811
PQLC2	0.02918
MRPS30	0.029171
RAB11FIP4	0.0291701
GANC	0.0291638
NF1	0.029162
PGRMC1	0.0291513
HSPA5	0.029114
HSD17B10	0.0291036
EXOSC1	0.0290767
PSMF1	0.0290424
CA13	0.0290111
RAB35	0.0290091
CASP9	0.0290049
ARL14EP	0.0289824
TBC1D10A	0.0289807
CAVIN2	0.0289706
KCNC4	0.0289702
TRMT10A	0.0289286
SAMD4B	0.0289266
ATP6V1A	0.0289114
ZNF114	0.0289044
ZNF74	0.0288837
NDUFA9	0.0288422
SLC3A2	0.0288417
YIPF3	0.0288392
PTCD3	0.0288226
TBC1D24	0.0288222
ZNF595	0.0288061
BMS1	0.0287843
ZNF865	0.0287711
NUS1	0.0287639
CCNYL1	0.0287506
IGFBP7	0.0287489
ACOT9	0.0287167
MARVELD3	0.0287097
BCL2L2	0.0286804
NGDN	0.0286684
LUC7L	0.0286677
INSYN2	0.0286656
STXBP3	0.0286645
TMEM14B	0.0286478
SF3A3	0.0286327
SIRT3	0.0286124
ATCAY	0.0286063
ZC3H7A	0.0286014
YIPF1	0.0285993
SEZ6L2	0.0285837
PPHLN1	0.0285804
COMMD3	0.0285738
G3BP2	0.0285591
DDX42	0.0285451
SLC30A1	0.0285246
LIG3	0.0285134
MDH1	0.0285054
AC098591.2	0.0284935
RNF113A	0.0284834
KRT80	0.0284776
DCTN1	0.0284546
ADARB1	0.0284424
CABP4	0.0284234
MYOT	0.02841
COL4A3BP	0.0283867
VPS29	0.0283661
CTSC	0.028361
SUMF1	0.0283327
IPO8	0.028327
NCAPG	0.028323
ACBD3	0.0283206
RAB18	0.0283099
GPR157	0.0283056
RNF24	0.0282997
ZNF226	0.0282317
SDHA	0.0282176
TOE1	0.0282146
ABT1	0.0282006
CCT7	0.0281949
ZNF551	0.0281839
ERBIN	0.0281692
MED6	0.0281669
EMC3	0.028157
PCGF1	0.0281317
FAM222B	0.0281062
PKP4	0.0280911
WASF1	0.0280829
PDE4DIP	0.0280794
OR5H14	0.0280735
FAAHP1	0.0280697
RSBN1	0.0280606
CC2D2A	0.0280563
OSGEP	0.0280468
NUP88	0.0280237
TAF1B	0.0279905
PEX14	0.0279868
GRPEL1	0.0279812
IL10RB	0.027978
NSUN3	0.0279595
HSPBP1	0.0278933
ITPKB	0.027893
ACER3	0.0278614
ALDH1B1	0.0278594
SLC35B4	0.0278515
MRPL39	0.0278194
PCMT1	0.0278035
MED8	0.0277737
PGM3	0.0277472
IRF1	0.0277444
MFSD14A	0.0277397
PSMC3	0.0277365
SLC35B2	0.0277175
GLOD4	0.0277149
PRRG2	0.0277057
PSMD1	0.0276966
PPP6R2	0.0276933
RNF13	0.0276866
NEURL1	0.027651
PPM1A	0.0276438
PA2G4P4	0.0276341
PRDM4	0.0276295
STX10	0.0276155
TMEM40	0.0276041
RAD51C	0.0276027
FBXL20	0.0276024
DENND2C	0.0275986
MKRN1	0.0275861
PTPN9	0.0275829
MARCH7	0.0275774
RPUSD2	0.0275743
CROT	0.0275708
EXOC2	0.0275684
TDRD12	0.0275661
NDC80	0.0275553
METTL1	0.0275478
LDB1	0.0275447
USP35	0.0275439
ITGB4	0.0275217
ISY1	0.0275057
YAE1	0.027499
TSG101	0.0274712
SLC6A6	0.0274676
EIF1B	0.0274665
COQ6	0.0274457
RAB3B	0.0274333
THOC5	0.0274268
NRIP1	0.0274093
MLF1	0.0274092
OTUD7B	0.0274055
BCL10	0.0274017
UBE2J1	0.0273816
IMPA1	0.0273784
IP6K2	0.0273681
ZNHIT2	0.0273489
ZNF665	0.0273202
AP1G1	0.0273054
GALNS	0.0272949
CABIN1	0.0272747
TIMP1	0.0272693
DOLPP1	0.027262
DENND4A	0.0272339
AGBL4	0.0272162
ABHD3	0.0272001
HCAR2	0.0271858
PRKCE	0.0271794
OGFR	0.0271586
ACOT13	0.0271545
SERTAD3	0.0271265
CCDC113	0.0271259
PNO1	0.0270919
VPS37C	0.0270835
NPDC1	0.027082
PIBF1	0.0270724
UQCC1	0.0270606
CCNT1	0.0270329
AKR1C2	0.0270314
ATG4B	0.0270311
PHLDB3	0.0270168
SMC3	0.0270025
PSTPIP2	0.0270021
ABCF3	0.0269898
TERF2IP	0.0269816
ERCC4	0.0269736
NAA20	0.0269503
PPP6C	0.0269412
ZNF544	0.0269399
DCTN6	0.0269398
SUCLG2	0.0269265
SYF2	0.0269261
CNKSR2	0.026924
HSPA13	0.026865
NCAPH	0.0268445
LSG1	0.0268422
GLB1	0.0268318
SLC41A3	0.0268092
TRIM21	0.0268082
OR14J1-2	0.0267672
RPP40	0.0267666
VWA8	0.0267634
UBAP2L	0.0267524
SPINT1	0.0267245
SLC35A5	0.0267197
DTX3L	0.0267137
BAK1	0.026713
ACAT1	0.0266968
CCDC137	0.0266916
ESCO1	0.0266808
WRAP53	0.0266807
UBR2	0.026679
CD58	0.0266752
HSPA8	0.0266741
CXorf38	0.0266732
NFIL3	0.0266465
TTC14	0.0266398
NUDT3	0.0266384
PPM1J	0.0266253
ABHD17C	0.0266237
SLC35C1	0.0266139
ORC1	0.026579
MPV17L2	0.0265777
PTPN20	0.0265775
SLC1A5	0.0265725
EFNA3	0.0265534
CDK5RAP3	0.0265507
SMOX	0.0265469
PACSIN2	0.026546
TCF4	0.0265363
UBE2G1	0.0265072
KIF22	0.0264995
DUSP7	0.0264871
LRRK1	0.0264748
AKR7A2	0.0264694
CDC123	0.0264579
SENP2	0.0264462
FERMT2	0.0264425
ANXA7	0.0264202
CPD	0.0264147
CYBA	0.0264104
LPCAT2	0.0264098
SNRPA1	0.0264093
IL15	0.0264093
EMC7	0.0264018
PCSK1	0.0263918
VRK1	0.0263721
LYPLAL1	0.0263699
FYB1	0.0263659
FAM53C	0.02636
MANBAL	0.0263484
ZNF761	0.0263285
HYKK	0.0263262
FBLN1	0.026312
DCAF15	0.0262787
HEXA	0.026276
SLC29A1	0.0262661
ZNF510	0.0262649
ACTA2	0.0262506
ZCWPW1	0.0262483
ITSN2	0.0261938
ANKRD20A19P	0.0261744
ARMC9	0.0261612
HEATR1	0.0261553
CCDC134	0.0261525
ZNF333	0.0261467
DBNL	0.0261239
UBR1	0.0261187
TLE3	0.0261139
TIPARP	0.0260866
FAM47E	0.0260797
PCMTD1	0.0260677
TTK	0.0260567
OMA1	0.0260286
DENND2A	0.0260093
WDR4	0.0260009
POLG	0.0259986
CDC42BPA	0.025998
KLHL8	0.0259973
CNOT6L	0.0259891
MRPL22	0.0259878
PIM2	0.0259869
DNM1	0.0259868
CUTALP	0.0259813
FSTL3	0.0259509
ZNF543	0.0259504
PPIC	0.0259429
PRICKLE3	0.0259318
PDP1	0.0259157
C18orf21	0.0259106
URM1	0.0259038
OPTN	0.0259036
ELN	0.0259002
FAM72C	0.025888
L2HGDH	0.0258578
ALAS1	0.025856
ACSS2	0.0258463
PCDHA9	0.025815
GRWD1	0.0258082
RIOK3	0.0257915
LCMT1	0.0257877
EMG1	0.0257849
LUZP1	0.0257772
PLAUR	0.02577
GPATCH1	0.0257578
ACOX2	0.0257558
RARS	0.0257558
RRS1	0.0257529
CBLC	0.0257513
MCM9	0.0257473
CCDC138	0.0257334
SPTLC3	0.0257293
EGFLAM	0.0256803
BTBD2	0.025679
ORAI3	0.0256744
NEIL2	0.0256633
TM7SF3	0.0256569
PSMD11	0.0256535
RNF149	0.02564
C6orf203	0.0256205
HMGCR	0.0256145
PSMC6	0.0256135
FAM84B	0.0256078
NAT9	0.0256056
SRRM3	0.0256011
MICU2	0.0255998
SPAG7	0.0255957
ZNHIT6	0.0255925
CTPS2	0.0255864
GPR137	0.0255658
VPS25	0.0255617
INTU	0.0255528
STARD13	0.0255522
CR1	0.0255453
FBXL12	0.0254958
FBXO11	0.0254818
RNF181	0.0254725
UBB	0.0254709
RAET1G	0.0254692
FZD5	0.0254379
LCOR	0.0254223
INTS12	0.0254079
ERVK3-1	0.0253915
SYNM	0.0253727
POC5	0.0253614
DOCK4	0.025307
VWDE	0.0253017
SMTN	0.0252774
STC1	0.0252746
SDC4	0.0252734
MESD	0.0252495
LYRM9	0.0252399
TMEM164	0.0252251
TMED9	0.0252185
POR	0.0252115
MACF1	0.0252078
ZNF483	0.0251809
GMPPA	0.0251643
GTPBP4	0.0251498
APOOL	0.025135
SERPINE2	0.0251291
TAF6L	0.0251268
ZMYM1	0.0251217
BUD31	0.0250748
KRIT1	0.0250743
MAST2	0.0250644
CEP76	0.0250506
INTS4	0.0250502
TSC1	0.0250456
EIF4A2	0.0250307
RAB7B	0.0250277
GRB10	0.0250277
HAS3	0.0250092
ELL2	0.0249932
COQ9	0.0249895
TRAF6	0.0249893
NXF1	0.0249718
ABRAXAS1	0.0249526
ZCCHC3	0.0249275
DDI2	0.0249087
YARS	0.0249085
APTX	0.0249024
ZFX	0.0248686
NUDT15	0.0248667
AL136981.2	0.0248401
SAP18	0.0248346
TMEM87B	0.02483
DNAH14	0.0248255
NCBP3	0.0248244
NFE2L3	0.0248236
ISG15	0.0248073
CTSL	0.0247905
PPIH	0.0247897
AATK	0.0247882
TMEM38B	0.0247875
SGF29	0.0247853
ANKRD18A	0.0247793
LURAP1L	0.0247614
LYSMD1	0.0247569
APOC1	0.02475
TRUB2	0.0247439
VBP1	0.0247416
BZW2	0.024735
GBP1	0.0247247
SLC27A2	0.0247244
IKBKE	0.0247189
NOC4L	0.024712
BX664615.1	0.0247078
CD151	0.0246952
MCUR1	0.0246918
DGKG	0.0246806
ATXN1	0.0246732
WDR3	0.0246706
OSMR	0.0246576
CMAS	0.0246484
ATL2	0.0246439
UBE2Q2	0.0246412
BUB3	0.0246384
COPS2	0.0246253
ELOVL4	0.0246248
RMDN1	0.024612
MTCL1	0.0245874
MTF1	0.0245559
RGS3	0.0245296
OR2L2	0.0245288
LRRC41	0.0245265
MOB1B	0.0245106
DNTTIP2	0.0245067
ILKAP	0.0244995
LGMN	0.0244943
PRPS2	0.0244775
GTPBP8	0.0244682
PUDP	0.0244604
ZRANB3	0.0244444
SFTPB	0.0243961
ACER1	0.0243589
C12orf50	0.0243453
LYST	0.0243327
MTX1	0.0243326
HSPA4	0.0243278
ATP6V1H	0.0243175
RADIL	0.0242993
AC090099.1	0.0242762
IL12A	0.024274
CDK6	0.0242701
MXI1	0.0242606
UBE2A	0.024254
EVI2B	0.024254
SAYSD1	0.0242516
ZNF33A	0.0242467
REV1	0.0242327
FER1L5	0.0242218
CLDN1	0.024205
AC087894.1	0.0241994
FRMD4B	0.024197
RICTOR	0.0241843
ACTL6A	0.0241774
CROCCP2	0.0241769
ATXN7L3	0.0241575
ACADVL	0.0241537
FGD2	0.024147
Z82195.2	0.0241172
GMCL1	0.0241077
ETFB	0.0241034
ZDHHC13	0.0240819
TRMT61A	0.0240586
HINT2	0.0240464
CSTF3	0.0240432
CNPY3	0.0240414
TRIM23	0.0240311
TCF7L2	0.0240173
EGFR	0.0240136
DENND4B	0.0240124
AGO2	0.0239994
ROBO1	0.0239961
ZMYM2	0.0239932
FLYWCH1	0.0239858
NOL8	0.0239745
CHID1	0.0239689
RUFY2	0.0239615
PNPLA2	0.0239593
CFAP221	0.0239572
ZFPM1	0.0239544
GPATCH2L	0.0239451
GSS	0.0239244
DDX5	0.0239192
MRPL3	0.0239186
FIBCD1	0.0239134
FBXW4	0.0239132
MINDY2	0.0238974
CEP57	0.0238849
STRIP2	0.0238771
P2RX5-TAX1BP3	0.0238762
CYTH2	0.0238726
FEZ2	0.0238692
MSH2	0.0238533
SLC35G1	0.0238466
USP18	0.0238227
COMMD4	0.023813
TMEM267	0.0238104
TUBB4B	0.0238011
RBM34	0.0237933
SCCPDH	0.023791
PLPP2	0.0237881
DERA	0.0237674
ZNF165	0.0237554
MFSD14C	0.0237403
DSTYK	0.0237393
STK4	0.0237302
TMEM236	0.02373
THAP1	0.0237181
CDC25C	0.0237078
AP003108.2	0.0236988
CARD10	0.0236726
LONRF3	0.0236619
RANBP17	0.0236522
IL18	0.0236306
C2CD2L	0.0236273
CYP3A43	0.0236245
RFWD3	0.0236215
MYH14	0.0236089
HSPA4L	0.0236036
EID1	0.0235993
TRMT44	0.023599
CSTF2	0.0235966
KCNK6	0.0235854
DNA2	0.0235837
KDM1A	0.0235831
SETD2	0.0235765
PSMD13	0.0235595
WRNIP1	0.0235589
YTHDF1	0.0235514
BCAN	0.0235305
KANSL1L	0.023513
PLPP1	0.0234961
SPRED3	0.023493
MPDZ	0.0234888
FYTTD1	0.0234694
CETP	0.0234611
ZNF444	0.023434
SNRNP70	0.0233647
GEMIN5	0.023358
SPATA6L	0.0233569
ZFYVE9	0.02335
SECTM1	0.0233296
ATL3	0.0233103
ZNF324	0.0233037
CTTN	0.0232963
DHRS13	0.023293
BAIAP2	0.0232744
RHOV	0.0232598
ATP9A	0.0232503
ZNF714	0.0232458
MAD2L1BP	0.0232427
PET100	0.0232413
SSH3	0.0232087
FUT4	0.023205
AMOTL1	0.0232043
SPIDR	0.0232019
ACBD4	0.0231904
AC010329.2	0.0231802
PGBD5	0.0231461
KRT81	0.0231422
SLC39A10	0.0231358
OSTF1	0.0231205
WDR75	0.0231146
C15orf53	0.0231108
STXBP2	0.0231006
ACTR3	0.0230949
RPF2	0.0230799
C11orf98	0.0230654
ABCB9	0.0230601
FUOM	0.0230529
SAR1B	0.0230454
VEZT	0.0230435
PDCD4	0.0230384
RAB36	0.0230376
ZDHHC7	0.023027
CEP192	0.0230258
AC073065.1	0.0230206
AC008013.1	0.0230173
HEXB	0.0230064
HPGD	0.0230018
CNNM4	0.0229964
CBR1	0.0229775
SELENOO	0.0229687
LRRN2	0.0229606
LIN7B	0.0229224
MICA-3	0.022907
SUN2	0.0229019
APBB3	0.022871
POLL	0.0228602
BTN2A3P	0.0228309
EXOC8	0.0228194
TMEM165	0.022818
PPIB	0.0228171
PPT1	0.0228122
CBY1	0.0228013
PARP10	0.0227974
FKBP7	0.0227923
UMAD1	0.022777
TRAFD1	0.0227345
AK7	0.022727
MAIP1	0.0227153
PCSK9	0.0227054
NAA15	0.0226952
PCED1B	0.0226855
CLBA1	0.0226592
ZNF674	0.022658
SART3	0.0226575
CBR3	0.0226506
SEPSECS	0.0226502
CARMIL2	0.0226379
NUP54	0.0226343
GTF2A1	0.0226215
CXorf40B	0.0225984
LRRC7	0.0225921
ZFPM2	0.0225747
TMEM126B	0.0225563
AIMP2	0.0225551
RAD51B	0.0225532
SPOPL	0.0225399
SYPL1	0.0225364
SNX18	0.0225131
RRP9	0.0225048
MNAT1	0.0224953
PEPD	0.0224795
ASCC3	0.0224707
SASS6	0.0224264
EP300	0.0224195
ZBTB44	0.0224068
SLC15A2	0.0224056
NSUN5	0.0223975
RC3H2	0.0223865
PANK1	0.0223797
BCL2L11	0.0223794
BLVRA	0.0223772
RMND1	0.0223765
PLD2	0.0223705
CENPJ	0.0223703
GRAMD1B	0.0223692
SLITRK2	0.0223251
MLYCD	0.0223248
CDHR3	0.0223131
METTL6	0.0223048
PTPN21	0.0223021
ARNT	0.0222915
AL031727.1	0.0222851
ITPRIPL2	0.022277
DAPK3	0.0222752
TSN	0.0222687
WLS	0.0222517
BTRC	0.022251
SRRD	0.0222497
UACA	0.0222421
ELMO2	0.0222415
HOXC8	0.022235
SNX25	0.0222292
PTGR2	0.0222285
CAP2	0.0222158
TEAD2	0.0222051
NDUFA8	0.0221879
AKAP8L	0.0221864
PAM16	0.0221783
PHKB	0.0221775
RDH5	0.0221711
ZNF605	0.0221656
S100A4	0.0221634
HSD17B12	0.0221629
LETMD1	0.022161
PPP2R1B	0.0221461
SH2D3A	0.0221452
HEPACAM	0.0221427
ERFE	0.0221355
PNMA8A	0.0221328
LAMP2	0.0221283
FCF1	0.0221184
RLIM	0.0221039
APBB2	0.0221004
PSENEN	0.022096
STIM2	0.0220918
NAMPT	0.0220779
ZNF204P	0.0220645
SHC4	0.0220639
ASCC2	0.022061
HERC4	0.0220378
LRIG3	0.0220308
ZW10	0.0220237
MFN2	0.0220088
POC1A	0.0219989
NUP214	0.0219904
RASGRP2	0.0219876
STRIP1	0.0219861
CEACAM8	0.0219765
ESRP2	0.0219736
UPRT	0.02197
ITCH	0.0219695
POMGNT1	0.0219621
ADSSL1	0.0219523
TELO2	0.0219519
HBEGF	0.0219502
UNC50	0.021937
MYO5B	0.0219318
MLXIPL	0.0219304
HOXA1	0.0219244
CARD16	0.0218957
IMMT	0.0218781
LARGE2	0.021865
CPLANE2	0.0218636
ZNF286A	0.0218569
DHX33	0.0218444
SLC10A3	0.0218372
RPUSD3	0.0218213
NCK2	0.0218096
PHF5A	0.021793
WDR33	0.0217667
WDCP	0.0217592
CDK1	0.0217343
CPAMD8	0.0217306
PPP6R1	0.0217301
ARL6IP1	0.0217281
TBL2	0.0217228
NUP62	0.0217195
CXorf21	0.0217118
AQP3	0.0217094
FAHD2A	0.0217046
SORBS3	0.0217034
KANSL1	0.0216981
SLC30A6	0.0216958
LMAN1	0.0216845
STON2	0.0216802
ZNF77	0.0216521
AGTPBP1	0.021628
PLEKHM1P1	0.0216264
SCARB2	0.0216161
APEX2	0.0216151
HIPK1	0.0216138
CIAPIN1	0.0216119
SEMA6B	0.0216103
PPRC1	0.0215916
CBLL1	0.0215839
IGSF8	0.0215672
RAB38	0.0215667
AICDA	0.0215604
IP6K1	0.0215596
AC079414.2	0.0215548
VEGFA	0.021533
SYNJ2	0.0215188
LMNTD1	0.021499
RPS7P3	0.0214962
BOD1L1	0.0214879
STS	0.0214853
WBP4	0.0214829
ZFAND1	0.0214775
COA7	0.0214643
TMEM87A	0.0214632
PRMT3	0.0214579
PLEKHH3	0.0214538
ZCCHC4	0.0214406
PLA2R1	0.0214213
MZF1	0.0214118
COL4A6	0.0214093
PARVA	0.0213939
ITGA11	0.0213931
SEC24D	0.0213867
GCC2	0.021386
IL1B	0.0213816
HLTF	0.0213813
DMD	0.0213613
ZNFX1	0.0213594
BAG5	0.021359
MTERF4	0.0213535
DPF2	0.0213523
DOCK9	0.0213387
HMGB3	0.021338
CCDC68	0.0213316
TIMM17A	0.0213286
ZNF419	0.0213127
EIF2B2	0.0212978
ARL5B	0.0212807
AXL	0.0212756
ERLIN2	0.0212738
IQCE	0.0212689
ADPRHL1	0.0212623
ANKRD40	0.0212602
ANKRD2	0.0212582
PPIG	0.0212507
FEM1B	0.0212505
YIPF4	0.0212442
RPS7P1	0.0212386
GPR180	0.0212325
HNRNPD	0.0212295
SULT1E1	0.0212246
AK3	0.0212203
AC106782.1	0.0212102
EZR	0.0212027
PHLDB2	0.021199
FXR1	0.0211985
TAF3	0.0211918
TRAF3IP1	0.0211864
SLC25A14	0.0211791
AC008147.3	0.0211709
PCSK1N	0.021167
EXT1	0.0211652
ADGRA3	0.021163
EHD3	0.0211474
TOR1AIP1	0.0211387
PSMD4	0.0211363
ANKHD1	0.0211304
DVL1	0.0211082
PSMB5	0.0211059
EEF1AKMT4	0.0211035
KRT6B	0.0211024
SSR1	0.0210988
PNPLA3	0.0210952
AURKB	0.0210936
TMEM63B	0.0210834
LMTK2	0.0210697
PRPF38A	0.0210659
SLC22A4	0.0210638
STRADA	0.0210613
TBC1D5	0.0210604
COG2	0.0210556
PDIA6	0.0210521
SMIM19	0.0210488
CEP350	0.0210426
CCT2	0.0210421
EML2	0.021035
LIPA	0.0210312
NDUFS4	0.0210307
ROR1	0.0210267
VWA1	0.0210054
PIKFYVE	0.0209533
TNNI2	0.0209337
PDCD2L	0.0209305
HDAC4	0.020917
HDAC11	0.0209142
BMS1P8	0.0209082
UBL7	0.020904
EVPL	0.0208994
SGK494	0.0208975
SDCBP2	0.0208929
AHI1	0.0208899
SPATA7	0.0208884
DOP1A	0.0208853
AC022167.5	0.0208846
CPOX	0.0208841
EXOSC5	0.020883
USP48	0.0208822
GPR87	0.020882
FNBP1	0.0208727
CYP1A2	0.0208676
DLG3	0.0208658
JKAMP	0.0208538
UBXN7	0.0208426
INPPL1	0.0208421
PRR5	0.0208262
ARHGAP1	0.0208229
GTF2I	0.0207918
TRPC4AP	0.0207909
INSIG2	0.0207889
PALLD	0.0207761
ZNF493	0.0207677
DNAJB11	0.020751
PCYT1A	0.0207458
YOD1	0.0207395
DNMT3A	0.0207261
C6orf106	0.0207168
SGK2	0.0207156
MKNK1	0.0207072
NMI	0.0206968
SDHC	0.0206809
PMF1	0.0206778
LAMP1	0.0206752
SUPT4H1	0.0206651
SMPD3	0.0206528
CBL	0.0206296
IK	0.0206204
ANKRD18B	0.0206158
PSMD14	0.0206137
SEPT7	0.0206069
DDX39A	0.0205886
RAB8A	0.020583
RNH1	0.0205812
PEX26	0.0205766
TIE1	0.0205552
CNKSR1	0.0205538
RCE1	0.0205373
SMARCD3	0.0205246
IRAK2	0.0205185
AC015802.6	0.0205143
PRKAB1	0.0205088
PCSK5	0.0205058
UPF3B	0.0205057
DHX37	0.0204919
TOR1A	0.0204849
C1R	0.0204804
WDR91	0.0204701
THAP8	0.0204576
PSMB4	0.0204575
SPAG4	0.02044
CDK20	0.0204353
SDF2	0.0204327
TMEM223	0.0204274
DEPDC4	0.0204247
RNF41	0.0204116
IKBIP	0.020406
SOX15	0.0204058
MOGS	0.0204034
JMJD4	0.0203983
MAP2K3	0.0203892
NBPF26	0.0203813
TRIM14	0.0203811
NOP58	0.0203805
BVES	0.0203761
SINHCAFP3	0.0203744
ACTR1A	0.0203734
AC092070.2	0.0203533
CCDC30	0.0203384
ASNA1	0.0203275
NUP153	0.0203265
PSMA6	0.0203204
SLC35A3	0.0203191
ADORA2B	0.0203186
ZNF532	0.0203179
C7orf43	0.0203113
OTUD6A	0.0203109
CHRNA5	0.0203056
RASA2	0.020301
COL6A3	0.0202972
ADAMTS16	0.0202901
KIF20A	0.0202897
RPL35P5	0.0202864
ARL8B	0.020286
COG8	0.0202816
STX6	0.0202684
ARHGEF7	0.0202673
RFESD	0.02026
NARS2	0.0202497
PTAFR	0.0202468
NFS1	0.0202409
SRSF3	0.0202392
ZNF675	0.0202169
AP000769.1	0.0202098
MCAT	0.020209
ST14	0.0202043
COL28A1	0.0201892
TMEM9	0.0201872
IPO5	0.0201746
SLFN12L	0.0201686
APMAP	0.0201642
MLH1	0.0201614
BUB1	0.0201569
SNAPC4	0.020155
OR5A2	0.0201512
FARS2	0.0201505
TBC1D23	0.0201412
OGFOD3	0.0201273
RBM3	0.0201159
COL9A3	0.0201127
NSFL1C	0.0201109
SMURF2	0.020105
NCEH1	0.0201029
JCAD	0.0200985
ANKRD36C	0.0200927
WNT7B	0.0200851
STX8	0.0200814
ADCY1	0.0200814
IRAK1BP1	0.0200814
SCAMP2	0.0200782
ZNF507	0.0200742
SH3BGRL2	0.0200668
CAMKK1	0.0200635
RPP14	0.0200523
ANAPC7	0.0200467
NAAA	0.0200417
ZNF530	0.0200346
RPA1	0.0200221
AK4	0.0200214
ACTRT3	0.020019
CAMK2G	0.0200183
USO1	0.0200147
KIAA0513	0.0200087
HLA-V	0.0200016
CLN5	0.0199972
ARMCX3	0.0199916
SMG7	0.0199892
MED24	0.0199882
MLLT3	0.0199818
ACSL6	0.0199676
ERMP1	0.0199614
[truncated: 12,960 more rows]

## Sheet: 6. EMT (cycling)
gene	score
VIM	0.0457916
S100A4	0.031969
WFDC21P	0.0311592
FSTL1	0.0296878
IFITM2	0.0281709
DPYSL2	0.0270687
HTRA1	0.0257256
PLA2G16	0.0251347
GNG11	0.0250648
PRSS23	0.0248568
C11orf86	0.0242973
SERPINE2	0.0240673
MAP1B	0.0235151
TIMP2	0.0225712
FHL1	0.0224105
FABP4	0.0220528
ITGA5	0.0217308
TNFAIP2	0.0214528
MAP2	0.021217
PBK	0.0210133
CKB	0.0206279
ANLN	0.0200745
PCOLCE2	0.0199315
SYBU	0.0199244
TRAK2	0.0199019
MKI67	0.0198997
TMEM158	0.0198161
RNF24	0.0197793
STMN1	0.0195485
PTMS	0.0194461
CRIP2	0.0191864
FAM20C	0.0191845
IGFBP4	0.0191776
TPST1	0.0188893
EGFLAM	0.0187567
ADSSL1	0.0187342
CDH13	0.0187071
WDR62	0.018633
AHNAK2	0.0185338
PRC1	0.0185111
UGDH	0.0184828
CHEK2	0.0183558
TGM2	0.0182851
GALK1	0.018132
OR2M3	0.0180804
STRADB	0.0180567
CDC6	0.0180322
OPTN	0.0178762
SLC6A15	0.0177898
MUC1	0.0177157
FGF2	0.0176822
FAM126A	0.0176476
S100A3	0.017618
INTS1	0.0174767
IRAK3	0.0174608
MSRB3	0.0170228
CCNB1	0.0170084
HMMR	0.0169242
ZBTB16	0.0169212
SMCHD1	0.0167652
THOC5	0.0166852
CAPRIN2	0.0166595
CMTM3	0.0166513
PILRB	0.0165843
NID1	0.0165495
KDELR3	0.0165313
CD70	0.0165008
MELK	0.0164647
CENPF	0.016461
CHSY1	0.0163406
CEP55	0.0162716
SFR1	0.0161304
SELENOM	0.0161252
DAP	0.0161158
AMIGO2	0.0160765
TOP2A	0.0160367
DLGAP5	0.0157515
WDR31	0.0157255
TPX2	0.0156582
NUSAP1	0.0156019
TK1	0.0155944
S1PR3	0.0155867
PITPNC1	0.0155272
SMIM4	0.0154867
CIP2A	0.0154472
GTSE1	0.0153475
NDC80	0.0151726
MGLL	0.015155
MYBL2	0.0151527
SNX8	0.0150805
MT1L	0.0150613
ABLIM3	0.0150587
TMTC1	0.0149959
STXBP1	0.0149662
MEIS3	0.01492
RIPOR1	0.014899
SAE1	0.014861
SPC24	0.0148589
SMYD4	0.0148538
ARL3	0.0148186
PYGB	0.014801
ANPEP	0.0147865
PLEKHA2	0.0147747
BIRC5	0.0147056
PDE4D	0.014694
POLR3GL	0.0146801
BBIP1	0.0146595
PID1	0.0146386
PAPPA	0.0146252
AKAP12	0.014527
NIPA2	0.0144389
NAV2	0.0144161
B4GALNT1	0.0144129
SRGN	0.0144062
CDK19	0.0143755
APPBP2	0.0143355
IL7R	0.0143036
C10orf90	0.0142654
ZEB2	0.0142107
KIF4A	0.0141711
IL6ST	0.0141482
NRGN	0.0141361
ARHGAP18	0.0141152
COL4A2	0.0141061
CREB3L2	0.0140753
DENND4B	0.0140349
CAVIN3	0.0139371
IGFBP6	0.0139061
ZBED3	0.013836
AP1S2	0.013825
LRRCC1	0.0138073
LACTB	0.0137692
TMEM107	0.0137507
ADD2	0.01371
EDC4	0.0137084
SORBS3	0.0136795
METTL7A	0.0136694
CDH2	0.0136688
SHCBP1	0.0136507
SMARCA1	0.0136472
PLPPR2	0.0136362
GNB4	0.0136006
SLC26A2	0.0135571
TGFB1I1	0.0135426
APOLD1	0.0135216
CEP128	0.0134737
TUBA1A	0.0134651
PHF19	0.0134375
BCL3	0.0134293
HLTF	0.0134178
HHLA1	0.013401
SMC4	0.0133678
CCDC200	0.0133393
TMPO	0.013306
LRRC69	0.0132731
TM2D3	0.0132143
TACC3	0.0132094
PSEN1	0.0132083
SLC25A51	0.0131879
CDKN3	0.0131676
CDCA5	0.0131344
UFSP2	0.0131334
KIAA0586	0.0130987
PHF6	0.0130965
SULT1E1	0.0130692
CTNNAL1	0.0130394
CLOCK	0.0130258
DYNLT3	0.0130226
PATL1	0.012985
VSIR	0.0129804
BRCA1	0.0129468
CLSPN	0.0129301
ASB7	0.0129191
PJA2	0.012917
RTL8B	0.0129138
P2RX5-TAX1BP3	0.0129008
ATAD2	0.0128861
CKAP4	0.0128584
MIS18BP1	0.0128406
PPIL3	0.0128402
CEP63	0.0128338
COPB1	0.0127994
CDCA7	0.012763
ERBIN	0.0127549
EMP3	0.0127283
CDK1	0.0126998
RPRD2	0.0126455
FERMT2	0.0126283
LAMB1	0.0126222
SEZ6L2	0.0126
DEGS1	0.0125923
ANO6	0.0125863
CDC20	0.0125651
UBASH3B	0.0125627
MMD	0.0125524
PKIG	0.0125269
SLC43A3	0.0125138
THRA	0.0125065
PMP22	0.0124859
STEAP2	0.0124781
PLAUR	0.0124716
PKN1	0.0124218
SCAI	0.0124149
PML	0.0123887
MSL1	0.0123209
SENP7	0.0122872
KIF11	0.0122686
FAAP24	0.0122558
PECAM1	0.0122179
RASSF8	0.0122143
MCUB	0.0122141
TMC7	0.0121908
ZNF32	0.0121546
SCRN1	0.0121533
BUB1B	0.0121315
CHM	0.0121278
SIK2	0.0121261
UHRF1	0.0121079
HOXB3	0.0120538
NT5E	0.0120112
JDP2	0.0120003
FRG1CP	0.0119966
ZNF268	0.0119843
ASF1B	0.011976
GTPBP3	0.0119359
CIT	0.0119205
CDC42EP4	0.0119129
APC	0.0119099
DHRSX	0.0119009
STK16	0.0118884
RRAS	0.0118746
ZWILCH	0.0118449
AASS	0.011842
RBMS3	0.0118395
HOXB7	0.011839
KMT2A	0.011826
SMARCA2	0.0118145
C12orf75	0.0117837
MCAM	0.0117767
SYDE1	0.0117291
HMGB2	0.0117182
PIM1	0.0117143
CPNE2	0.0116968
CHN1	0.0116952
NOM1	0.0116655
FNDC3B	0.0116561
TNS1	0.011643
TCEAL9	0.0116322
SPDL1	0.0115593
NOL4L	0.0115556
DAG1	0.0115146
DNAAF5	0.0115065
NUDT6	0.0114806
CSPG4	0.0114778
GTPBP8	0.0114677
PKP4	0.0114666
PIF1	0.0114415
DCP2	0.0114331
CDK2	0.0114291
RRM2	0.0114127
NREP	0.0114109
SLC39A8	0.0113911
WRB	0.0113764
KIF23	0.0113735
STX11	0.0113529
EVA1B	0.0113395
CYR61	0.011326
TNKS	0.0113089
HIPK2	0.0113078
ESCO2	0.0113019
SRGAP2B	0.0112881
EPB41L4A	0.0112683
SMC2	0.0112502
IL1RAP	0.0112496
STX2	0.0112306
H2AFX	0.011229
DPYD	0.0112278
ZNF292	0.0112208
CAVIN2	0.0112077
CYB5D2	0.011182
PCSK9	0.0111807
SMOX	0.0111584
MPHOSPH9	0.0111364
TCEAL3	0.0111327
AAAS	0.0111212
CPPED1	0.0111091
CTDSPL2	0.0111015
ATP6AP1L	0.0110714
IL15	0.0110712
FAM216A	0.0110638
BLM	0.0110567
SVIP	0.0110468
ACOX2	0.0110435
USP40	0.0110131
LRR1	0.0109937
HPGD	0.0109881
PPP4R3A	0.0109808
DLST	0.010958
RNASEH2A	0.0109484
CDC42BPA	0.0109441
MOSPD3	0.0109434
CLCF1	0.0109414
HPS1	0.010923
ANKRD36	0.0109163
TBX18	0.0108884
ZNF74	0.0108867
TCHP	0.0108854
ALAS1	0.0108755
NUF2	0.0108656
USP2	0.0108626
CSF1	0.0108506
RAB8B	0.0108112
NBR1	0.0107999
ITGB3BP	0.0107937
MEF2A	0.0107414
CLTC	0.0107368
MSANTD2	0.0107275
SEPT6	0.0107221
POLA2	0.0107141
ELP2	0.0107061
ZNF8	0.0106597
HS3ST3A1	0.0106488
HTR1D	0.0106304
UGGT2	0.010627
EFCAB11	0.0106249
GPX8	0.0106166
PCM1	0.0106114
LPIN2	0.0106048
UNKL	0.0106042
TBXAS1	0.0105513
PDE6D	0.01054
TBC1D16	0.0105289
GDPD5	0.0105283
OSBPL7	0.0105272
GLI3	0.0105247
PHF21A	0.010523
EVI5L	0.0105224
AREG	0.0105213
COMMD9	0.0105193
IFI44L	0.010514
RBM23	0.0104991
SETD9	0.010497
RAB12	0.0104962
RCCD1	0.0104958
OXCT1	0.0104758
PLSCR1	0.0104699
NR4A1	0.0104679
ABHD8	0.0104586
GINS4	0.0104406
PCBP4	0.010429
MAOA	0.0104249
KANK2	0.0104127
PAXIP1	0.0104102
USP25	0.010408
PNMA1	0.0103769
LMBR1	0.0103585
DGLUCY	0.0103569
COL12A1	0.0103514
SRGAP2	0.0103505
SLCO3A1	0.0103488
KIFAP3	0.0103282
RBM41	0.0103262
MCM5	0.0103183
IMMP1L	0.010316
PIGN	0.0103034
C12orf76	0.0102942
SAMHD1	0.0102859
WDR20	0.0102847
CKAP2	0.0102812
EIF4G3	0.0102662
CELSR1	0.0102643
PIMREG	0.0102572
CFL2	0.0102564
DHX37	0.0102505
GKAP1	0.0102503
SUMF2	0.0102456
PRKACA	0.0102403
PLXND1	0.0102322
TRMU	0.0102237
SKIL	0.0102215
CCNB2	0.010211
GJC1	0.0102101
NME2	0.010207
TM9SF4	0.0101978
FOXC2	0.0101959
NSMAF	0.0101956
NCAPG2	0.0101786
URB1	0.0101685
SPOCK1	0.0101666
FAM234A	0.0101464
DNAJC4	0.0101302
UBN1	0.0101262
USP6NL	0.0101101
DHX8	0.0101063
BOD1L1	0.010106
EVA1A	0.0100924
ROCK2	0.0100764
PPP1R12C	0.0100571
NSUN6	0.0100451
SMCO4	0.0100429
YME1L1	0.0100417
UTRN	0.010039
GOLIM4	0.0100272
MTHFD1	0.0100079
ICE2	0.0100023
DDIAS	0.0100004
LRRK1	0.00999118
DEPDC1	0.00998458
GINS2	0.00997756
ZCCHC8	0.00996965
ARHGAP21	0.00995562
NCAPH	0.0099538
TNC	0.0099532
TUBG1	0.00995207
CCNA2	0.00994502
TRIM13	0.00993047
THOC2	0.00992826
ARHGAP26	0.00991233
XBP1	0.00990802
CDKN2C	0.00990606
ZW10	0.00990138
PARP2	0.00989752
TANGO2	0.00988639
BTD	0.00988517
MIGA1	0.0098639
TTI1	0.00986379
CBX5	0.00986206
SSBP2	0.00985912
BECN1	0.00984525
OAS1	0.00983228
RFC2	0.00982942
P3H4	0.0098183
NCBP1	0.00981675
MCM7	0.0098072
SNX7	0.00980283
RAB5B	0.00979434
GAMT	0.00978786
CEP89	0.00976891
CA5B	0.00976222
FN1	0.00975425
MAD2L1	0.00974832
RBPMS	0.00974795
SH3BGRL	0.00974771
SNAPIN	0.00974489
TAOK2	0.0097337
FAM32A	0.00973307
ZDHHC7	0.00971846
ANKRD28	0.00969599
LIFR	0.00969291
ROBO3	0.00969273
SEPT7P2	0.00968356
STS	0.00967287
FIGNL1	0.00966825
MEIS2	0.00966563
DIS3L	0.00966534
KIF20B	0.00966459
PPP2R3C	0.00963805
PTPN14	0.00962322
WIPF1	0.00962144
IMPA2	0.00960978
USPL1	0.00959726
LTBP1	0.00959235
NUMBL	0.00957789
THAP3	0.00957653
RNF214	0.0095575
NEXN	0.00954782
CCSAP	0.00952727
C11orf45	0.00951675
SETMAR	0.0095147
FAM45A	0.00951446
TTC17	0.00951367
HOXB4	0.00950115
NOTCH2	0.00949943
G2E3	0.00948964
PARP14	0.0094817
GMNN	0.00946377
OSBPL9	0.00945969
DYNC2H1	0.00945802
CENPS	0.00945601
SEC14L1	0.0094486
ABHD2	0.00943729
MAPK7	0.0094262
RIC8B	0.00942172
GRAMD1B	0.00941706
C1orf21	0.00940715
SUCLG2	0.00940655
C6orf89	0.00939946
NNT	0.00939848
CAPRIN1	0.00939427
BTG3-1	0.00939335
CEP135	0.00939264
EPDR1	0.0093916
RALGDS	0.00936953
CKS1B	0.00936882
B3GALNT1	0.0093683
PDE9A	0.00936824
FYCO1	0.00936455
NGEF	0.00933986
TMEM67	0.00933624
C21orf58	0.00933113
SIRPA	0.00931485
BASP1	0.00929952
CPT1C	0.00929203
EPB41L1	0.00927936
CDC16	0.00927687
WDR76	0.00927493
FADS2	0.00927403
OSBPL5	0.00926743
ARL13B	0.0092659
PARP3	0.00925384
PRKACB	0.00925164
TLE1	0.00922518
ATN1	0.00922049
ZEB1	0.00921612
LPIN3	0.00921341
PRR11	0.00919771
TGFBR1	0.0091925
UBE2C	0.00918402
ALG13	0.00917792
MGST3	0.00915995
RAB8A	0.00915783
MFSD5	0.0091568
SCNM1	0.00914888
TCN2	0.00913464
HMBOX1	0.00913421
EIF2AK1	0.00912691
CES2	0.00912288
PRKCA	0.00912215
VAMP7	0.00911761
AP4M1	0.00910671
HERC2	0.00910414
NUDT2	0.00909864
MPDZ	0.00909815
SMIM14	0.00909711
SEC23A	0.00907821
GABPB1	0.0090769
SEMA4B	0.00904638
ADAMTSL4	0.00904083
PHLPP2	0.00903393
ZRSR2	0.00902391
BRD3	0.00902053
CDKL5	0.00901493
TOGARAM2	0.00901093
SUPT6H	0.00900624
TMEM106A	0.00900368
ARID5B	0.00899934
IER3IP1	0.00899675
TEFM	0.00899436
COQ10A	0.00899324
FAM89B	0.00899288
DLX1	0.00899163
SUPT3H	0.00898889
PCDHA4	0.00896327
SGMS1	0.00896108
RILPL2	0.00895854
ZC3H7B	0.00894917
TRRAP	0.00894174
TNFAIP8L3	0.00893773
TWIST1	0.00893601
FSTL3	0.00891986
ARCN1	0.00891445
NTN4	0.00890605
DARS2	0.00889699
WDR59	0.00889268
C12orf65	0.00889118
API5	0.00888788
ITPRIPL2	0.00887981
KLC1	0.00887938
ZNF274	0.00887711
C15orf40	0.00887222
FAM76B	0.00886968
CTDSP1	0.0088653
SGTB	0.00885853
VHL	0.00885843
MCM4	0.00885687
ZNF845	0.00885584
NNMT	0.00884502
POLR2A	0.00883673
PARGP1	0.00883099
SEMA3C	0.0088273
P3H1	0.00882327
CENPW	0.00881343
SEMA3B	0.00881325
OGFR	0.00881071
GABRE	0.00880987
SLC39A10	0.00879988
CLMP	0.00879306
RNF40	0.00878924
TMEM216	0.00878437
SPATA17	0.00878088
CTTNBP2NL	0.00877361
ADAT1	0.00877069
KLHDC3	0.0087659
CHPF2	0.00876473
NFATC3	0.00876245
PANK2	0.00876036
MTSS1L	0.00874805
DBF4B	0.00873825
C1QL1	0.00871892
CENPN	0.00871319
AMDHD2	0.00870942
DNMT1	0.00869683
WDR60	0.0086899
ROBO1	0.00868975
NUDCD3	0.00867934
HAT1	0.00867875
ASPM	0.00867064
SCIMP	0.00866604
XRCC3	0.00866578
RFC3	0.0086657
NSRP1P1	0.0086611
CCDC32	0.0086598
VIRMA	0.0086555
SPIRE2	0.00865328
FAM160B1	0.00864451
CRY1	0.00864253
NRDC	0.00863854
ITGB8	0.00863799
ZDHHC8	0.00863534
MAP3K3	0.00862442
FOXO3	0.00860871
MT1F	0.00860781
TLN2	0.00859845
APBB2	0.00859664
KEAP1	0.00859524
ZBP1	0.00859395
RTL8C	0.00859302
TMEM237	0.00857788
DCTN5	0.00857638
MYBL1	0.00857434
CYTH3	0.00857358
TMEM106C	0.00857086
ARL8A	0.00856759
VPS45	0.00856677
VEZF1	0.00855935
CEP170B	0.00855664
EPS8	0.00854005
COQ8B	0.00853245
ITPR1	0.00852835
LAMB2	0.00852181
APOC1	0.00852001
FAF2	0.00851988
TUBB2A	0.00850857
UBP1	0.00848873
RBBP8	0.00848825
ZCCHC17	0.00848792
TP53I11	0.00848554
TMPRSS3	0.00848309
MAGOHB	0.00847935
LEPROT	0.00847812
PRKAA1	0.00847372
KIF20A	0.00847176
ARSK	0.00846999
ARHGAP45	0.00846673
UBL4A	0.00846479
DERL2	0.00845967
RIPOR2	0.00845729
EXOG	0.00844581
MECP2	0.00844047
KNTC1	0.0084325
DZIP3	0.00843043
PCNX4	0.00842719
TROAP	0.00842145
CIB2	0.00842094
PCBD2	0.00841963
FBN1	0.00841369
PREX1	0.00841307
SNAPC1	0.00840321
PLEKHA4	0.00840212
NEK2	0.00840044
TMEM105	0.00839734
YLPM1	0.0083966
CDC27	0.00839371
CTCF	0.00839277
MITF	0.00839169
ZNF230	0.00838169
CCDC9B	0.00837821
CLASP1	0.00837266
KAT6A	0.00837228
PHYKPL	0.00836813
MOSPD1	0.00836809
SERPINH1	0.00836453
SCARB1	0.00836241
L1CAM	0.00835952
NDUFA7	0.00835897
SNAP29	0.00834918
PPFIBP1	0.00834484
ECT2	0.00833992
ATPAF1	0.00833309
IFT46	0.008316
GLB1L	0.00831164
MCOLN1	0.00831023
MYSM1	0.00830615
LRRFIP2	0.0083041
HDHD2	0.00829705
COX15	0.00829539
EOGT	0.00828627
PTPRG	0.0082726
METTL1	0.00827144
SPRED2	0.008268
GAS2L3	0.00826642
KLC4	0.00825281
EPM2AIP1	0.00824956
STX10	0.00824036
VTI1B	0.00823867
AL357143.1	0.00823797
XPO7	0.00822937
DAPK3	0.00822062
CCNK	0.00822046
TLN1	0.0082137
SLC4A7	0.00820432
RTL6	0.00820282
CARD16	0.00820034
CDC5L	0.00819556
BLOC1S6	0.00818615
TMEM143	0.00818375
SMIM7	0.00818291
L1TD1	0.00818177
NEK5	0.00817612
COQ2	0.00817443
LINC01881	0.00817413
TLR7	0.00816984
AL136116.3	0.00816856
ULK4	0.00816582
BLVRA	0.00815728
CENPM	0.00815712
PPP5D1	0.00815121
ESYT1	0.00814522
DRC3	0.00814411
PTPN9	0.00814128
RPL39L	0.00813877
STARD3NL	0.00812937
AP5Z1	0.00812563
CFLAR	0.00812075
RALGPS1	0.00812055
HOXA3	0.00811639
MAGED1	0.00811626
SMAD3	0.00810546
AL162231.1	0.00810423
TMEM139	0.00810156
PLCB1	0.0081002
FCHSD2	0.00809821
BCOR	0.0080981
ITGAE	0.00809491
CNTRL	0.00809002
PDS5B	0.00808195
VPS50	0.00808188
ELMO2	0.00807997
DNAJA4	0.00807908
PCYOX1L	0.00807503
LRRC23	0.00806692
KDM1A	0.0080638
EPHA4	0.00805321
SPTLC2	0.00805299
DNAJC27	0.00805275
NUP107	0.00805063
TGFBR3L	0.00804857
UBE2L6	0.00804759
UHRF1BP1L	0.00804275
WDR82	0.00803785
ZC3H7A	0.00803272
SH3TC1	0.0080176
TRIP13	0.00800172
IFNAR2	0.00799729
REEP4	0.00799555
CRIM1-1	0.00798486
LATS2	0.00798413
NHLRC2	0.0079745
TPT1P5	0.00796648
UNC13C	0.00795942
LMNB1	0.00795081
C3	0.00794842
PGM1	0.00794466
NCLN	0.00793968
CEP70	0.00793473
PCLAF	0.00793041
ALDH3B1	0.00792968
TWISTNB	0.00792735
COPG1	0.00792018
LOXL1	0.00791834
LPP	0.00791495
OR2AT4	0.00791007
CCDC150	0.00789532
CDCA3	0.00789336
ATXN10	0.00789024
HIF1A	0.00788986
COQ4	0.00788948
GLIS1	0.00788803
HDGFL2	0.00787935
DHFR	0.00786953
GLIPR1	0.00786637
ASB18	0.00786177
ZNF713	0.00786136
ORAI2	0.00785906
CHTF8	0.00785881
WASF1	0.00785834
TOR4A	0.00785769
JAK1	0.00785676
ARHGAP17	0.00785611
SHKBP1	0.00785428
ZNF358	0.00785144
U2AF1L4	0.00784597
PTTG1	0.00784356
CDC42BPB	0.00784133
RUBCN	0.00783571
LAGE3	0.00782956
HIVEP1	0.00782411
HCFC1R1	0.00782335
UPF3B	0.00782275
VPS41	0.00782202
YJEFN3	0.00782187
NMT2	0.00782077
GTF2F1	0.00781811
CCDC77	0.0078069
ZNF367	0.00780013
TINCR	0.00778446
SHOC2	0.00777942
AP1B1	0.00777554
PDE10A	0.00777521
ARHGEF11	0.00777111
ACSL4	0.00776625
CLCN3	0.00776154
DIAPH3	0.00775784
DDX54	0.00774936
CDR2L	0.00774675
PHTF1	0.00774614
ZNF33A	0.00774456
PACSIN2	0.00774268
LRG1	0.00774179
PLK4	0.00773945
ETV5	0.00773355
CRTAP	0.00773185
ITGB5	0.00772849
ZMYND11	0.00772519
VEGFC	0.00772413
MAP4	0.00772031
RUFY2	0.00771336
ADAMTS7	0.00769906
KIF14	0.00769668
ZNF430-1	0.00769509
SPRY2	0.00769174
C14orf119	0.00769139
AF228730.5	0.00768954
LMNB2	0.00768507
TNS2	0.00768383
RFX3	0.00768305
ATAD3A	0.0076765
TMEM63A	0.00767036
S1PR2	0.00767036
CLU	0.00766794
GGCX	0.00766386
ZNF703	0.00765468
FAM111A	0.00764675
LTBP2	0.00764288
SETD2	0.00764176
BAZ1B	0.00763829
POGZ	0.00763663
LMO3	0.00763391
LPCAT4	0.00763257
RMI1	0.00763042
KNL1	0.007623
RNF111	0.00761603
ZNF346	0.00761077
MIEF1	0.0076088
HSPBP1	0.00760104
SRGAP2C	0.00759975
PPARD	0.00759966
THOP1	0.00759219
TMEM222	0.00758642
AGO4	0.00758577
AP3B2	0.00758342
RBM6	0.00758134
IDH3A	0.00756662
RPS6KA2	0.00755475
AC012435.1	0.0075507
ODF2	0.00752563
DHX38	0.00751647
TMEM263	0.00751575
LIN9	0.00750512
AAMDC	0.00750508
NAT14	0.00750305
POLK	0.00750095
HMGN2	0.00749773
PYURF	0.00749451
SOCS1	0.0074834
CCDC88B	0.00747983
SAC3D1	0.00747615
TRIM73	0.00747422
GATAD2A	0.00746768
PRELID1P1	0.00746392
DNAJB13	0.0074639
NIT1	0.00746312
FZD2	0.00745644
PEX7	0.00745524
POGK	0.00745364
KNSTRN	0.00745343
SCN1B	0.0074434
SRPX	0.00743794
ZNF286A	0.00743734
MMP14	0.00743475
SFXN1	0.00743384
CELF1	0.007432
KIAA1324	0.00743102
SSBP4	0.00743027
PHC1	0.00742696
PIP4K2A	0.00742173
C9orf40	0.00741796
ISY1	0.00741524
MSLN	0.00741403
JMJD6	0.00741266
DNAJC13	0.0074068
SUCLA2	0.00740631
CTXN1	0.00740459
OGDH	0.00739941
SORBS2	0.00739358
BEST1	0.00738906
DOCK8	0.00738829
GPC6	0.00738818
ARNTL	0.00737966
CHPT1	0.00737522
ARRDC2	0.00737137
IDE	0.00736127
HIVEP3	0.00735596
ZFAND3	0.00735516
KLHL29	0.00735401
POLG2	0.00735394
FAM114A1	0.00735095
A1BG	0.00735082
RBM48	0.00734829
COQ5	0.00734715
CFAP410	0.0073416
FAM72D	0.00733048
TMSB4X	0.00732991
IL13RA1	0.00732059
FYTTD1	0.00731953
SELENON	0.00729887
MSX1	0.00728758
METTL6	0.00728474
OARD1	0.00727249
CCDC169	0.0072699
NEURL1B	0.00726871
PEAK1	0.00726397
RAF1	0.0072624
JUNB	0.00726131
SLFN13	0.00725776
PLEKHA8P1	0.00724538
FURIN	0.00723427
P4HA1	0.00723229
PQLC3	0.00722108
B4GAT1	0.00721553
DNAJB4	0.00721384
ARHGAP11B-1	0.00720894
HOXA7	0.00720648
SAMD4A	0.00720625
KCTD18	0.00720495
PMS2	0.00719005
TMEM161B	0.00718975
AZIN1	0.0071819
TRIOBP	0.00717957
SBSN	0.00717662
CSTF3	0.00717391
RAB5A	0.00716949
HMGCL	0.0071691
SMARCD3	0.00716499
ZNF766	0.00716219
PFAS	0.00716149
UNC13D	0.0071607
TLX3	0.00714725
BLMH	0.00714025
MMP15	0.00713627
ARHGAP42	0.00713512
UBE2S	0.00713217
VEGFB	0.00712547
ADD3	0.0071187
DHX34	0.00711735
GPAT2	0.00711612
ENPP1	0.00711491
HACD2	0.0071135
STX8	0.00710448
APIP	0.00710303
PRXL2C	0.00710025
MTRNR2L10	0.00709947
SIL1	0.00709924
UBR4	0.00708598
MBD5	0.00708535
MIB1	0.00707959
PDK4	0.00707717
ZNF92	0.00707607
FAM168A	0.00706994
ADRB2	0.00705244
PDCD6IP	0.00705195
DSN1	0.00704983
GNA11	0.00704647
ARFGEF2	0.00704302
ASS1	0.00703766
HLCS	0.00703651
HSPB11	0.00703399
CYREN	0.00703206
VAMP2	0.00703183
AHR	0.00702619
NSL1	0.00702187
RALA	0.00702052
THYN1	0.00701764
NQO2	0.00701443
TBC1D31	0.00701101
CENPE	0.00700687
RECQL	0.00700437
HP1BP3	0.0070034
AVEN	0.00700218
SPTAN1	0.00700051
AP4S1	0.00698711
PBX3	0.00698136
MYL6B	0.00697026
BX255925.3	0.00696521
GNAQ	0.00696503
ZNF587	0.00696434
NUDT3	0.00696171
SUN2	0.00695777
PARP8	0.00695635
MPND	0.00695627
RC3H1	0.00695273
AURKB	0.00695113
MARCH1	0.00695108
STXBP5	0.00694439
BAG4	0.00694421
AGPAT4	0.0069436
GNPTG	0.0069414
TMEM242	0.0069337
PIM2	0.00693196
ZBTB8A	0.00692435
ZMYM2	0.00691845
DIPK1A	0.00691632
ANKS1B	0.00691628
MAGI3	0.0069126
PPP4R1L	0.00691122
PDIA3P1	0.00691059
IL17RC	0.00690404
TARBP2	0.00690345
EFNA5	0.00690005
ATG10	0.00688573
TOB2	0.00688412
PPIL4	0.00688373
TMEM43	0.00688277
CNKSR3	0.00688276
C3orf62	0.00688154
TRDMT1	0.00688134
NPAT	0.00687978
RIC8A	0.00687489
LSP1P4	0.00687173
ALG5	0.00686817
ZFP90	0.00686727
ELOA	0.00685574
RUNDC3B	0.00685283
ADGRE5	0.00685239
ZNF200	0.00684715
EREG	0.00684696
GBE1	0.00684235
GRK7	0.00684027
CETN2	0.00684005
RNF10	0.00683491
CNTNAP1	0.00683384
CDK8	0.00682775
GATAD1	0.00682503
DBP	0.00682232
NFIC	0.00682
SEC13	0.00681931
GALNT7	0.00681785
ZGRF1	0.00681395
RAB32	0.00681089
OR10G4	0.00680943
C2orf88	0.00680905
NR3C1	0.00680294
ZNF431	0.00680268
TNPO2	0.00680202
CUL9	0.00679335
NUMB	0.00679
GATA2	0.00678802
LINC00869	0.00678401
DYM	0.00678092
CLTCL1	0.00678087
ZFHX3	0.00677801
PITRM1	0.00677232
PIP5KL1	0.00676738
KCNMA1	0.00676213
CYBRD1	0.00676123
TMEM150C	0.00676026
ARFGAP3	0.00675746
SLC25A34	0.00675364
KBTBD2	0.0067513
BMP2K	0.00674607
ANKIB1	0.00674567
MIER1	0.00674246
ARID3A	0.00673925
KCTD3	0.00673709
ZNF611	0.00673683
CDC26	0.00673543
IPO5	0.00673074
SLC2A1	0.00672551
RPS10P7	0.00672182
TTC9C	0.00672093
CKAP5	0.00671174
SNX9	0.00671148
PTBP2	0.00671011
AC245060.4	0.00670914
NCOA5	0.00670637
ARL2BP	0.00669709
SPRED3	0.00669507
FBXO41	0.00669236
RAD51AP1	0.00669044
INPP5K	0.00668207
KLHL7	0.00668008
VPS33B	0.0066781
TCP11L1	0.00667797
PAQR8	0.00666911
PCID2	0.00666643
FOXRED1	0.00666434
FASTK	0.00666313
PREB	0.00665805
NKX3-1	0.00665551
DNM1L	0.00665461
CHD4	0.00664743
FAM173B	0.0066431
HUS1	0.00663676
RHNO1	0.0066347
FBXO43	0.00663111
SYNM	0.00663056
AC108488.2	0.00662377
NIFKP4	0.00662363
PUDP	0.0066227
INTS5	0.0066206
NSD3	0.00661949
PKIA	0.00661367
CENPH	0.00661144
CCDC88A	0.00660399
CSNK1G2	0.00659036
ACADSB	0.00658781
VAC14	0.0065852
EID2B	0.00658335
DDX19A	0.00658236
ISG15	0.00658066
PIGBOS1	0.00657757
FAM50B	0.00657459
TNFRSF1A	0.00657411
ATXN1	0.00657306
ULK1	0.00657215
AC023050.4	0.00657132
ATP6V1C1	0.00656724
ERVK3-1	0.00656425
IRGQ	0.00656198
MTA1	0.00655802
PSRC1	0.00655735
OBSL1	0.00654989
TMEM39B	0.00654645
AIFM2	0.00654634
TRMT9B	0.00654269
KMT2B	0.0065423
SSH2	0.00653857
KDELC2	0.00653784
KATNBL1	0.00653321
RRBP1	0.00653291
PMAIP1	0.00653208
VSIG10	0.0065301
LIX1L	0.00652418
SMUG1	0.0065232
ADAM10	0.00652142
TBC1D24	0.0065211
SLC25A11	0.00651528
PLK1	0.00651453
GNAI2	0.00650977
GALNT1	0.0065063
NCOA7	0.00650503
SLC7A1	0.00650302
TM4SF1	0.0065012
THADA	0.00648672
SGK1	0.00648417
MTMR4	0.00648207
FRG1HP	0.00647867
HELLS	0.00647691
SLC30A4	0.00647118
CTSZ	0.00646811
LMO1	0.00646772
PHC3	0.0064676
CPSF7	0.0064675
CD40	0.00646746
GFPT2	0.0064651
ABCD4	0.00645282
XKR6	0.00644765
ATP6V0A2	0.00644746
UBE2Q2	0.00644717
RIC1	0.00644301
HOXA5	0.00643846
CWC27	0.00643455
ERN1	0.00643231
SEPT4	0.00642959
A4GALT	0.00642908
HERC1	0.00642761
FADS3	0.00642597
ABHD18	0.00642535
DTX3	0.00642379
FAM198B	0.0064228
MAST3	0.00642248
PDK2	0.00642127
SNAPC2	0.00642045
DRG1	0.00641764
NPTXR	0.0064158
UST	0.00641367
ANAPC15	0.00640974
AC098591.1	0.00640573
ARSI	0.00640151
NIF3L1	0.00638553
ZNF317	0.00638526
LFNG	0.00637982
PARP10	0.00637547
TMEM255B	0.00637533
SKA2	0.00636802
CABYR	0.00636749
FOXD1	0.00635681
NUCB2	0.00635062
PHF20	0.00634937
KLF10	0.00634506
SGSM3	0.00634138
STC2	0.00633438
CLN6	0.00633383
TUFT1	0.00632901
C5AR2	0.00632765
FADS1	0.00632412
UBE2T	0.00631674
TMEM64	0.00630498
TIMELESS	0.00629229
BEND6	0.00628844
RRAGA	0.00628673
ASXL1	0.00628547
ACSF3	0.00628435
ITPKB	0.00628365
FECH	0.00628317
PHYHD1	0.00628155
FCF1	0.00627946
TFDP2	0.00627364
ELOVL1	0.00627202
BARD1	0.00626461
EP400P1	0.00625887
HNRNPUL1	0.00625327
RMDN3	0.0062525
SPECC1	0.0062471
GLT8D1	0.00624621
PIAS2	0.00624582
ZNRF2	0.006244
EML6	0.00624275
AHCYL2	0.00623959
RBM44	0.00623639
AC138409.1	0.00623633
NKAPP1	0.00623539
ZNF688	0.00622895
RGMA	0.00622833
MAP3K4	0.00622619
CASP8AP2	0.00622616
C10orf88	0.00622421
PHF14	0.006217
SLC25A23	0.00621518
POLH	0.006209
TEDC2	0.00620899
TDRD12	0.00620863
RNF213	0.00619695
TPGS2	0.00619439
SF3B3	0.00619006
EPB41L4B	0.00618845
YJU2	0.00618178
ARL4A	0.00617876
FAM83D	0.00617809
ZNF195	0.00617078
AP1G2	0.00616701
XRN2	0.0061647
PPP2R3B	0.00616215
TNK2	0.006162
NR1I3	0.00615668
EMSY	0.00615433
OLA1P3	0.00615121
ELP5	0.0061511
OR2V2	0.00614951
NXPE3	0.0061447
SLAIN2	0.00614276
CITED2	0.0061426
RALGPS2	0.00613087
ZNF692	0.00612876
ZMIZ1	0.00612682
PKD1L2	0.00612649
FBXO38	0.00612535
BIRC3	0.00612449
HIST1H1D	0.00612227
ZNF341	0.00611692
NANOG	0.00611652
SF3A2	0.00611321
PKD2L2	0.00611315
RNF146	0.0061097
PKD2	0.00609603
FNDC3A	0.00609505
NAXD	0.00609453
NEDD4	0.00608863
E2F8	0.00608662
OR5A2	0.00608596
MRPL17	0.00608459
RAPH1	0.00607981
TPP2	0.00607732
TBC1D20	0.00607487
XRCC2	0.00607072
SPHK2	0.00606978
RNF26	0.00606896
CD2BP2	0.00606797
CLIC4	0.00606622
RTN4R	0.00606004
PVR	0.00605899
KATNAL1	0.00605865
PLAC9	0.00605212
FAM208B	0.00604981
GPAT4	0.00604944
RPS6KA5	0.00604435
USP32	0.00604143
UNG	0.00604032
ATG5	0.00603933
AC090099.1	0.00603852
RHOQ	0.00603592
ARID4B	0.00603299
KLHL26	0.00603239
ABHD13	0.00602542
CTNS	0.00601362
TADA1	0.00601149
ASTN2	0.00600924
NDC1	0.00600632
RORB	0.00600517
COL27A1	0.0060017
ZNF567	0.00600144
HAGH	0.00600097
MTOR	0.00599753
BCL2L12	0.00599499
JADE2	0.00599404
MGAT2	0.00598932
PHACTR4	0.00598485
PTPRE	0.00598478
ADPRHL2	0.00598418
SHMT2	0.00598385
EXO1	0.00598268
MAP3K15	0.00597996
EPG5	0.00597865
CPNE1	0.00596871
VPS9D1	0.0059618
MSRB2	0.00596101
EEA1	0.00596
COMMD7	0.00595904
BMS1P4	0.00595887
TBL1XR1	0.0059583
PTPN13	0.00595677
PBRM1	0.00595533
CENPP	0.00595457
SLC16A4	0.00595404
HELB	0.00595378
EPOR	0.00595087
FAM86DP	0.00595027
GSR	0.00594323
LANCL2	0.00594125
OGFOD3	0.00593834
CNDP2	0.00593793
HOXB6	0.00593554
ICAM4	0.00593144
RCAN1	0.00593114
PTGR1	0.00593095
TACC1	0.00592708
TNPO1	0.00592581
TEAD4	0.00592566
CNOT7	0.00592469
MAP2K1	0.00592068
COQ9	0.00591637
APOL6	0.0059118
LYRM1	0.00590629
FBXL20	0.00590125
ROS1	0.00590062
ECI2	0.00590039
ZNF253	0.0058845
SFMBT1	0.00588036
CCPG1	0.00587996
ADPRM	0.005875
CRLS1	0.00587384
PGAP1	0.00586727
TWIST2	0.00586673
EMC2	0.00586413
EPB41L2	0.00585854
MEN1	0.0058552
DCUN1D3	0.0058547
TDRD7	0.00584941
EXOSC3	0.0058458
YIF1B	0.00584353
TUBA1B	0.00583738
SNRPC	0.00583634
IKBIP	0.00583479
RCHY1	0.00583439
SAP30	0.00583193
OR8B9P	0.00583
SRP54	0.00582937
ACAT2	0.00582735
BCL2L15	0.00582688
SERAC1	0.00582404
MT1X	0.00582375
ZFHX4	0.00582172
DIP2A	0.00581709
NSD2	0.0058105
BRI3BP	0.00580974
POP4	0.00580023
NUP133	0.00579755
GOLT1B	0.0057955
C1orf226	0.00579438
SSC4D	0.00579045
PCSK1	0.00579012
AC092053.1	0.00578996
GOSR2	0.00578782
PEX26	0.00578377
LARP7	0.00578344
HOXC5	0.00578147
ZFR	0.0057809
DNAJB12	0.00577253
PPP2CB	0.00577216
CCP110	0.00577205
MYLK	0.00576459
POLR3H	0.00576445
ATG3	0.0057611
LMNTD1	0.00576052
FMNL1	0.00575922
EBAG9	0.00575836
VPS51	0.00575439
MAPK8IP1	0.0057543
HPS3	0.00575164
SLC2A4	0.00574977
THAP1	0.00574711
KRI1	0.00574072
CDKN2AIPNL	0.00573947
DGKG	0.00573558
FGD2	0.00573498
KIF22	0.00572849
NME6	0.0057255
FBXL19	0.00571842
KLHL12	0.00571599
KHDC4	0.00570974
TUBGCP6	0.00570794
PAPOLG	0.00570605
ATP11B	0.00570317
ALDH3A1	0.00570204
ATP2B1	0.00570012
CLDN6	0.00569832
FAM122C	0.00569826
HSD17B2	0.00569771
SEC22C	0.00569603
MBNL1	0.00569405
VOPP1	0.00569343
POMGNT2	0.00569301
TBC1D22A	0.00568597
KIF21A	0.00568029
EIF2D	0.00567788
USP1	0.00566745
APH1A	0.0056631
TGIF1	0.00566287
STARD7	0.00566107
BMP2	0.0056605
BAP1	0.00566023
SFXN3	0.00565834
CNTNAP3B	0.00565053
PPT1	0.00564994
GINS3	0.00564833
IFT22	0.00564415
DCTN6	0.00564285
AL451074.1	0.00563835
KIF2C	0.00563829
MMS22L	0.00563827
CSKMT	0.00563287
GPM6A	0.0056323
ZNF318	0.00562967
MICU1	0.00562923
PHBP19	0.00562447
ATP8B2	0.00562288
RAP2C	0.00562227
SLC29A4	0.00562189
IGSF3	0.00562099
CHCHD4	0.00562027
BCO2	0.00561825
ZDHHC24	0.00561744
EHD1	0.00561547
DZIP1	0.00561467
ICOSLG	0.00561064
MMGT1	0.0056103
TRIP11	0.00560654
SLC52A1	0.00560047
BDH1-1	0.00559978
TRAF5	0.0055985
ABCC3	0.00559603
KIAA1328	0.00559465
GPR108	0.00559458
EIF1B	0.00559446
CENPK	0.00559217
MRPS14	0.00558737
MDFIC	0.00558661
CHMP7	0.00558444
TRIM38	0.0055802
OSBPL1A	0.00557237
CCDC88C	0.00557136
GGH	0.0055696
PCNX2	0.00556682
AKAP5	0.00556467
PINK1	0.00555943
C8orf58	0.00555879
TIAM1	0.0055584
HSPB8	0.00555799
CRYZL2P	0.00555578
INPP5B	0.00555422
MAPKAPK2	0.0055541
TTC8	0.00554806
RAB6A	0.00554526
PQLC2L	0.00554316
ARHGAP35	0.00553747
OR2G6	0.00553526
RAC3	0.00553454
PEMT	0.005534
SARNP	0.0055326
CCDC126	0.00552879
ITPRIP	0.00552798
RANGAP1	0.00551961
DNAH14	0.0055176
BAD	0.00551638
CEP250	0.00551568
OXSR1	0.00551546
WLS	0.00551537
DYRK3	0.00551498
ATP11C	0.0055142
RPSAP52	0.00551066
SLMAP	0.0055098
BUB1	0.005507
HDHD5	0.00550554
LONRF3	0.00550446
CEP97	0.00550389
KYNU	0.00550372
GMPR	0.00549991
CCDC66	0.00549356
DENND4C	0.00548886
FABP2	0.0054867
HINFP	0.00548508
MRPL2	0.00548428
RP2	0.00548261
ZNF641	0.00547953
OPRD1	0.00547831
IRF2	0.00547467
CDK5RAP2	0.00547377
RFC5	0.00547351
TSPAN6	0.00547299
ASL	0.00547287
PRSS27	0.00546057
EHD3	0.00545824
LRRC14	0.0054552
PIGX	0.00545323
DDX39A	0.00545316
MED15	0.00545102
CD55	0.00544623
SDCBP	0.00544278
PHF13	0.00544122
PHF3	0.00543947
INKA2	0.00543925
ARPC5	0.00543918
LIN52	0.00543741
CAVIN1	0.00543451
PISD	0.00543423
HDGFL3	0.00543341
TECPR2	0.00543187
PAQR5	0.00542902
NMI	0.00542819
C19orf25	0.00542489
CIDECP	0.00542213
MEF2D	0.00542143
PIAS1	0.00541839
PSMC1	0.0054166
BZW2	0.00541273
ADAMTSL3	0.00541182
HSD17B7	0.0054109
SLC38A6	0.00540286
PSIP1	0.00540142
AKR1C3	0.00539841
WDHD1	0.00539764
TSPAN12	0.00539156
CD58	0.0053867
ARHGAP19	0.00538339
EVA1C	0.00538232
NAE1	0.00538195
FAM83G	0.00538122
ROM1	0.00538016
B9D2	0.00537946
SLC16A5	0.00537772
UTP20	0.00537069
PACS1	0.00537011
UBE2E2	0.00536864
SDC3	0.00536807
MICAL3	0.00536694
BIN1	0.00536619
KIF18B	0.00536289
TRPV3	0.00535828
DCTN1	0.00535142
CALU	0.00535027
HCAR1	0.00534687
HGS	0.00534527
PAK4	0.00534524
TWNK	0.00534515
CD151	0.00534098
GRIK2	0.0053398
SPDYE5	0.00533812
NADSYN1	0.00533355
LAMA4	0.005333
PGM5P2	0.00532719
HMGN5	0.00532145
MYL9	0.00532128
SRGAP1	0.00531926
JAZF1	0.00531752
NACC2	0.00531195
YY1AP1	0.00531087
ARMC1	0.00530896
SV2A	0.00530868
RAD9A	0.00530741
SLC14A1	0.0053032
RYK	0.00530313
ELP4	0.00530139
C17orf67	0.00530026
PRR14	0.00529823
CBX1	0.00529748
SLBP	0.00529733
FBN2	0.00529673
RUSC2	0.00529472
NCAPD2	0.00529233
HMOX1	0.00529194
FAR2	0.00529092
FPGS	0.00529053
MPP6	0.00529022
PIH1D1	0.0052873
TMEM245	0.00528087
FARP1	0.0052748
EHD4	0.00527415
PCOLCE	0.00527296
ANP32E	0.00527247
FAM3C	0.00527189
ASB9	0.00527018
SPATA20	0.00526976
HOXC4	0.00526895
RAMP1	0.00526779
ERLIN1	0.00526585
RABAC1	0.00524971
ACOT2	0.00524958
B4GALT2	0.00524873
FICD	0.00524519
DCAF8	0.00524019
NAV1	0.00523834
CDA	0.00523742
ZCCHC14	0.00523666
KIF9	0.00523642
TFPI2	0.00523317
SMU1	0.00522897
MRPL50	0.00522833
SGPL1	0.00522568
TMEM121	0.00522119
MRPS18C	0.00521924
CENPX	0.00521541
FST	0.00521529
DST	0.00521182
KPNA2	0.00521139
GALC	0.00521118
R3HDM1	0.0052086
PLEKHG2	0.00520549
ZC3H18	0.0052013
ANKRD17	0.00520044
COMMD4	0.00519775
RNFT1	0.00519454
PDPR	0.00518909
GOLGA1	0.00518876
FIBP	0.00518756
TMCO6	0.0051864
RBL1	0.00518585
NUP188	0.00518528
AURKA	0.00518096
DHRS7B	0.00517983
RSRC1	0.00517868
LTV1	0.00517675
CKS2	0.00517651
SIVA1	0.00517521
ZNF106	0.00517442
SMYD3	0.00517068
HCFC2	0.00516972
SH2B3	0.00516803
LSP1	0.00516728
FAM219B	0.00516685
REPIN1	0.00516324
EPC2	0.00516026
APPL2	0.00515921
FHIT	0.0051588
MAGED2	0.00515356
OXNAD1	0.00515305
STRIP2	0.005153
KLF4	0.00514885
OR52A1	0.00514751
CAMTA2	0.00514615
ZBTB2	0.005145
LRRC41	0.0051449
CCNT1	0.00514319
ABHD10	0.00514254
ARMCX3	0.00514039
ZRANB1	0.00513858
POP5	0.0051381
SPACA6	0.00513347
ZNF124	0.00513328
ADAMTS7P4	0.0051313
CBR3	0.00513096
BET1	0.00513094
FAIM	0.00513036
DPH3	0.00512963
SLAMF6	0.00512446
SNAP47	0.00512083
B3GALT5	0.005119
ORC1	0.0051185
PTDSS1	0.00511834
CREB5	0.00511706
SART3	0.00511408
GRIN2C	0.0051061
CKLF	0.00510561
SLC17A7	0.00510536
ATP2B4	0.00510321
ST5	0.00510318
ANKRD6	0.00510135
F8A1	0.00509881
ACSL3	0.00509854
BTRC	0.00509526
BMPR1A	0.0050947
POLB	0.00509329
CSPP1	0.00509268
SENP8	0.00509188
FBXW4	0.0050892
ZFAND4	0.00508408
AC008770.2	0.00507649
RBBP4	0.00507586
MRPS11	0.00507395
C5AR1	0.0050739
MOK	0.00507064
NFKBIZ	0.00506749
SYNPO	0.00506429
PIGS	0.00506279
SMYD5	0.00506114
AC011043.1	0.00505947
ACTR1A	0.00505832
PAM	0.00505711
TRIP10	0.00505623
NOA1	0.00505615
GALNT17	0.00505168
C9orf64	0.00505153
ORC6	0.00505108
PNRC1	0.00504822
LIN28A	0.00504707
TRIM56	0.00504403
SAAL1	0.00504224
GPR135	0.00503913
NCKAP1	0.00503663
PRAF2	0.00503405
PIN1	0.00503248
AC010469.1	0.00503154
PXDN	0.00503016
SLC7A2	0.00502825
KRIT1	0.00502683
FMR1	0.00502563
HYI	0.00502396
MAPK1IP1L	0.00502051
RAD21	0.00501656
AC243547.3	0.0050142
TIAF1	0.00501235
MXD4	0.00501216
TYRO3	0.00501074
IQGAP1	0.00501051
NAPA	0.00500943
ARID1B	0.00500777
CLCN5	0.00500705
MESP1	0.00500562
NUB1	0.00500193
AL669831.3	0.00500191
CEP152	0.00500064
KLF6	0.00499957
TMEM199	0.00499656
RNF4	0.00499337
MPC2	0.00499313
KRT80	0.00499004
STRA6	0.00498863
ABHD14B	0.00498859
DONSON	0.00498806
SRPRB	0.00498509
LSP1P5	0.00497501
MAP3K8	0.00497485
POLR3A	0.00497175
ARL6IP6	0.00497106
ENO2	0.00497015
ZNF714	0.0049673
SAMD12	0.0049608
TRIM37	0.00496045
SCNN1G	0.0049584
PCDH7	0.00495741
ABHD14A	0.00495715
ABCE1	0.00495661
ADCY3	0.00495192
OR2AG2	0.00495145
FASTKD5	0.00495105
MND1	0.00495054
AC026412.1	0.00494987
GCC2	0.00494872
EPN1	0.00494183
ATP11A	0.00494028
RABGEF1	0.0049375
COLEC12	0.00493734
MFGE8	0.00493719
CCDC28B	0.00493679
NTHL1	0.00493545
VLDLR	0.00493292
PDIA5	0.00493111
FBXO22	0.00493076
DHX36-1	0.00493012
SMAD9	0.00492909
DDB2	0.00492768
RACGAP1	0.00492614
PDE8B	0.00492366
KDELC1	0.00492309
HDHD3	0.00492161
HAUS2	0.0049216
GAREM2	0.00492038
FOXJ3	0.00491641
UPF3AP3	0.00491529
ZNF429	0.00491486
LOX	0.00491318
SPAG5	0.00491023
CDIPT	0.00490824
PET117	0.00490347
DBNL	0.00490271
CATIP	0.00489961
HERC4	0.00488718
VPS25	0.00488529
ESPL1	0.00488459
MMP2	0.00488172
ATP1B1	0.00487686
TMF1	0.00487455
CD99L2	0.00487364
SPTY2D1OS	0.00487204
TYW1B	0.00487191
ARFIP2	0.00486996
CLN8	0.00486672
FGF7P6	0.00486572
TSC22D3	0.00486511
ELOVL5	0.00486481
ACTG1P17	0.00486462
CEP162	0.00486429
CHRAC1	0.00486026
CUTC	0.00485865
PTX3	0.00485376
E2F1	0.00485317
DGCR6L	0.00485072
DPH1	0.0048507
EID2	0.00484931
SH3KBP1	0.00484921
ZNF37BP	0.00484641
MALT1	0.00484437
ARPP19	0.00483948
ADAM8	0.00483877
RGS17	0.0048363
SMURF2	0.00483538
CLIP4	0.004835
NCKIPSD	0.00483365
MAP1LC3B	0.00483097
NFYB	0.0048287
PCNT	0.00482556
KIAA0319L	0.00482512
AC008567.1	0.00482155
C16orf89	0.00482149
GNA12	0.00482054
CDH17	0.00481937
RPL12P14	0.00481831
CYB5RL	0.00481693
HOOK3	0.00481567
CPEB4	0.00481224
CDK2AP2	0.00481215
OR8D1	0.00481173
PSMB10	0.00480534
AGO3	0.00480321
ERGIC1	0.00480115
FOXF2	0.00480026
SCX	0.00479685
ARID5A	0.00479674
MXD3	0.00479622
AC091390.4	0.00479407
ZNF506	0.00479164
CEP350	0.00479119
TRIM41	0.00478984
RNF130	0.00478958
SYT14	0.00478886
MAP4K2	0.0047869
PIGC	0.00478613
GDE1	0.00477893
NDUFB1	0.00477854
TCF7L1	0.0047752
NR2F1	0.00477442
TMEM19	0.00477299
TLK2	0.00477229
ABHD12B	0.00477077
GALNT14	0.00476891
CCDC112	0.00476758
COG4	0.00476696
TNIP2	0.00476479
FKBP5	0.00476415
GLG1	0.00476352
RNGTT	0.00475996
DNAJC14	0.00475554
ANKRD11	0.00475538
BCL2L1	0.00475184
MED4	0.00474977
RTL8A	0.00474935
IFT80	0.00474852
ZBTB38	0.00474383
CALN1	0.00474342
FTH1P8	0.00474296
RB1	0.00474026
CYP2B6	0.00473961
MMP17	0.00473565
QRFPR	0.00473159
MRPS24	0.00472472
SDHAF2	0.0047234
C3orf33	0.00471703
TMEM185A	0.00471583
FRMD6	0.00471469
CTSL	0.00471395
C1orf127	0.00471337
GMPPA	0.00471198
CERS6	0.00470946
SNTA1	0.00470821
HACD1	0.00470754
CXorf40B	0.00470704
STAG2	0.00470513
ZNF669	0.00470216
TOMM34	0.00470052
RASA4	0.00469674
KITLG	0.00469563
PASK	0.00469561
KAZALD1	0.00469458
KLF11	0.00469057
ZNF723	0.00468901
KATNB1	0.00468784
SH3D19	0.00468532
KRT12-1	0.00468205
SGTA	0.0046812
SLC39A3	0.00468105
GPR173	0.0046789
NFIL3	0.00467602
ALDH18A1	0.0046757
C2orf69	0.00466892
LMTK3	0.00466581
NECTIN3	0.00466573
AL669831.4	0.0046649
ARHGAP10	0.00466172
IQGAP3	0.00465595
TMX4	0.00465331
C5orf63	0.00464628
C9orf153	0.00464362
C2CD3	0.00464341
ATP6V0E2	0.00464325
POGLUT1	0.00464195
CLPTM1L-1	0.00464154
MCUR1	0.0046408
SPA17	0.00464023
C2CD5	0.00463797
DDX47	0.00463578
SPINDOC	0.00463276
AXIN1	0.00463265
MAGT1	0.00463239
PSME3	0.00462807
HOXA4	0.00462653
SWI5	0.00462477
POC1A	0.00462318
MTA3	0.0046203
UBE2V1	0.00461695
TRIM6	0.00461364
CHAMP1	0.00461361
LIG1	0.00461357
CMAS	0.00461289
NEK7	0.00460914
SERGEF	0.00460724
PXMP2	0.00460675
ZNF136	0.00460548
LRFN4	0.00460488
POLD3	0.00460486
NUP153	0.00460407
ASB14	0.00460283
THSD4	0.00460186
IFT57	0.00460055
SLC12A6	0.0046001
GSTCD	0.00459529
CAT	0.00459521
TMED4	0.00459502
LGR4	0.00459355
CDCA2	0.00459117
AKAP2	0.00459088
[truncated: 12,960 more rows]

## Sheet: 7. EMT (non-cycling)
gene	score
VIM	0.044104
SERPINE2	0.0240861
PAPPA	0.0237626
WFDC21P	0.0230586
FABP4	0.0222454
S100A4	0.0198686
SORBS2	0.0195833
HTRA1	0.0191422
FSTL1	0.0188835
CHN1	0.0185745
ZBTB16	0.0181799
AKR1C1	0.0179645
USP2	0.0178068
IFITM2	0.0177436
CDH2	0.0175499
AKR1C3	0.0172853
FN1	0.0164695
C5AR2	0.016058
ZBTB20	0.0159213
FGFR1	0.0157291
BNIP3L	0.0157199
PID1	0.0156682
DIXDC1	0.0156499
FAM20C	0.0155183
DNER	0.015478
MGLL	0.0153486
COL4A5	0.0153143
PDK4	0.0150813
FHL1	0.0150239
RBMS3	0.0149518
KCNQ3	0.014888
MYLK3	0.0146773
CCDC57	0.0143497
NID1	0.0140944
ORAI3	0.01407
DUSP6	0.014004
AKR1C2	0.013999
CRIM1-1	0.0139626
ITSN1	0.0138445
TCEA2	0.0138277
ZNF428	0.013816
COL6A1	0.0137863
MMP2	0.0137459
ACSL1	0.0136912
ITGB5	0.0135437
PTMS	0.0134849
GABRE	0.0134735
GLRX	0.0134142
NOL4L	0.0132783
ZCCHC24	0.0132355
CPSF2	0.0131983
TBC1D5	0.013181
ALDH3B1	0.0131772
TNS2	0.0131709
FGF2	0.0130443
RTL8C	0.0130262
IFI6	0.0129807
CALCOCO1	0.0129178
B9D1	0.0128142
SLC25A51	0.0128076
GNS	0.0127539
NTN4	0.0127292
LPIN3	0.0127187
TCIRG1	0.0126669
TXNIP	0.0124362
GPATCH2L	0.0123487
TGM2	0.0123414
CUL4B	0.0122098
CDKL5	0.0121895
SLC30A1	0.0121728
TSKU	0.0121454
CRAT	0.0121284
JOSD1	0.0120193
MARC1	0.0119794
BMP1	0.0119303
MAP1LC3A	0.0119118
KIAA1191	0.0118705
SLC38A10	0.0117399
SCAP	0.0116667
IGFBP6	0.0116515
ZEB1	0.0116385
S1PR3	0.0116361
SYNPO	0.0115823
SRPX	0.0115747
TST	0.0115574
SLC39A13	0.0114775
COL4A1	0.0113979
PRAF2	0.0113608
SECTM1	0.01131
KDM5C	0.0112809
COL4A2	0.0112792
SMOX	0.0112756
TCEAL1	0.0112719
MICU1	0.011269
AOX1	0.0112467
KLF9	0.0112433
LAMC1	0.0111705
PKN1	0.0111257
TFRC	0.0111111
MMP19	0.0110742
PTPRA	0.0110316
RAB30	0.0109836
C1RL	0.0109127
ANKRD28	0.0109013
HERPUD1	0.0108939
OSTM1	0.0108032
HIPK2	0.0107733
TRIOBP	0.0107679
OBSL1	0.0107333
SELENBP1	0.010692
COL6A2	0.0106849
RARA	0.0106678
TMEM184B	0.010638
COL4A6	0.0106242
WDR54	0.0105933
FBXO32	0.0105811
PXDN	0.0105722
ISG15	0.0105375
TCF23	0.0105332
ABCA1	0.0105306
HMGN5	0.01052
SYCE1L	0.0104617
RETSAT	0.0104351
MFSD1	0.0104114
TWIST1	0.0103736
MT1X	0.0103712
APOL3	0.010367
THRB	0.010364
OR14J1-2	0.0103182
ARNT	0.0102957
SNAPC3	0.0102934
AZIN2	0.01029
PAQR5	0.0102652
STAG3L5P	0.0102143
ATP9B-1	0.0102093
CMBL	0.0101881
ACSL4	0.0101236
MLKL	0.0101226
ALAS1	0.0101123
HAGHL	0.0100944
SELENOM	0.0100604
NKIRAS2	0.010052
UGGT1	0.0100466
NBR1	0.0100202
OAF	0.0100192
ADAM12	0.00997787
IGHMBP2	0.00997777
KCNAB2	0.00996674
ITGA5	0.00995086
PCDH7	0.00992764
ANPEP	0.00992043
EPB41L1	0.00990901
TSC2	0.00989897
STAG3L2	0.00985588
CIDEC	0.00984403
ZBED3	0.00982263
ITGAV	0.00979805
CRYAB	0.00977621
SYT12	0.00976461
ABLIM3	0.00975705
NECTIN2	0.00975276
IRX3	0.00974954
CCDC71L	0.00974882
STC1	0.00973749
ZNF512B	0.00966233
GNG11	0.00965041
HDAC7	0.00964349
CCZ1	0.00963503
NCSTN	0.00963083
MAOA	0.0096105
CD99L2	0.00960191
ZKSCAN1	0.00959275
PLOD1	0.00958727
TAF10	0.00957757
KAT8	0.00957274
SEMA3C	0.00956873
ETNK2	0.00955971
IL6ST	0.00955531
PTPRG	0.00954756
LRRC8D	0.00954405
NRP1	0.00954207
MZF1	0.00951524
NUDT9	0.00950398
KAZALD1	0.00950392
CSF3	0.00948173
MYL9	0.00946535
DGCR2	0.00941904
CCDC80	0.00940891
SLC39A14	0.00940184
RINT1	0.0093939
OTUD4	0.00938913
HPGD	0.00937982
AFF1	0.00936446
SCARB2	0.00936082
VAT1	0.00935532
LRP5	0.0093509
KLHDC2	0.00933492
KMT2E	0.00932668
TRMT1	0.00930887
NHLRC3	0.00930816
AKAP12	0.00930347
C11orf86	0.00930066
ABHD14A	0.00929376
CFL2	0.00929133
ANO8	0.0092689
RRM2B	0.00926727
KREMEN1	0.00925959
IGFBP4	0.00925731
TPST1	0.0092085
HOXC8	0.00919417
PPARGC1B	0.00918093
PIK3R1	0.00916379
RAB2B	0.00915483
MEIS3	0.00913912
HGSNAT	0.0091362
B3GAT3	0.00912746
LINC00888	0.00911841
WDR45	0.00909584
DOCK11	0.0090943
SEC24D	0.0090878
CRYZL1	0.00908655
HTATSF1	0.00904874
GOLGA7	0.00901825
CIC	0.00900157
ALDH9A1	0.00899297
RHOT2	0.00895326
PRPSAP2	0.00894234
TSC22D3	0.00891906
ACOX1	0.00887856
APIP	0.00887683
PC	0.00887213
PRCP	0.00887045
HSD17B4	0.00886668
CCDC50	0.00886438
ZNF236	0.00883955
SHPRH	0.00881482
PIEZO1	0.00880862
TMSB4X	0.00880789
LPIN1	0.00880273
FKBP15	0.00879333
DDX19B	0.0087733
NNMT	0.00877079
CLIC4	0.00874469
FMNL1	0.00873851
ATXN1L	0.00873654
ITGB8	0.00870838
LARP6	0.00870456
TACO1	0.00869882
ATF7IP	0.00868852
TMEM121	0.00868769
LRP1	0.00868496
CTSA	0.00868074
FAM171B	0.00867957
SMIM27	0.00867583
MTPAP	0.00867003
SEMA3F	0.00866027
PIP4P2	0.00865544
PDZD7	0.00862218
MRPL49	0.00861612
WFDC1	0.00861038
SLC30A4	0.00859895
USP9X	0.00859643
TNC	0.00856568
FAM219A	0.00856539
ACP2	0.00856093
EDA2R	0.00854257
MLXIPL	0.00853388
NEXN	0.00852315
SCNN1A	0.00852224
LTBP4	0.00852166
A4GALT	0.00850668
BICC1	0.00846963
FGF7P3	0.00846832
AL359976.1	0.00846331
SLC50A1	0.00846028
PLCD4	0.00844883
RABAC1	0.00843834
CKB	0.00842945
PCOLCE2	0.00842824
RIN3	0.00842503
THRA	0.0084238
SLC12A4	0.00841697
TMEM44	0.00836628
ATXN2L	0.00835895
GATC	0.00835774
NAV1	0.00834699
AHNAK2	0.00834416
MAP3K7	0.00834217
KPNA1	0.0083399
SZT2	0.00833314
STXBP4	0.00832581
NPHP3	0.00832195
LETM1	0.00831796
ABCC3	0.00830569
CFAP410	0.00829789
BAG1	0.00829686
AP2A1	0.00828802
TMEM209	0.00828075
CA13	0.00827587
CAMK2D	0.00826703
NHLRC2	0.0082619
MECR	0.0082566
CERK	0.00825348
LMTK3	0.00825269
VSTM2L	0.00823013
NUBP2	0.00821406
MED29	0.0081982
LAMB2	0.00817739
FSD2	0.00816695
RTL6	0.00815053
FGGY	0.00814015
KLHL36	0.00814001
GALNT15	0.00812276
SRSF8	0.00811069
MCF2L2	0.00810804
TSPAN3	0.00810726
ZBTB38	0.00810276
TMPRSS3	0.00809235
MBTPS2	0.00807918
MXD4	0.00807757
USP13	0.00806307
AGL	0.0080618
OSBPL3	0.00805917
BCAS3	0.00805868
USP32	0.00804298
TSPAN5	0.00803999
GAB3	0.00803701
MTFR1L	0.00801627
MIB2	0.00799582
KHDC1	0.00798609
SPOCK1	0.00797395
SREBF1	0.00796161
C3	0.00794103
COLEC12	0.00794086
ZNF205	0.00793606
GRINA	0.00793423
HMGXB3	0.00791679
NAB1	0.00791604
SLC9A3R2	0.00790884
AKR1B1	0.00789377
DTX4	0.0078868
RAB20	0.00788506
EXOC7	0.00787137
ELOVL5	0.00786186
TPD52L2	0.00785817
ARHGEF19	0.0078558
TMCO3	0.00784627
GTF2E2	0.00784149
ADAL	0.00784147
HIF3A	0.00784093
TBCC	0.00781623
CYHR1	0.00780587
SEC14L1	0.00779571
C5orf30	0.0077888
PMEPA1	0.00778248
AHSA2P	0.00777038
YBEY	0.00776694
HECW1	0.00775736
VHL	0.0077522
PLCG1	0.00774687
SMIM14	0.00774604
CUX1	0.00773526
TCEAL4	0.00772982
RHOBTB3	0.00772643
INF2	0.00772324
CYTH1	0.00772314
TMEM129	0.00771478
DUSP23	0.00771382
GIPR	0.00771036
SDHAF4	0.00769242
FTH1	0.00769094
NECAP1	0.00767684
EEF1AKMT1	0.00766437
STAG3L4	0.00766184
ARAF	0.00765896
IRF2	0.00765472
PCMTD2-1	0.00765438
PAFAH2	0.00765117
FAM20B	0.00764853
ARMCX5	0.00763403
TRMT10B	0.00762512
LRP12	0.00762025
ORAI2	0.00761876
ORAI1	0.00761532
TAF1	0.00758892
BACE2	0.00758452
KCTD17	0.00758277
TM2D1	0.00757868
SULT1E1	0.00754802
TCTEX1D2	0.00754671
UBXN11	0.00754651
SLC38A7	0.00753686
FBN1	0.00753401
CHD1	0.00753374
TRAM2	0.00752015
ADI1	0.00751772
LINC00869	0.00751745
NSD1	0.00749858
PINK1	0.00749511
PHLDB2	0.00748747
MYO9B	0.00747975
TMEM156	0.0074706
LTBP1	0.00745858
ZFHX3	0.00745337
TERF2	0.00744984
PCCB	0.00744869
LRRC41	0.00744379
DHRS4L2	0.00742549
GALNS	0.00742379
SLC44A1	0.00742156
MSRB2	0.00741909
APOL2	0.00740985
RAB3GAP2	0.00740904
SEL1L	0.00740249
RHBDD2	0.00739644
CIPC	0.00738696
GDF11	0.00738644
OLFML2A	0.00737344
GSN	0.00736706
DOP1B	0.00735786
ACOT8	0.00735532
ALDH1L2	0.0073516
JKAMP	0.0073457
RPTOR	0.00733957
DTX3	0.00733283
BICRA	0.00732744
ARL6IP5	0.00732627
CD59	0.00730634
URI1	0.0073029
PREX1	0.0073014
NMD3	0.00729234
TATDN1	0.00728644
EP300	0.00728622
ST3GAL1	0.00728195
MTUS1	0.00727339
ABCD1	0.00727265
SQSTM1	0.00726106
STK38L	0.0072595
ARMT1	0.00724298
SDC3	0.0072387
FBXL15	0.00723704
TMX4	0.00723602
DDHD2	0.00723558
ELP3	0.00723432
VEGFC	0.00722896
IFT52	0.00722601
ZNF414	0.0072222
PTPN18	0.00722127
GTF3C1	0.00721831
GPR137	0.00721133
ZFYVE28	0.00721105
ZNF675	0.00720809
LRRC37A2	0.00720221
TNS3	0.0071952
RASSF8	0.00719096
IGF2R	0.00718724
RHBDD3	0.0071779
ATP8B2	0.00717013
SYBU	0.00716833
PIGP	0.00715739
ASB8	0.00714953
IQSEC1	0.00714533
ZNF668	0.00714135
FIBIN	0.00713704
FOXC2	0.00713237
AP3M2	0.00713014
FITM2	0.00712328
NPW	0.00712094
KCTD9	0.0071066
EPHX2	0.00708955
ADAMTSL4	0.007088
MAP1B	0.00708535
RHOBTB1	0.00707918
FSTL3	0.00707333
TMEM263	0.00706251
ANGPT1	0.00705857
CBLB	0.00705843
FXR2	0.00705634
NISCH	0.00704997
AICDA	0.00704158
SUZ12P1	0.00704128
NCOR2	0.00703872
ATP2B4	0.00703858
ARHGAP12	0.00702577
TPGS1	0.00701615
RICTOR	0.00701024
PTOV1	0.00700247
CHKA	0.00700179
RBM33	0.00699993
ZNF394	0.00699627
BIN1	0.00699196
BORCS7	0.00698869
SVEP1	0.00698225
ERVW-1	0.00698128
TRIM37	0.0069803
TRPM7	0.0069728
PRKCA	0.0069672
VSIR	0.0069656
ZNF559	0.00695649
XXYLT1	0.00695397
SEC23A	0.00693835
MED8	0.00692833
RAB13	0.00691799
DECR1	0.00691047
ARHGEF17	0.00690894
PKIG	0.00689459
C12orf4	0.00689017
CHD3	0.00688948
CTNNBL1	0.00688534
ADSSL1	0.00688327
NSUN4	0.00688327
RNF168	0.00687931
GANAB	0.00687924
PDE4D	0.00687427
BMS1P1	0.00686682
PRKRIP1	0.00686554
KCNMA1	0.00686466
SLC6A6	0.00686093
GORASP1	0.00685476
COL18A1	0.00684395
VPS9D1	0.00684108
TMEM245	0.00683863
GSTM3	0.00683329
ZNF316	0.00683177
TGOLN2	0.00682831
PON2	0.00681396
OS9	0.00680972
PPM1N	0.00680906
STARD4	0.00680867
GRHL3	0.00680053
RALGAPA2	0.00679517
B3GALT1	0.00679428
ASPHD1	0.00678846
SRGN	0.00678592
CRIP2	0.00678466
AC093249.4	0.00678416
CARS-1	0.00677466
PORCN	0.0067681
GHDC	0.00676691
BCL2L13	0.00675658
MFHAS1	0.00675491
APEX2	0.00675424
PPP2R2D	0.00675277
COX16	0.00675269
PDPK1	0.00674677
FAM53C	0.00674474
MT-ATP8	0.00674319
CIR1	0.00674092
SNTB2	0.00673664
B4GALT7	0.00673409
PXYLP1	0.00672938
SCAMP4	0.00672627
PXK	0.0067255
DPM3	0.00672504
IFI16	0.00672257
AC006001.3	0.00670387
DPYSL2	0.0067009
SHISA4	0.00669524
NFAT5	0.0066886
MRPS22	0.00668824
HIRA	0.00668427
N4BP2L2	0.00668356
AGO1	0.00667972
LAPTM5	0.00667703
PHF11	0.00666581
TTLL1	0.006665
UBR3	0.00665324
SERPINB6	0.0066443
TBXAS1	0.00664197
RRP36	0.0066415
FAM160B2	0.00664039
FAM210B	0.00663327
ZNF286B	0.0066282
CABIN1	0.00662356
TIMP2	0.00662037
FAHD2B	0.0066157
HIST1H1C	0.00661179
CDH13	0.00660462
IFT57	0.00660225
LHPP	0.00660207
MFSD3	0.00659972
CALHM1	0.00659164
LRAT	0.00658953
GNPAT	0.00658561
ZNF552	0.00658341
HS3ST3A1	0.00658212
WISP2	0.00657928
CATIP	0.00657186
DLGAP4	0.00656366
OGT	0.00656349
MICALL2	0.00655807
TUBG2	0.00654932
IQSEC2	0.00654041
CITED2	0.00653929
FAM122A	0.00653503
PNISR	0.00652549
R3HCC1L	0.00652
C1orf53	0.00650649
HUWE1	0.00650406
FOXN3	0.00648534
ABI2	0.00648469
WNT2B	0.00648391
BBX	0.00648381
CPT1C	0.00648331
ST8SIA4	0.00647627
UBE2L6	0.00647593
MYO1C	0.00647291
ACSL6	0.00646864
RECK	0.00646508
LYSMD3	0.00646358
UBXN2B	0.00645969
OGDH	0.00645886
CHST12	0.00644613
SLC22A5	0.00644512
C1GALT1C1	0.0064451
FLVCR2	0.0064377
ZNF584	0.00643522
FADS3	0.00642766
SDHD	0.00642755
TNIK	0.00642128
PRSS23	0.00641757
ADAMTSL5	0.00640588
ANAPC2	0.0064026
SENP6	0.0063972
FAM50B	0.00639453
CDIPT	0.00638838
TNNT1	0.00638832
SWI5	0.00638546
ACADS	0.00638006
LASP1	0.00637267
ZNF652	0.00637205
TTC14	0.00636174
TMEM158	0.0063597
ZSCAN25	0.00634982
PDCD4	0.00634977
SCNN1B	0.0063436
HYAL2	0.00634249
FERMT2	0.00633773
ORMDL3	0.00633765
AC141586.1	0.0063333
DMPK	0.0063333
FBXL16	0.00632017
TEAD3	0.00631796
LURAP1L	0.00631444
SBF2	0.0063139
BAG5	0.00631347
TCF4	0.00631122
IL17RA	0.00631117
GDAP2	0.00630013
QDPR	0.00630011
TPTEP2	0.006298
FUT8	0.00628736
RPUSD2	0.0062801
CYP4X1	0.00627916
GRK5	0.00627158
ZMAT3	0.00627123
UBXN6	0.00626938
VAMP2	0.00626372
FUCA2	0.00626102
ZNF524	0.00625448
MRTFB	0.0062532
PLA2G16	0.00625313
SUGP1	0.00624671
SERTAD3	0.00624388
CCDC142	0.00624217
CA5A	0.00624106
SPAG5	0.00624028
RFT1	0.00623308
ZNF226	0.00623271
HSD17B11	0.00623154
FKBP7	0.00623126
KMT2D	0.00623097
PPP1R15B	0.00623075
AP3M1	0.00622841
TGFB1I1	0.00622507
TMEM116	0.00621784
MACROD1	0.00621583
ANKRD40	0.00621483
IL1R1	0.0062068
CYB5R3	0.00620332
NKAPD1	0.00620289
FMC1	0.00620132
RNF13	0.0061886
SLC38A6	0.00618829
HDGFL2	0.00618647
ICMT	0.00617455
GPAM	0.00617228
PMM1	0.00617077
CRTAP	0.00616976
PNRC1	0.00616866
CAMK1	0.00616591
ZNF618	0.00616567
ALKBH2	0.00615952
TENT2	0.00615629
ERCC6L2	0.00615596
MGA	0.00615408
NMT2	0.00615144
IDH3G	0.00615124
CLMP	0.00615012
MICAL1	0.00613976
ERCC8	0.00613294
RPS27L	0.00613206
CRYBB2P1	0.00613198
LIMD2	0.00612535
ADIRF	0.00612272
SLC35F6	0.00612245
ASTN2	0.00612209
CNN1	0.00611592
COPB2	0.00610918
IFIT5	0.0061058
ZFPM1	0.0061057
C9orf16	0.00610143
KLHL42	0.00609555
TTLL12	0.00609539
CBX6	0.00608933
FTH1P15	0.00608884
TMEM128	0.00608679
DUOX2	0.00608627
TMEM52	0.0060826
NEBL	0.00606822
COG7	0.00606495
LAMA5	0.00606374
SERPINB1	0.00606011
ZNF609	0.00605414
TSHR	0.00605011
MROH1	0.00604975
DNAJC4	0.00603852
SLC39A9	0.00603843
SLC37A3	0.00603705
MCAM	0.00603341
PTAR1	0.0060321
CNTN2	0.00603086
ZNF440	0.00603067
DNAH11	0.00602684
TOM1L2	0.00602366
ERCC2	0.0060212
TRIO	0.00601938
ADA	0.00601474
HIBADH	0.00601455
ZNF544	0.00601406
SUSD6	0.00601192
CDKN2C	0.00600935
STYXL1	0.00600895
AHI1	0.0060078
AXL	0.00600108
SLC39A8	0.00600015
LPCAT3	0.00599231
PLIN4	0.00599226
AP1S2	0.0059869
SKP2	0.00598173
MKNK1	0.00597597
TRADD	0.00597041
FNIP2	0.00596342
ZC3H12D	0.00595901
NMNAT3	0.00595879
SS18L1	0.00595723
CERKL	0.00595433
SRCAP	0.00595037
FAM43A	0.00594918
PCM1	0.00594614
DENND3	0.00594108
LBHD2	0.0059398
BLOC1S4	0.00593066
TIMM10B	0.00592801
LMO4	0.0059272
TACC1	0.00592163
ZFPM2	0.00592111
ASB9	0.00591879
MAP2K4	0.0059185
ZNF826P	0.00591602
DPY19L2P2	0.0059149
WDFY2	0.00591205
ZNF462	0.00591043
PLLP	0.00590696
LSP1P5	0.00590093
SRP54-AS1	0.00589494
ZNF506	0.00589154
RAB4B	0.00588974
DNAJC25	0.00588787
SLC35A2	0.00588706
FBXL17	0.00588237
PLEKHG6	0.00588099
GGA3	0.00587408
ANKEF1	0.00587187
NAV2	0.00587083
TIA1	0.00586874
ATM	0.00586022
ABL1	0.00585992
EMBP1	0.00585455
RPS12P26	0.00585257
VCPIP1	0.00585134
DNM1	0.00583695
ENOSF1	0.00583592
ZSCAN30	0.00583283
D2HGDH	0.00583065
CCDC25	0.00582768
NF2	0.00582739
ZNF616	0.00582617
TNKS2	0.00582285
TNFRSF1A	0.00582221
ATF6	0.00581625
DEPTOR	0.00581395
ASCC1	0.00580898
RANGRF	0.00580894
EML3	0.00580771
SLC12A9	0.00580718
TTYH3	0.00580666
IKBKG	0.00580311
ATP6AP1	0.00580001
BTG1	0.00579869
P2RX7	0.00579849
RPS6KL1	0.00579814
TRIQK	0.00579669
VKORC1	0.00579197
PABPC1L	0.0057895
ARMC8	0.00578657
ZNF283	0.0057857
SP1	0.00578552
MRPL45P2	0.0057831
ZNF384	0.00578003
DENND6B	0.00577535
CARD8	0.00577396
ZFP3	0.00577344
CENPT	0.00576801
FXR1	0.0057676
GXYLT2	0.00576618
DDA1	0.00576598
RTN3	0.00576596
CCDC28A	0.0057599
AC087894.1	0.00574923
CCDC141	0.00574465
SH3TC1	0.0057425
CPVL	0.00574103
UTP6	0.00573567
GPN1	0.0057316
WDR11	0.00572808
ZPR1	0.00572727
TRPS1	0.00572504
CSPG4	0.00571594
PLCB3	0.00571251
ZFC3H1	0.00570812
ARHGEF7	0.00570606
CXCL1	0.00570543
FTL	0.00569982
SEPT11	0.00569621
RAB21	0.00569256
FKTN	0.0056916
ZNF580	0.00568923
QRICH1	0.00568662
KIAA0513	0.005686
RPGR	0.00568299
KANK1	0.00567946
BTBD2	0.00567246
SFXN2	0.00566443
TSPAN4	0.00565116
NRBP2	0.00564831
PMPCB	0.0056446
TTC39C	0.0056319
PRRT3	0.00563103
EIF4A2	0.00562972
BEND3	0.00562643
C1QTNF6	0.00562429
DNPH1	0.00562176
MME	0.00562017
FAM168A	0.0056186
TERF2IP	0.0056173
IMPAD1	0.00561435
GAN	0.005614
ZGLP1	0.00560843
POMT2	0.00560129
NPIPB5	0.00560065
C12orf73	0.0055975
EFCAB14	0.00558966
MGST3	0.00558853
CREBL2	0.0055877
TBC1D14	0.00558761
SELENOT	0.00558708
STIM1	0.00558451
MSN	0.0055732
SLC16A2	0.00557284
ZBTB44	0.00557137
TXNDC11	0.0055698
DDX6	0.00556851
C5orf15	0.00556681
WDR41	0.00556675
AKNAD1	0.00556518
AUH	0.00556114
RAMP1	0.00556095
ATAD3B	0.00556071
MSRB3	0.00555884
C1R	0.00555864
TMEM170A	0.00555639
PCDHGA6	0.00555204
OR5H14	0.00554998
AGPAT3	0.00554927
PAPOLG	0.00554883
STXBP1	0.00554676
SPPL2B	0.0055436
MYEOV	0.00554322
SLC16A5	0.00553218
VAMP1	0.00553041
ZNF217	0.00552814
PATZ1	0.00552619
SPRED1	0.00552145
PROCR	0.00551731
XIAPP2	0.00551727
PPP1R8	0.00551577
GPD1L	0.00551312
PCSK1	0.00551214
CCDC9B	0.00550261
TJP2	0.00550195
NEMF	0.00549834
FBXL8	0.00549069
SPTBN2	0.00549053
SRP19	0.00548836
NGRN	0.00548668
ZNF23	0.0054851
NUDT13	0.00548459
CCDC22	0.00547804
PLAG1	0.00547341
SPATA6	0.0054705
HOOK3	0.00546992
ABLIM2	0.0054668
TFE3	0.00546511
GAL3ST4	0.00546328
HOXA5	0.00546281
C17orf80	0.00545723
ASB1	0.00545586
SFXN3	0.0054508
SCCPDH	0.00544829
CMTM7	0.00544557
DDX58	0.00544386
NPEPPS	0.00544224
ROBO4	0.0054364
SLC12A5	0.00543106
ABCA5	0.00541944
PCNX3	0.00541628
NFIA	0.00540951
RCN1	0.00540902
MLLT11	0.00540654
RNF170	0.00540534
ZNF182	0.00540239
HRCT1	0.00539991
SHLD1	0.00539452
SYDE1	0.0053813
LIPE	0.00537605
ZBTB43	0.00537368
EMP3	0.00537298
ZFAND5	0.00537096
PPP4R2	0.00536808
STK17B	0.00536761
CENPBD1P1	0.00535547
ABCA6	0.00535018
INPP5F	0.00534554
CRISPLD2	0.00534268
C2orf91	0.00534234
IDS	0.0053373
DRG2	0.00533204
CIDECP	0.00532958
RPAP2	0.00532794
CUTC	0.00532511
TMEM9	0.00531524
NFX1	0.00531293
ARRB2	0.00530626
PAK2	0.0053031
PHF12	0.00530185
NSMF	0.0052961
TCAP	0.00529465
SIPA1L2	0.0052937
FAM122C	0.00528846
AL645924.2	0.00528601
UNC5B	0.00528497
MSI2	0.00528058
DGAT2	0.00527877
NBPF15	0.00527667
KPNA3	0.00527344
BCAT1	0.00526569
CDK17	0.00526498
VPS39	0.00526416
ORC5	0.0052633
AP006285.3	0.00526021
TMEM179B	0.00525988
RRAGD	0.00525603
LGALS1	0.00524411
FTO	0.00524303
TRIP11	0.00524138
PDE4DIP	0.00524109
PNKD	0.00523987
RC3H1	0.00523551
OXA1L	0.00523432
KIAA0232	0.0052329
HDAC1	0.00523081
DCAF5	0.00523057
BPGM	0.00522948
FAM120A	0.00522889
NBPF1	0.00522877
XRCC1	0.0052242
CARS2	0.00522229
MTHFD2L	0.0052194
TRABD2A	0.00521768
ECM2	0.00521749
AKIP1	0.00521412
RNF213	0.00521294
PHF2	0.00521094
KDELC2	0.00521056
RPS19P3	0.0052078
TFDP2	0.00520732
TSPYL4	0.00520184
RBPJ	0.00519974
SUSD5	0.00519522
CARD16	0.00518289
CCNG1	0.00517972
ASS1	0.00517884
SOD2	0.00517441
FBXL20	0.00517418
ST3GAL6	0.00516444
FAM92A	0.00515814
BAG4	0.00515529
CHD2	0.00515381
DESI2	0.00515347
OSBPL11	0.00515104
ENDOV	0.00514895
FRRS1L	0.00514391
JRKL	0.00514385
MAP3K11	0.0051425
APH1B	0.00514118
FIP1L1	0.00513678
RIMS2	0.00513107
GBF1	0.00512922
TBC1D1	0.0051277
STOM	0.00512698
IFNGR1	0.00512585
SDSL	0.00512424
PIGG	0.00512343
NKX2-5	0.00512196
HOXC6	0.00512182
MYO15A	0.00511427
SLFN12L	0.00511375
OR2M4	0.00511204
FRG1HP	0.00511012
NFKBIZ	0.00510898
MELTF	0.00510269
AP000769.1	0.0050996
HCCS	0.0050946
XPNPEP1	0.00509322
EMP1	0.0050912
LINC01145	0.00508873
RPS15AP30	0.0050886
EIF2B1	0.00508789
GTF2IRD2	0.0050877
TTC16	0.00508729
SERPINH1	0.00508554
RECQL5	0.00508077
FUK	0.00508074
USE1	0.00508073
ZCCHC10	0.00508028
APBA3	0.00507164
UBE2J1	0.00507124
CFDP1	0.00507118
ARHGAP29	0.00507005
SH2B1	0.00507001
MCCC2-1	0.00506861
JAK1	0.00506833
CORO1B	0.00506755
PDE9A	0.00506513
PCDH9	0.00506496
TMEM223	0.0050641
CERCAM	0.00506288
ZNF483	0.0050616
DNAJB12	0.00505873
NLRC5	0.00505554
SMIM19	0.00505196
TMEM98	0.0050508
MAP3K10	0.00504918
GOLGA8A	0.00504744
ABCD4	0.00504477
NAPG	0.00504341
ZNF471	0.00504306
ATP11B	0.00504024
LY6K	0.00503716
CSPG4P12	0.00503563
PPARA	0.00502868
TMEM214	0.00502859
GARS	0.00502768
NEK9	0.00502393
ROBO1	0.00502349
PHYH	0.00502185
CYTH3	0.00502093
C21orf91	0.00502067
CDKN1B	0.0050188
TBC1D17	0.00501727
BABAM1	0.00501602
CXorf40B	0.00500977
LRP11	0.00500819
WDR24	0.00500767
BASP1	0.00500734
H2AFY2	0.00499886
NUCB1	0.00499803
LIMCH1	0.00499697
RPL9	0.00498987
FAM220A	0.00498361
TCEAL8	0.00498287
NPTX2	0.00497993
ITFG2	0.00497507
MT1E	0.00497505
EXOG	0.00497347
TP53I3	0.00497121
MX2	0.00496794
MYL6B	0.0049651
SEC22B	0.00496463
TMEM99	0.00496085
ADAM9	0.00495882
MAP3K5	0.00495785
WIPI1	0.00495737
VPREB3	0.00495678
ITPR3	0.00495309
CCNL2	0.00495174
IRAK2	0.0049404
SULT1A1	0.00494018
HS3ST3B1	0.00493457
CNR2	0.00493437
PDE8A	0.00493416
TSFM	0.00493279
PEAR1	0.00493181
UBE2J2	0.00492859
NCR3LG1	0.00492727
CLDND2	0.00492364
CHRNA5	0.00490909
GRPEL2	0.00490868
GTF3C3	0.00490493
UBAP1L	0.00489892
GBP4	0.0048968
P3H2	0.00489588
POR	0.00489565
CELA3B	0.00489383
PDE4A	0.00489139
NELFB	0.00489103
RBMS1	0.0048896
G2E3	0.00488883
SIDT2	0.00488396
RXYLT1	0.00488081
CEACAM1	0.0048781
TMEM53	0.0048763
EXO5	0.00487508
TP53INP2	0.00487363
KLF4	0.0048726
ZNF672	0.0048721
SLC35B4	0.00486988
AGRN	0.0048685
PNPO	0.00486797
HOXB2	0.00486281
MEF2A	0.00486206
FRMD8	0.0048616
LCLAT1	0.00486146
IRF2BPL	0.0048611
MST1R	0.00485999
GFPT1	0.0048546
SCRN1	0.00485279
TMEM50A	0.00485273
NKX3-1	0.00485164
HHLA3	0.00485091
IGSF8	0.00485081
BCAM	0.0048491
ARIH1	0.0048486
LYRM1	0.00484669
MRC2	0.00484542
BMI1	0.004844
RNF217	0.00484356
TULP4	0.0048415
ZNF791	0.00484148
POFUT1	0.00483965
TMEM67	0.00483551
SIL1	0.00483497
PARP10	0.0048337
TMEM236	0.00483336
GLB1L2	0.00483141
EN1	0.00482799
SPOCD1	0.00482272
BIRC6-AS2	0.00482139
MAPK12	0.00482115
VPS45	0.00482108
STEAP3	0.00481948
EYA4	0.00481858
MOSPD2	0.0048179
SCARB1	0.00481739
SERINC3	0.00481262
SLC35B1	0.00480973
STRA6	0.00480837
UQCC1	0.0048082
LRRC58	0.00480285
ZNF829	0.00480012
RWDD2B	0.00479752
OR10AH1P	0.00479084
SMIM20	0.00478913
MFGE8	0.00478632
CTSB	0.00478321
TNIP1	0.00478081
RBM5	0.00477924
USP11	0.00477903
GMPR	0.00477726
PDE11A-1	0.00477385
DCBLD2	0.00477238
ST6GALNAC6	0.00477117
UBE2H	0.00476897
EREG	0.00476728
FRA10AC1	0.00476607
ATP11C	0.00476558
POLR3GL	0.00476391
TTC38	0.00476149
YIPF4	0.004758
NAIF1	0.00475405
AQP3	0.0047531
STAU2	0.00475187
NCS1	0.004749
STRIP1	0.00474789
FRS2	0.00474714
TMEM184C	0.00474296
ZNF260	0.00473933
COX11	0.00473668
WDR25	0.00473591
ZEB2	0.00473389
SCMH1	0.00473062
ARHGAP18	0.00473031
CTSF	0.00472892
H1F0	0.00472776
DCAF10	0.00472773
C11orf68	0.004725
XKR5	0.0047238
FAM78B	0.00471921
DDX25	0.00471617
TMEM60	0.00471436
EPDR1	0.00471308
PLXNB2	0.00471145
INPPL1	0.00470857
DDRGK1	0.00470813
TM4SF19	0.00470735
SCFD1	0.00470514
CACNB3	0.00470408
UBE3C	0.00470225
SULF2	0.00470053
FAM174A	0.00470021
NR1H2	0.00469816
B4GALT1	0.00469556
RNF115	0.00469323
LINC00674	0.00468519
PGM5P2	0.00468175
MYH9	0.00467574
MFN1	0.00467447
TMEM63C	0.00466991
PTPN14	0.00466591
ESYT2	0.00466379
IL17RE	0.00466225
STK33	0.00466024
AL807752.1	0.00465909
NUAK2	0.00465603
GALNT2	0.00465267
ZNF542P	0.00464922
ASPSCR1	0.00464646
AL139220.1	0.00464325
IL13RA1	0.00464128
CYP4F8	0.00463637
PGPEP1	0.00463522
TAB1	0.00463325
GRM7	0.00463051
KDELR1	0.00462315
LNPEP	0.00462281
RPL32P3	0.00462051
HSCB	0.00461333
PRR26	0.00460623
ADM	0.00460431
ANXA5	0.00460206
HACD1	0.00460036
EIF2B4	0.00459928
CD151	0.00459567
MKRN2	0.0045955
OXLD1	0.00459339
WNK1	0.00459175
NUDT18	0.00459004
RELT	0.00458925
CSRNP2	0.00458744
SPAG7	0.00458691
TMEM62	0.00458492
QKI	0.00458479
SLC7A2	0.00458351
ZNF850	0.00458
HADHB	0.00457898
DPF2	0.00457572
ERGIC1	0.00457285
LONP1	0.00456658
SPTBN1	0.00456644
ADAM17	0.00456469
BICD1	0.0045644
CGGBP1	0.00456358
FBXO21	0.00456134
BTBD19	0.00456093
C4orf3	0.0045597
NDUFB1	0.00455941
PDXK	0.00455905
ANKRA2	0.00455793
MKKS	0.00455688
DGKQ	0.00455612
TATDN2	0.00455489
HEPACAM	0.00455273
SDCBP	0.00455216
CEP97	0.00454964
ZNF248	0.00454735
ZNRD1ASP	0.00454485
AGO3	0.00454212
PGD	0.00454019
FLVCR1	0.00453934
C6orf203	0.00453592
IL20RB	0.00453419
SLC7A6	0.00453408
MINAR2	0.00453337
CPLANE1	0.00453317
CINP	0.00453243
MT1F	0.00452816
HEY1	0.00452807
DYNC2LI1	0.00452747
KANK2	0.00452725
ACYP1	0.00452511
CTBS	0.00452239
LRRC20	0.00452045
FTSJ3	0.00451914
HEXD	0.00451911
SEMA3E	0.00451519
SETD4	0.00451194
GTF2IRD1	0.00451137
C5orf46	0.00451122
FOXRED2	0.0045106
GOLGB1	0.00450814
PUS7L	0.00450753
COPS2	0.00450646
PARVA	0.00450631
ZNF747	0.00450585
WHAMM	0.0045043
TM4SF1	0.00450379
TMEM45A	0.00450284
SPATS2	0.00449215
CLIC3	0.00448983
SFT2D2	0.00448943
FKBP10	0.00448764
NPRL3	0.00448735
ANKIB1	0.00448725
KSR1	0.00448372
MLYCD	0.00448296
SLC25A15	0.00448072
PCSK5	0.00448068
BAP1	0.00447824
ZNF629	0.00447731
CDA	0.00447664
AP3S2	0.00447441
TMEM140	0.00447109
FAM20A	0.00446802
XKR8	0.0044669
ZNF467	0.00446596
COPG1	0.0044654
PGLS	0.00446017
ABRAXAS2	0.00445931
HIST4H4	0.00445394
TGFB1	0.00445111
HSD11B1L	0.00445074
RECQL	0.00444948
PIGS	0.00444918
TSPAN18	0.00444908
KLHL5	0.00444649
SWT1	0.00444521
NKTR	0.00444448
SLC39A1	0.00444033
TNPO2	0.00443951
NEK5	0.00443927
FUT4	0.00443646
SSH3	0.00443421
CCDC117	0.004429
THYN1	0.00442873
PNPLA2	0.00442585
C19orf25	0.00442576
ATAD2B	0.0044255
CACNB2	0.00442504
MBTPS1	0.00442445
HDAC11	0.00442213
POU2F1	0.00442063
ALKBH7	0.00441989
SLC25A4	0.00441738
NCOA6	0.00441481
SP3	0.00441357
IP6K2	0.00441179
PDPN	0.00441145
NOTCH1	0.00441131
LDLRAD3	0.00441023
SAMD9	0.00440937
C1orf54	0.00440354
PPIL2	0.00440294
TLN2	0.00440239
PCBP3	0.00440181
CDS2	0.00440116
GRAMD1A	0.00439758
TSPAN14	0.0043954
LAMA4	0.00439377
JADE1	0.0043896
AK3	0.00438869
CTDSP2	0.00438803
ZFYVE26	0.004388
TBC1D15	0.00438696
SLITRK5	0.00438413
STX12	0.00438274
HYPK	0.00438018
IRAK4	0.00437285
ARRDC3	0.00436929
ZNF550	0.00436677
MEAK7	0.00436439
AC010329.2	0.00436234
PIN4	0.00436196
TAX1BP1	0.00435747
TNFAIP3	0.00435711
CMPK1	0.00435515
MLLT3	0.0043534
RNF166	0.00435045
TMEM260	0.00435028
CNKSR3	0.00434889
FN3K	0.00434818
SPIDR	0.00434442
SLC25A19	0.00433789
PHYKPL	0.00433601
IMPA1	0.00433491
GVQW3	0.00433353
CCDC127	0.00433293
CHRM5	0.00433234
ZFP82	0.00433025
GPAA1	0.00432933
CHD6	0.00432756
HMG20A	0.0043273
SNX30	0.00432724
RABEP2	0.00432698
GPT	0.00432594
BBS4	0.00432347
SDF2L1	0.00432255
TRIM25	0.00432138
DYNAP	0.00431011
EAPP	0.00430838
IKZF3	0.00430794
DAPK1	0.00430765
HES7	0.00430602
ABHD5	0.00430557
GTF2H1	0.00430404
CLPB	0.00430259
TMEM254	0.00430059
ALKBH3	0.00429794
SLC6A8	0.00429248
PYGO1	0.00428598
CHRNA9	0.0042834
PPP1R7	0.0042827
AC022080.2	0.00427933
FGD4	0.00427731
HEG1	0.00427614
SEMA4B	0.00427582
PJA1	0.00427477
YEATS2	0.00427269
INTS6	0.00427238
NREP	0.00427233
PLEKHH2	0.00426964
TTLL5	0.00426475
C11orf71	0.00426356
SOCS4	0.00426249
PDHB	0.00426215
CCDC93	0.00425871
PPP6R1	0.00425561
UROS	0.0042541
G6PD	0.00425188
ESS2	0.0042509
SEC11C	0.00424943
PMS2P1	0.00424838
AP4B1	0.00424731
SNTA1	0.00424507
SETD1B	0.0042395
UNC119	0.00423924
KAT2A	0.00423628
WDYHV1	0.00423598
RIPK1	0.00423413
NBDY	0.00423378
TRIM44	0.00423314
UBE4B	0.00422695
TSPAN12	0.00422597
UPF3A	0.00422596
RPP14	0.00422595
TMEM259	0.00422554
MDFIC	0.00422431
CCDC82	0.00422161
IQCC	0.00421638
TGFBI	0.00421417
CETN3	0.00421306
CEP76	0.00420762
ABI1	0.00419799
ARSD	0.00419669
EXOSC9	0.00418889
CREBBP	0.00418801
TNFAIP2	0.00418708
CMTR1	0.00418618
ANKRD30B	0.00418293
AKT1	0.00418226
ARID1A	0.00418016
P4HA1	0.00417878
NLN	0.00417695
REEP2	0.00417557
USP31	0.00417542
ADPRHL1	0.0041738
RNASEH2C	0.0041707
RPS6KC1	0.00416919
C5orf24	0.00416438
NUBPL	0.00416347
JAM2	0.00416332
FAM3A	0.00416172
TWIST2	0.00416135
JOSD2	0.00415865
CGA	0.00415645
TRIM38	0.00415612
CSF1	0.00415523
PECAM1	0.0041532
ARSJ	0.00415276
MESP1	0.00414621
DHX29	0.00414482
FPR1	0.00414329
MANF	0.00414215
RPS6KB1	0.00413752
TENM3	0.00413724
TARS2	0.00413584
WDR20	0.0041349
CYP27C1	0.00413455
ARHGAP11B-1	0.00413233
COIL	0.00413199
CCDC88A	0.00411851
SGSM2	0.00411781
ELF4	0.0041146
CNOT6L	0.0041118
STX18	0.00410987
ACSL5	0.00410648
SLC43A3	0.00410018
HIST1H2BJ	0.00410016
ISY1	0.0040986
ABCB8	0.00409848
INAFM2	0.00409824
ADIPOQ	0.00409801
RALB	0.00409767
FLYWCH2	0.00409674
SCAF11	0.0040955
PRKCI	0.00409219
TRIP4	0.00409208
FAM169A	0.00409157
PRKAA2	0.00408466
SSSCA1	0.00408336
YOD1	0.00407834
TRIM46	0.00407569
RBBP9	0.00407544
CDK5	0.00407365
TMEM80	0.00406715
MEMO1	0.00406698
C8orf33	0.00406638
CBR1	0.00406349
ANAPC10	0.00406344
WASHC4	0.00406246
CABLES1	0.00406143
GGA1	0.00406046
STK11IP	0.0040601
ANKRD52	0.0040597
GYG1	0.00405871
APTX	0.00405558
RPL23AP32	0.00405486
PBX4	0.00405274
EXOC4	0.00405253
AACS	0.00405197
ZNF296	0.00405001
ZNF720	0.00404866
SCAND1	0.0040482
PRRG1	0.00404785
ZNF487	0.00404715
RABGAP1L	0.00404645
POMK	0.00404293
RRP7A	0.00404254
MTRR	0.0040411
GRIPAP1	0.00403836
SCN1A	0.00403768
TRPM4	0.00403423
ALKBH4	0.00403405
LMF1	0.00403162
CBX8	0.00403107
VPS28-1	0.00402936
CCDC191	0.0040263
GNG10	0.00402573
LYST	0.00402439
TLR4	0.00402404
FAM8A1	0.00402252
ERN2	0.0040212
MCMDC2	0.00402051
MMP24OS	0.00401849
RPS2P45	0.00401751
FAM193B	0.00401726
NBPF20	0.00401701
PCIF1	0.00401694
SLC41A3	0.00401516
DHRS9	0.00401349
RAB11FIP1	0.00401067
TFPI	0.00400858
KLK1	0.00400554
HPCAL1	0.00400512
MBD4	0.0040029
PRDM15	0.00400216
PDS5A	0.00400215
H6PD	0.00400171
PITPNC1	0.00400012
MAP2K5	0.00399866
CLNS1A	0.00399812
IMPDH2	0.00399664
UNC13D	0.00399662
LIMK1	0.00399062
GPNMB	0.00398781
TMSB15B-1	0.00398718
TMEM177	0.00398358
RAD9A	0.0039824
PURA	0.00397999
HEXA	0.0039773
WASF3	0.00397666
MRAS	0.00397466
TECRL	0.00397393
ANAPC13	0.0039727
GFAP	0.00397224
BCL2L1	0.003971
AHNAK	0.00396712
CRK	0.0039655
UBL3	0.00396042
PEA15	0.0039593
RSF1	0.00395739
KANK4	0.00395674
TMED5	0.0039565
TRAF3	0.00395426
OPLAH	0.00395334
AC010197.2	0.00395072
DPP7	0.00394905
C1QL1	0.00394836
GDPD5	0.00394761
SMAD2	0.00394718
LRP2	0.00394561
MRPL16	0.00394293
KIF1B	0.00394274
ZNF529	0.00394242
CNDP1	0.00394015
IFNAR1	0.00393999
NINJ1	0.00393649
ATP6V1A	0.00393643
CD81	0.00393489
RIC8B	0.00393283
PCYT2	0.00393203
AKIRIN1	0.0039317
ADD3	0.00392954
MPPE1	0.00392533
MRS2	0.00392319
KCTD7	0.00392137
STAC2	0.00392084
CHAC1	0.00392031
B3GLCT	0.00391891
DHCR7	0.00391648
PLEKHA1	0.00391475
C1orf115	0.0039141
SAXO2	0.00391064
MEGF8	0.00391059
AC015802.6	0.00391015
CD63	0.00390834
FAM234B	0.00390785
RNF216	0.00390452
SH3BGRL3	0.00390416
INAFM1	0.00390368
TBC1D10A	0.0039031
CD70	0.00390199
RABL2A	0.00390194
PHF10	0.00389851
NDUFV1	0.00389605
RALGAPB	0.00389543
PRMT9	0.00389515
CCDC144B	0.00389416
DPYD	0.00389399
PPP2R3A	0.00389148
SIX2	0.00389102
STON2	0.00388838
KHK	0.00388608
GPATCH11	0.00388394
METRN	0.00388389
AL160272.2	0.00387522
HDDC2	0.00386728
DUSP9	0.00386635
C18orf21	0.00386493
POT1	0.00386327
AC117529.1	0.0038627
ATXN3	0.00386157
OR7E25P	0.00385733
PAN2	0.0038573
TGFBR2	0.00385391
NFIC	0.00385388
NSMCE2	0.0038535
LMF2	0.00385347
TVP23C	0.00385257
MTND2P28	0.00385097
STAU1	0.00384973
MYLPF	0.00384665
LRP3	0.00384079
RELB	0.003839
RHOQP1	0.00383789
YAE1	0.00383701
AC118549.1	0.00383661
SMG1	0.00383622
PXMP2	0.00383443
METTL7A	0.00383287
ELAC1	0.0038324
ADARB1	0.00382889
EBLN2	0.00382778
SPCS3	0.00382766
QRSL1	0.0038272
TTLL9	0.00382531
ROBO3	0.00382519
PLXNA3	0.00382432
LMX1B	0.0038215
RPS12P16	0.00381973
RAPGEF1	0.0038195
HFE	0.00381861
AP2A2-1	0.00381822
PAFAH1B2	0.00381752
CTGF	0.00381699
RIPK2	0.00381544
CHMP2A	0.0038154
PDZD2	0.003812
KIFC3	0.0038077
GRHPR	0.00380761
CORO6	0.00380749
MMP28	0.00380676
DNAJC19	0.00380648
BBOF1	0.00380562
TRIM32	0.00380492
BCKDK	0.00380189
SESN3	0.00380058
OR10H5	0.00380013
TBC1D20	0.00379907
MAP2K7	0.00379852
FHIT	0.00379831
SMARCE1	0.00379724
SEC62	0.0037958
COG8	0.0037947
CCDC43	0.00379312
MAP2K2	0.00379244
APOBEC3C	0.00378952
IFIT3	0.00378759
MPI	0.00378745
CYP3A5	0.00378485
ADGRE2	0.00378484
ANKRD10	0.00378433
PARG	0.00378055
RCN2	0.00377952
JAGN1	0.00377925
ABHD6	0.00377241
PCNX1	0.00377223
KIAA1958	0.0037719
SLC2A4	0.00376755
CD44	0.00376702
WHAMMP3	0.0037639
GPR155	0.00376184
VEGFB	0.00375576
MPPED2	0.00375523
SOCS1	0.00375477
TRMT61B	0.00375391
ITM2B	0.00374029
UBE2G1	0.00373973
AC115223.1	0.00373828
CPNE2	0.003738
ZNF143	0.00373715
GPC2	0.00373387
SYF2	0.00373109
ESAM	0.00373044
WDTC1	0.00372815
KCTD20	0.00372705
ZFAND2A	0.00372557
ZNF232	0.00372546
GNPTG	0.00372413
COLGALT1	0.00371906
ATF5	0.00371877
COMMD5	0.00371595
ZNF319	0.00371447
ARL6IP4	0.00371106
C6orf120	0.00371063
C1S	0.00371011
GNAI1	0.0037095
HEATR3	0.00370295
FOXF2	0.00370229
NPEPL1	0.00370183
RNFT2	0.00369956
VWA5B1	0.00369931
RASA2	0.00369916
MAP3K13	0.00369559
C19orf54	0.003694
USP16	0.0036935
GPRASP2	0.00369288
NRG2	0.00369283
PTPN23	0.00368671
ZBED4	0.00368381
RPGRIP1L	0.00368335
CALR	0.00368252
KIAA1755	0.00368193
ADSL	0.00368109
URM1	0.00368033
SSR1	0.00367919
UBA1	0.00367909
AIDA	0.00367908
IL32	0.00367866
ZNF785	0.00367691
SLC35D2	0.00367391
SACS	0.00367306
MRPL34	0.00367299
ESR2	0.00367131
PRKAR1A	0.00366624
APOBEC3H	0.00366594
PLA2G4D	0.00366343
DPP8	0.00366057
AC004057.1	0.00365793
MBLAC2	0.00365416
MARCH8	0.00365079
MAGEF1	0.00364966
SPATA12	0.00364606
CCL26	0.00364589
GALNT10	0.00364388
KIF3B	0.00364361
CHST15	0.00364194
KIAA1841	0.00364177
DAB2	0.00364019
HOXC11	0.0036385
AC000367.1	0.00363733
PRR34	0.00363718
HR	0.00363601
NAGPA	0.00363597
AC009533.1	0.00363206
TDP1	0.00363128
CIRBP	0.00363041
M6PR	0.00362523
PRDX6	0.0036211
PTTG1IP	0.00362013
BRWD3	0.00361562
OGFOD1	0.0036148
ABCG1	0.00361473
NUBP1	0.00361293
JAM3	0.00361273
ZNF575	0.00361136
SDHAF3	0.00360995
IFT172	0.00360952
BTBD1	0.00360793
C4orf48	0.00360511
ADH1B	0.00360509
GARNL3	0.00360308
ASPH	0.00359931
LINS1	0.003599
AMOTL2	0.003599
CNEP1R1	0.00359685
INTS12	0.0035968
KHNYN	0.00359614
NDST1	0.0035955
DMAC2L	0.00359114
UBE2D4	0.00359032
DAPK2	0.00358928
GNA12	0.00358768
NFATC2IP	0.00358761
SPOPL	0.00358419
MROH8	0.00358323
POPDC3	0.00358196
BRD3	0.00358193
DNAJC27	0.00358189
ATIC	0.00357767
EVA1B	0.00357751
SAR1A	0.00357689
CYP20A1	0.00357536
BCL9L	0.00357082
DISP2	0.00356781
C6orf141	0.00356111
CNGB1	0.00356059
ZBTB21	0.00355966
CMC1	0.0035595
OR13I1P	0.00355879
ZFP37	0.00355869
ZNF280C	0.00355201
DCAF13	0.00354995
IRF2BP2	0.00354958
BEX3	0.00354917
ETFA	0.00354899
C12orf66	0.00354852
PLEKHG2	0.00354779
NUDT15	0.00354626
ZNHIT6	0.00354619
COPS6	0.00354301
EPS8	0.00354234
PDLIM5	0.00354184
CUEDC1	0.00353363
KRT10	0.00353313
POLR2J3	0.003533
SEPHS1	0.0035329
NMNAT1	0.00353173
ITGB1	0.00352808
ZNF844	0.00352424
AGAP5	0.00352364
PITX2	0.0035197
DUSP12	0.0035189
IDNK	0.00351825
KRT18P5	0.00351664
MAP3K1	0.00351651
CD68	0.00351517
DMAC1	0.00351246
CPEB3	0.00351205
DCAF4	0.00351018
TIGD1	0.00351002
TXNL1	0.00350812
ELK3	0.00350712
NDUFA11	0.00350643
PI4KA	0.00350259
CRTC2	0.00350041
ADGRD2	0.0034989
KCTD12	0.00349848
HEBP1	0.00349762
CEP19	0.00349467
ATG7	0.00349393
AREL1	0.00349317
LMCD1	0.00349146
ASB18	0.00349121
TBL1XR1	0.00349119
ZNF579	0.00349085
BLOC1S3	0.00348908
ARFGAP2	0.00348784
SLC20A1	0.00348776
AARS	0.00348692
DDB1	0.00348567
LEAP2	0.00348544
VIPR1	0.00348493
MLEC	0.00348439
PEX5L	0.00348274
ATP5MC2	0.00348139
S100A3	0.00348122
APC	0.00347985
WDR35	0.00347794
SPATA13	0.00347784
PCED1A	0.00347627
GOLPH3	0.00347525
ICAM4	0.00347505
CAVIN3	0.00347492
DEFB1-1	0.00347068
ARHGAP17	0.0034697
CYTH2	0.00346856
GLIPR1	0.00346836
GHR	0.00346654
SMC1A	0.00346609
AC005531.1	0.00346292
PCBP4	0.00346214
KXD1	0.0034594
PCYOX1	0.00345888
CLEC16A	0.00345781
PHTF1	0.00344891
GNAS	0.00344756
CARD6	0.00344734
GGACT	0.00344709
PNPLA3	0.0034468
OASL	0.00344609
ZNF669	0.00344448
AC093668.3	0.00344371
CYSLTR1	0.00344313
AMYH02020865.1	0.00344281
ATXN7L3	0.0034423
ARFGAP3	0.00343929
G6PC3	0.00343911
CCDC69	0.0034382
NPIPA1-1	0.00343703
KIAA1549	0.00343394
S100A6	0.00343369
AQP6	0.00342785
VPS26A	0.00342679
DAZAP2	0.00342425
EXOC6B	0.00342383
COQ3	0.00342322
NFIB	0.00342096
PPP1R3G	0.00341893
TRIM23	0.00341872
LRFN4	0.00341854
ZBTB24	0.00341705
ARL2	0.00341546
MUTYH	0.00341029
ATRX	0.0034072
PMP22	0.00340677
NPC2	0.00340385
PRG4	0.00340355
THTPA	0.00340271
BMPR2	0.00339926
TMEM168	0.00339917
TMTC1	0.0033989
SERPINB8	0.00339881
SUCLG2	0.00339376
APOC1	0.00339308
PHC2	0.00339157
LRRC36	0.00339048
MYDGF	0.00338959
CPD	0.00338939
[truncated: 12,960 more rows]

## Sheet: 8.Epithelial Meta Low (cycling)
gene	score
CEP55	0.127571
ATAD2	0.125688
CENPK	0.117221
HIST1H4C	0.114528
MKI67	0.107675
MBD3	0.0991338
MT1F	0.0970878
RPL39L	0.0942586
MCM4	0.0928429
PBK	0.0927378
H2AFX	0.0926722
CCNF	0.0925779
HIST2H2AC	0.0921923
TK1	0.0917629
SGO1	0.0907421
ZNF787	0.0886387
DLGAP5	0.0882185
HMGB2	0.0882048
TOP2A	0.0871848
TSEN54	0.0862013
CTDSPL2	0.0859784
SLC25A46	0.0859464
BIRC5	0.0857413
TIMELESS	0.0851927
CDC20	0.0851298
NUSAP1	0.0842699
GPR155	0.0838669
TCOF1	0.0834892
MZT1	0.0834099
BCL11B	0.0826556
RRM2	0.0826499
HIF1AN	0.081931
ZNF768	0.0810154
RELCH	0.0802974
ST5	0.0792617
CMC2	0.0790392
ATF7	0.0789537
FEN1	0.078402
TFAP2A	0.0781125
HJURP	0.0780338
IRF2BP2	0.0771352
LMBRD1	0.0768396
MEA1	0.0767448
TPX2	0.0765536
OR10H5	0.0761924
PRC1	0.07583
CDH1	0.0757149
KNTC1	0.0754782
LNPK	0.0749347
USP1	0.0748854
ZNF800	0.074653
HIST1H1C	0.0745513
MYBL2	0.0743823
TPST2	0.0743333
TMEM109	0.074069
ZNRF1	0.0736155
ACYP1	0.0735253
KDM5C	0.0731906
MED30	0.073099
DISP2	0.0727904
DGKH	0.0726192
PDZD2	0.0721282
TRIML2	0.0721147
DSN1	0.0718467
MIS18BP1	0.0717725
FBF1	0.0716394
MAD2L1	0.0715308
PKMYT1	0.0714861
FOSL1	0.0710277
TENT4A	0.0704884
SPDL1	0.0700705
CATSPER2	0.0699608
CDKN3	0.0699535
RHNO1	0.0696175
HERC2P9	0.0694624
MUS81	0.0687257
PIF1	0.0684964
MIS18A	0.0684234
VPS26B	0.0682406
ASPM	0.0681485
CMTM4	0.0679493
HSPA14-1	0.0679218
TUBG1	0.0678372
GNAQ	0.0678006
PLK1	0.0676029
MAP3K2	0.0675763
SMC2	0.0673668
LAT	0.0673174
IGSF1	0.0671738
C5AR2	0.067151
CXCL14	0.0669219
C3orf14	0.0669207
TMPO	0.0668372
ADSL	0.0666509
TTN	0.0663587
DSE	0.0663466
NOL6	0.0662428
COA5	0.0661744
TMEM237	0.0660537
CDC34	0.0659105
XRRA1	0.0658283
MAPK9	0.0654395
CHTF8	0.0650953
SMCO4	0.0649047
VANGL1	0.0648241
GALNT10	0.0641942
NR2C2AP	0.0639959
CYLD	0.0639484
SZRD1	0.063942
MAST4	0.0637853
MMS22L	0.0636894
RFC5	0.0636645
E2F1	0.0636023
POMGNT1	0.0635603
IFT27	0.063463
UBE2T	0.0633936
RAB3IP	0.0631025
KIF1C	0.0630279
ALKBH5	0.062835
ZNF382	0.0627646
CDH6	0.0627296
PPM1F	0.0624866
PLA2G4C	0.0621562
AARSD1	0.0616183
MAD1L1	0.0615474
AGGF1	0.0615104
MCM6	0.0614987
PRDM2	0.0612548
SLC11A1	0.0611513
SVIP	0.0611175
MRPL35	0.061072
MCM2	0.0609455
SVBP	0.0609292
AP5B1	0.0609015
DDX11	0.0608487
RAB25	0.0606809
DMWD	0.0606396
CENPN	0.0606353
KCMF1	0.0606263
POLQ	0.0606037
PDZD8	0.060602
ZFR2	0.0605318
ALG1	0.0605119
GPAT4	0.0603424
PCLAF	0.060333
CEP78	0.060325
MORN4	0.0602657
GTF3C2	0.0601464
RPAP3	0.0600103
NIPA1	0.059545
CCSER2	0.0595045
BBS9	0.0594893
REL	0.0594506
CD82	0.0594437
WRB	0.0594207
LAMA3	0.0593564
CKS1B	0.0590591
FDX2	0.0590541
CCDC34	0.0588889
CBX1	0.0588129
CDCA7	0.0587428
ZNF516	0.0587402
TRAPPC11	0.0586838
ARTN	0.0585584
GINS1	0.0584295
DEK	0.0584283
FAM19A2	0.0583889
ALAD	0.058377
B3GALT1	0.0582946
UBE3C	0.0580944
PPP2R5E	0.0580798
LSM11	0.0579176
NIPBL	0.0576686
ZFAND2B	0.0576246
HMGA2	0.0575461
PDS5B	0.0575378
RPS20P22	0.0574759
FUT11	0.0572064
DEPDC1B	0.0571825
ZNF180	0.0571082
CEP120	0.0569449
ZWINT	0.0568216
SLC44A2	0.0567477
MTFR2	0.0565249
CASP2	0.0565246
NRP1	0.0564679
BMP2K	0.0563084
MAPK1	0.0562643
MGAT2	0.0562006
DKK1	0.0561145
HEXIM2	0.0561079
ZBTB3	0.056039
CDT1	0.0559849
CENPF	0.0559141
ANKRD9	0.0559097
SIPA1	0.055907
PBX3	0.0558748
NINJ1	0.0558403
CSNK1E	0.0557722
KNL1	0.0557611
OCEL1	0.0557555
TRABD2A	0.0557086
RRN3P1	0.0556951
JUND	0.0555794
TMEM54	0.0555676
SMAD5	0.0554725
ZNF562	0.0554571
TNFAIP8L1	0.0553725
TRIM56	0.0552293
TENT5B	0.0549758
FAM102A	0.0549433
NECTIN1	0.0548855
UBE2S	0.0548434
CHFR	0.0546705
G2E3	0.0546044
ATP6V1E2	0.0545989
PNKP	0.0545434
NOL7	0.0545267
ZNF106	0.0544648
BATF3	0.0543746
PLEKHG3	0.0543355
TNFRSF9	0.0543281
SNRNP200	0.0542811
EHBP1	0.0542556
FMR1	0.0541752
SEC14L2	0.0541448
HCCS	0.0541327
TUBA4A	0.0540177
MAFF	0.0539955
METTL7A	0.0539813
XPNPEP3	0.0538674
ALCAM	0.0538174
FRG1HP	0.053755
NEMP1	0.0537331
SLC2A1	0.0535709
FAM129B	0.0535337
CREB5	0.0534889
PRRG1	0.0532706
FLOT2	0.0531371
BRCA1	0.0531363
HELLS	0.0530024
RAD21	0.0529492
GFPT1	0.052898
HES4	0.0528728
TTC17	0.0528679
NEK4	0.0527083
DPH7	0.0524083
CENPL	0.0523854
CCL22	0.0523758
RAB3GAP2	0.0523617
BRIP1	0.0523475
COBL	0.0523096
RPSAP52	0.0520471
TMEM266	0.0520123
SLC35G2	0.052004
ARRDC2	0.0519751
COX20	0.0519369
ZMYND19	0.05185
PRR34	0.0518457
ABL1	0.051791
ANKRD54	0.051768
MED17	0.0517161
GADD45A	0.0516932
DCAF17	0.0516151
ZNF616	0.05157
NKIRAS2	0.0515678
KIAA0391	0.0515626
PHTF2	0.0515018
MYCBP2	0.0514422
HNRNPAB	0.0513575
RRM1	0.0513077
WWC1	0.0513062
CENPH	0.0512636
B3GALT5	0.0511955
PEAK1	0.0511622
EPB41L4A	0.0511426
SNX7	0.0511373
YEATS4	0.0511177
IFT52	0.0510918
H1FX	0.0510695
NT5DC2	0.0510509
PHF19	0.0510253
CDK1	0.051018
SOCS4	0.0509637
SEC24A	0.0508326
OAS3	0.0508209
SOCS5	0.0507746
PROM2	0.050764
S100A14	0.0507333
ASF1B	0.0505966
DESI1	0.0505946
ERO1A	0.0505759
NFRKB	0.05055
CNTN2	0.0505042
XPO4	0.0504804
MOCOS	0.0504507
RNASEH2C	0.0502458
CLCN2	0.0502302
PLXNB1	0.0501521
MAPK10	0.0500319
PLPBP	0.0500259
NUP205	0.0499404
FAM129C	0.0499257
PPIEL	0.049905
OTULIN	0.0498933
ZNF227	0.0497899
TRIM66	0.0497715
GINS2	0.0497242
RBM10	0.0496842
MARS2	0.0496206
CARHSP1	0.0495855
MCMBP	0.04952
SLC27A1	0.0494623
ZNF367	0.049449
DCLRE1A	0.0494135
FAM122A	0.0493426
OPHN1	0.0493137
AP3S2	0.0492965
RAPGEF6	0.0492885
CDC25B	0.0491735
GPR107	0.0491717
JADE1	0.0491661
SLC5A6	0.0491618
ELK1	0.0491367
TRIM7	0.0491315
EHBP1L1	0.0491016
CKS2	0.0489754
METTL16	0.0489594
TMEM231	0.0489408
LIG1	0.0489253
ING2	0.048922
C17orf49	0.0488647
PGAP2	0.048853
CLPB	0.0488401
GJB3	0.0487047
TTC7B	0.0486701
DNAJC1	0.0486238
SMAD7	0.0485372
HOMER3	0.0484217
MAPK6	0.0483847
KRTCAP3	0.0483842
AHSA2P	0.0483652
CENPQ	0.0482009
TUBG2	0.0481682
MTMR1	0.0481673
IPO11	0.0481407
FAM110D	0.0481163
TMTC3	0.048088
STT3A	0.0480717
PUS1	0.0480531
LAD1	0.0480259
QRSL1	0.0480252
THAP12	0.047887
CD99L2	0.0478362
TRAPPC9	0.0477358
RNASEK	0.0476566
MAP7	0.0476313
ETV1	0.0476206
TSC22D2	0.0475027
SLC30A5	0.0474886
ATXN7-1	0.0474727
CYB5R4	0.0474572
CDC45	0.0474558
RHBDF2	0.0474267
DHFR	0.0474035
MAD2L2	0.0473767
ABCA13	0.0473477
TMTC4	0.0472942
EXOG	0.0470989
MYCBP	0.0470313
FAM118B	0.0470086
FAXDC2	0.0469023
AC007342.3	0.046836
SOX13	0.0468069
AC012435.1	0.0467946
ALYREF	0.046755
LRR1	0.0467499
NDUFAF4	0.0467218
COL4A2	0.0467153
AP4E1	0.0466846
DPM3	0.0466108
MAP2K4	0.0465908
HP1BP3	0.046554
CDKL1	0.0465411
PHLPP1	0.0465326
ATP23	0.0465267
FOS	0.0465137
UQCC3	0.0465084
ERI2	0.0464694
MXD3	0.0464547
CREBRF	0.0463774
EIF1AD	0.0463653
SPEN	0.0463366
MRPS36	0.0463177
MIDN	0.046293
AKR1B10	0.0462573
TMCO3	0.0462334
NMT1	0.0462311
DYNC1LI1	0.0462223
ATP1B4	0.046121
FOXM1	0.0460897
RNF125	0.046017
PDE3B	0.0459467
ROGDI	0.0459028
POF1B	0.0458767
JUNB	0.0458744
SMC5	0.0458681
IL6R	0.0458343
IRX2	0.045739
DNAJC24	0.0456783
PTTG1	0.0456373
NHLH2	0.0456233
C1D	0.0456017
TWSG1	0.0456
E4F1	0.0455645
PANK3	0.045504
DIP2C	0.0454343
HAMP	0.0453932
UBE4B	0.0453771
GTF3C4	0.045361
NCOA5	0.045315
PNMA1	0.0453114
PQLC1	0.0452713
PRPF4	0.0452638
STARD10	0.0452253
BUD13	0.0452026
BCL11A	0.0451934
CTNNAL1	0.0451897
AP001267.5	0.045124
HDDC3	0.0450989
HAUS5	0.0450535
NCAPG2	0.0450491
INO80E	0.0449482
BTBD6	0.0449473
ZNF286B	0.044883
SUSD6	0.0448627
TMEM220	0.0447964
FMNL3	0.0447252
ZNF503	0.0446804
GFOD1	0.0446708
TIMM10	0.0445866
CHAC1	0.0445399
BCL2L12	0.0445345
SMC4	0.0445146
KCNJ14	0.0444236
SACS	0.0443498
NBPF9	0.0442389
FAM111A	0.0442356
SKP2	0.0442129
RFC1	0.0442121
DGKE	0.0441576
ZFAND2A	0.0441532
FAM57A	0.0441334
PIGO	0.0440978
NOL9	0.0440744
CDCA3	0.0440705
GDPGP1	0.0440686
ZNF34	0.0440679
PIGQ	0.0440462
OR4D9	0.0440284
ZCCHC17	0.0439351
ZNF584	0.0438911
SLC16A14	0.0438537
KLF11	0.0437515
CCDC80	0.0437382
MID1	0.0437095
ZFYVE26	0.0436795
AC024568.1	0.0436622
ZBTB33	0.0436616
CCNJ	0.0436325
GTSE1	0.043523
FOXJ3	0.0435111
C9orf64	0.0434545
HUWE1	0.0434328
SH3BP1	0.0433714
ZBED4	0.0433431
CDS1	0.0433174
RBM19	0.0432928
SCAMP4	0.0432617
ZNF398	0.0432496
AC024918.1	0.0432317
RABEP1	0.043217
H1F0	0.0431551
NCAPH2	0.043145
HOXA10	0.0430797
FAF1	0.0430322
PRKD3	0.0429587
DEPDC1	0.0429501
SH3BP2	0.042926
CPTP	0.0429081
RTN4RL1	0.0428826
ZBTB37	0.04286
PAPLN	0.0428161
IARS	0.0428108
FAM50B	0.0428004
GNB1	0.0428004
KDF1	0.0427829
TRMT10B	0.0427676
RBM12	0.0427028
SCLT1	0.0426979
BDKRB2	0.0426266
MYO10	0.0425816
CTDNEP1	0.042549
SEC11C	0.0425186
NBEAL2	0.0425148
SMC3	0.0424136
GLTP	0.0423971
AAR2	0.0423338
SSBP4	0.042321
DNAAF2	0.0423091
SPATA2	0.042208
TRIO	0.0421912
NSUN6	0.0421812
FRK	0.0421549
PIGR	0.0421093
LMNB2	0.0421091
SORT1	0.0420741
FOXD1	0.0420634
SPICE1	0.0420477
GRK6	0.0420451
SS18L1	0.042043
RBM27	0.0420199
STXBP4	0.042002
NCAPD3	0.0419357
SNX13	0.041918
GOLGA1	0.0419069
MPZL1	0.0418962
VCL	0.0418765
OIP5	0.0418558
SCML1	0.041796
VTI1B	0.0417705
THYN1	0.0417674
DENND5B	0.0417477
WWTR1	0.0417319
BICRA	0.041623
AC133552.1	0.0416087
CREB3	0.0415782
AC027455.4	0.0415234
KIAA0586	0.0415228
C5orf24	0.04152
SNRNP27	0.0414836
ZFP36L2	0.041474
HMGXB4	0.0414518
COG3	0.0414345
SNRNP25	0.0414045
USP7	0.0413745
SVIL-AS1	0.0413717
STEAP3	0.0413371
SOGA1	0.0413325
KCNJ6	0.0413308
SAC3D1	0.0412634
AC104389.4	0.0412517
SLC25A25	0.0412411
TIMM44	0.0412221
MRGBP	0.0412089
AGAP3	0.0411776
TJP3	0.0411032
HEATR3	0.0410864
SLC9A1	0.0410642
FCMR	0.0410265
MYBL1	0.0410128
TSR2	0.0409993
STAMBPL1	0.0409884
PIN4P1	0.0409649
PIAS4	0.04095
LSM14B	0.0409025
RMI2	0.040871
ANLN	0.0408571
TRAF5	0.0408275
ZFP36L1	0.0408093
CEP152	0.0408067
RIPK2	0.0408049
IRGQ	0.0407487
ZNF525	0.0407059
CATSPERZ	0.0406933
MGAT1	0.0406707
WDR34	0.0406503
EDA	0.0405616
CDR2	0.0405571
EIF2B1	0.0405523
RFX7	0.04052
YRDC	0.0405053
KIAA0753	0.0404823
ISPD	0.0404748
EPB41	0.0404086
AKAP6	0.0404067
MED13L	0.0403803
PHC3	0.0403732
LMO4	0.0403184
POMGNT2	0.040318
OGFRL1	0.0403046
SH2D2A	0.0402479
CHPT1	0.0402212
MEAF6	0.0402154
ZNF3	0.040179
ZNF789	0.0401547
WDR5B	0.040153
UCK1	0.0401051
NUDT14	0.0400624
GSDMB	0.0400486
CDC6	0.0400252
SIAH2	0.0400177
FGF7P6	0.0400141
GK5	0.0400116
DTD2	0.039913
CASKIN2	0.0398904
DSTNP2	0.0398438
TFAM	0.0398343
ADAMTSL3	0.0398249
PARPBP	0.0398198
PNPO	0.0397951
CENPX	0.0397867
CCDC15	0.0397779
ELOVL7	0.0397714
SLX4	0.0397692
DENND6B	0.0396688
POP7	0.0396502
SAP30L	0.0396172
GIN1	0.0395914
MAGEF1	0.039582
PPTC7	0.0395501
DICER1	0.0395179
B4GALT3	0.0394647
HEATR6	0.0394377
NSUN5P1	0.0394246
UBR4	0.0393813
IMPDH1	0.0393646
SLC25A16	0.0393638
ARHGEF39	0.039338
MCM5	0.0393227
POLA2	0.0393222
UBE2C	0.0393211
BTN3A2	0.0392856
CAPN15	0.0392398
REEP4	0.0391983
F8A1	0.0391858
LRP3	0.039148
PDK2	0.0391451
CYP3A5	0.0391293
DYNLL2	0.0391234
CYB5A	0.0391133
KDELR3	0.0391095
LAMTOR3	0.0390454
RANGRF	0.0390309
MISP	0.038968
EPCAM	0.0389453
SLC47A1	0.0389171
EXTL3	0.0389147
DNAJC21	0.0389005
H2AFY2	0.0388799
ACD	0.0388573
THOC6	0.0388495
AACS	0.0388454
ASNSD1	0.0388406
ITGAD	0.0388125
ADPRHL2	0.0388103
PINX1-1	0.0387778
SMIM10L1	0.0387672
LYSMD4	0.0387515
C1QTNF6	0.038747
CCNA2	0.0387209
DBF4	0.0387093
ATP2C1	0.0386852
PPP1R37	0.0386385
GMPPB	0.0386226
MAPK13	0.0386182
SH3GLB2	0.0386067
TMEM245	0.0386064
MOCS2	0.0385638
LRIG2	0.0385573
AC007906.2	0.0385414
MYO1F	0.0385344
RECQL	0.0384973
GTPBP1	0.0384937
TCEANC	0.038491
H2AFZ	0.0383186
OR2L5	0.0382916
BUB1B	0.0382053
SNRK	0.0381898
RFC3	0.0381828
TRNT1	0.0381464
KLHDC4	0.0381162
IFRD2	0.0380939
TICRR	0.038081
KIAA1551	0.038053
ADH1B	0.0380411
RAMAC	0.0380404
MORC2	0.0379809
SERINC5	0.0379609
ABHD6	0.037899
ALKBH3	0.0378831
TTLL12	0.0378749
SPN	0.037866
DPF1	0.0378586
FCGR2A	0.0378301
SFT2D2	0.0378159
NCOR1	0.0378123
C7orf26	0.0377812
GSK3A	0.0377762
N4BP2	0.0377036
ENOPH1	0.0376868
CCDC6	0.0376648
ASH2L	0.0376432
CCDC88A	0.0376279
BAP1	0.0376085
RABL6	0.0376007
EPS15	0.0375962
HMGN2	0.037529
DDIAS	0.0375183
AURKB	0.0375157
RAP1GDS1	0.0375116
EDEM1	0.0374843
MEN1	0.0374567
TEX30	0.0374475
DHX32	0.0374289
PTPDC1	0.0374133
RNF141	0.0374107
ZNF770	0.03741
UBAC1	0.0373748
STK11	0.0373707
TSC2	0.0373283
TMEM60	0.0373111
FZD3	0.0372584
NFX1	0.0372572
CYSRT1	0.0372544
TRIM72	0.0372541
PARP6	0.0372255
ZNF655	0.0372239
MT1X	0.0372174
UHRF1BP1	0.0372069
U2AF1	0.037156
SLC38A6	0.0371458
PLEKHA8	0.0371444
UPF2	0.0371402
ERF	0.0371313
WWC3	0.0371279
ZNF688	0.0371205
GPR161	0.0371118
SARDH	0.0370639
SPON1	0.0370568
CDKN2D	0.0370508
SRGAP2B	0.0370443
PRKN	0.0370264
NME6	0.0370214
THAP4	0.0370106
INPP5B	0.0369964
RPL17	0.0369369
SLC25A4	0.0369016
ENTPD4	0.0369013
DOCK7	0.036898
TBCE	0.0368893
CAMK2N1	0.0368686
PGF	0.0368551
RPS6KB2	0.0368022
MND1	0.0368018
BCL2L13	0.0367962
AC010733.1	0.0367885
CHCHD6	0.0367863
ITPR2	0.0367758
LSM4	0.036761
SREK1IP1	0.0366873
SMARCA4	0.0366802
H2AFV	0.0366568
DARS2	0.0366523
MRPS6	0.0366327
PMS2CL	0.0366322
PCNX3	0.036619
SIM2	0.0366056
PLXNA2	0.0365976
TMEM130	0.0365647
ABLIM1	0.0365621
MRTFA	0.0365325
OXR1	0.0365109
ING1	0.0364988
CLK3	0.0364385
AKAP7	0.0364251
DIAPH1	0.0364186
ATG5	0.0363843
ZFP91	0.0363718
ARHGAP21	0.0363297
ATP10D	0.0363283
OR7E122P	0.0362733
KIF14	0.036272
MLLT1	0.0362694
RPSAP48	0.0362189
ZNF347	0.0362124
TANK	0.0361916
WBP2NL	0.0361838
CENPI	0.036183
SNX14	0.0361729
MBP	0.0361617
SMAD2	0.0361448
SLAIN2	0.0361163
GPI	0.0361134
CRELD2	0.0361111
ANP32E	0.0361048
SLC25A40	0.0360975
TEDC1	0.0360829
AC007240.1	0.0360762
MAPK12	0.03604
SMC1A	0.0360364
F12	0.0360347
HSPH1	0.0360187
ZC3H4	0.0360065
SMAP1	0.0359861
STAC2	0.0359804
HIRIP3	0.0359384
USP26	0.035926
ARF6	0.0359211
AC118549.1	0.0359206
DHPS	0.0358834
FARP2	0.035852
RUNX2	0.0358449
PAFAH2	0.0358424
ENTR1	0.0358411
RIN3	0.0358376
FNBP1P1	0.035818
ZNF695	0.0358095
PVR	0.0357893
KIF4A	0.0357818
MB21D2	0.0357532
TCTEX1D2	0.0357316
RACGAP1	0.0357286
CHMP4C	0.0356939
PPM1N	0.0356922
RNF170	0.0356686
RNPC3	0.0356526
HIST1H4J	0.0356265
DCLRE1B	0.0356264
CCDC174	0.0356264
ADAT1	0.0356179
HMGA1	0.0355986
OSBPL8	0.0355828
HOOK1	0.0355738
PPP1R12B	0.0355602
PKN2	0.0355173
SETD1A	0.0355071
LSR	0.0354843
ASXL1	0.0354794
EPM2A	0.035453
GCN1	0.035446
MTBP	0.0353881
TICAM1	0.0353715
MXD1	0.035343
PPP4R2	0.0353407
ATP2C2	0.0353365
MT-ATP8	0.0353329
SLC7A5	0.0353275
ANKRD10	0.0352988
TBC1D14	0.0352918
RPL3L	0.0352776
UBE3A	0.035258
GEMIN7	0.0352375
DUSP9	0.0352323
CDS2	0.035222
CSE1L	0.0351922
OPN3	0.035183
ANAPC5	0.0351774
DTYMK	0.0351761
ZNF713	0.035146
TSC22D3	0.0350854
EXO1	0.0350845
PGP	0.035081
SRF	0.0350733
C12orf4	0.0350512
NUP88	0.0350036
C12orf75	0.0349986
MCM10	0.0349917
CTSF	0.0349502
KNSTRN	0.034942
SETD3	0.0349391
WDR76	0.0348859
KCTD3	0.0348812
ACTR5	0.0348626
TUT4	0.034859
CHST14	0.0348437
ARHGAP17	0.034831
UNC5B	0.0348259
STPG1	0.0348169
SLC30A10	0.0347979
MRM2	0.0347847
C16orf72	0.0347716
TRAF4	0.0347716
APPL1	0.0347478
UEVLD	0.0347138
CENPU	0.0347105
TEDC2	0.0346831
DCTPP1	0.0346776
HNRNPUL2	0.0346769
EYA1	0.0346605
PDLIM1	0.0346581
PCDH11Y	0.0346528
NPTN	0.0346525
SULT1A1	0.0346512
ITGB1BP1	0.0345998
HNRNPUL1	0.0345939
RNA5SP151	0.0345924
DOP1B	0.0345796
VAV2	0.0345459
ADCK1	0.0345449
PHGDH	0.0345423
CPSF4	0.0345375
TBC1D32	0.0345364
PUSL1	0.034534
NUF2	0.0345261
ULBP1	0.0345242
GOPC	0.0345176
ARNTL2	0.0345107
REEP3	0.0344623
CCBE1	0.0344486
MBTPS2	0.0344237
LSM6	0.0343984
HOOK3	0.0343817
AQP11	0.0343734
DNM2	0.0343341
HRK	0.0343316
PTCD2	0.0343294
LRBA	0.0342969
CTU2	0.0342803
CHCHD4	0.0342749
RHBDF1	0.0342362
ARFIP1	0.0342067
SIGLEC8	0.0341943
THAP11	0.0341828
HAUS7	0.034178
DGKZ	0.0341748
TMEM99	0.0341708
UPP1	0.0341362
AC009120.1	0.0341156
CCAR2	0.0340719
POLR3K	0.0340522
SAMD5	0.0340312
TMEM243	0.0340279
MDH1B	0.0340113
FRMD4A	0.0339754
CPB1	0.0339733
DHX35	0.0339585
EPB41L4B	0.033956
BRF1	0.0339356
PPP1R2	0.0339345
SLC19A1	0.0339229
LRRCC1	0.0339104
AUTS2	0.0339073
ZNF275	0.0338793
PDE11A-1	0.0338544
SIAH1	0.033843
RALGPS2	0.0338415
MAGI2	0.0338218
CRY1	0.0338056
EIF4G1	0.0337936
RHOQP1	0.0337619
ENTPD5	0.0337619
TCF7	0.0337491
C5orf30	0.0337378
TNKS2	0.0337364
RSPRY1	0.0337362
COBLL1	0.0337036
ASB13	0.0336965
SNRNP35	0.033633
HDAC7	0.0336143
SPAST	0.033609
FOXC1	0.0335914
ADGRG2	0.0335899
HDAC8	0.0335798
C12orf43	0.0335676
MLST8	0.0335517
OR7E25P	0.0335424
ATP8B3	0.03354
MORN2	0.033539
CLPTM1L-1	0.0335293
PPP5C	0.0334865
STK33	0.0334835
PUM2	0.0334625
SPATA12	0.0334601
SMG1	0.0333914
DCP2	0.033381
UBN2	0.0333511
FURIN	0.0333509
DLG1	0.0333107
NOS1AP	0.0332849
SH2D6	0.0332779
LPIN3	0.0332701
AC022414.1	0.0332487
ING5	0.0332366
CA11	0.0332326
DSC3	0.0332041
AC008038.1	0.0331979
THEM6	0.0331831
S100A2	0.0331803
TGFBR3L	0.033174
ZNF397	0.033166
GPAM	0.033147
VGF	0.0331452
ZNF432	0.0331392
BROX	0.0331309
MOSPD2	0.0331228
SMIM4	0.0331152
EGR1	0.0330908
CYB5RL	0.0330879
RHOT2	0.0330782
CSF2	0.0330651
DHTKD1	0.0330585
DDX10	0.0330566
LYRM2	0.0330471
ALDH1B1	0.0330355
Z93929.1	0.0330261
VDAC1P8	0.0329958
DLL3	0.0329923
IDNK	0.0329883
TRIM52	0.0329814
ALG11	0.0329627
ARFGEF1	0.0329015
SP2	0.03289
MALSU1	0.032879
RCOR1	0.0328778
TRPC4AP	0.0328741
MPPE1	0.032866
AKR1A1	0.0328566
EVI5	0.0328514
RAB3IL1	0.0328482
TAF7	0.0328357
PCNX2	0.0328236
SLC12A8	0.0328018
KIF20B	0.0327953
NFIB	0.0327842
AC087721.2	0.0327638
PLK5	0.0327591
ASB4	0.0327326
FAM208B	0.0327324
GABPB2	0.0327293
CYP46A1	0.0327288
CCDC59	0.0327236
MAVS	0.0326954
TSPAN10	0.0326802
CNTNAP3	0.0326792
BLOC1S1	0.0326537
YIPF6	0.0326476
TUBGCP2	0.0326435
TEX261	0.0326133
FAM207A	0.0326022
TBC1D12	0.0325769
GATC	0.0325577
ADIPOQ	0.0325479
PHF12	0.0325452
TPRA1	0.0325049
PPM1D	0.0324992
SNX27	0.032488
ZNF670-ZNF695	0.0324749
EID3	0.0324639
CHRM5	0.0324338
CDH7	0.0324294
SMARCAD1	0.032412
GPATCH8	0.0324107
C17orf67	0.0324062
FCN1	0.0324014
AGO4	0.0324009
MICU1	0.032367
ITGA7	0.0323223
DPM2	0.0323022
DMC1	0.0322778
ENDOG	0.0322736
PGBD4	0.0322651
BBIP1	0.0322532
SLC37A1	0.03225
WBP11	0.0322221
MAGED1	0.0322173
TTC32	0.032214
SUDS3	0.0322069
PPIH	0.0321933
HTR7	0.0321836
CYFIP1	0.0321782
UNK	0.0321764
FBXL4	0.032172
LIMD1	0.03217
SEPHS2	0.0321557
HIST1H1E	0.0321486
PDXDC2P	0.0321399
SPRY1	0.0321366
MAT2B	0.0321353
PPIP5K1	0.0321192
NCOA3	0.0321151
ABO	0.0321054
SPSB1	0.032103
ODC1	0.0320945
UBA2	0.032082
EMBP1	0.0320714
IFRD1	0.0320464
CEP131	0.0320354
CDPF1	0.0320293
PPP2R5A	0.0320285
GEMIN6	0.0320158
GNA12	0.032011
MCF2	0.0319967
POGK	0.0319832
TTC23	0.0319822
OCIAD2	0.0319746
AL807752.1	0.0319656
MYO1D	0.0319359
DENND1A	0.0319089
PIWIL3	0.0319007
TP73-AS1	0.0318861
SNX18	0.0318492
NGLY1	0.0318363
STN1	0.0317956
DHX9	0.0317932
CMSS1	0.0317838
SCAND2P	0.0317659
CSNK2A1	0.0317199
ANXA8	0.0316941
PITPNC1	0.0316872
ZNF281	0.0316871
NMNAT2	0.0316852
BCCIP	0.0316697
TOLLIP	0.0316693
APH1A	0.0316693
UGT1A1	0.0316542
SMPD2	0.0316503
PLXDC2	0.0316426
MAP4K5	0.0316396
C12orf73	0.0316335
EYA3	0.0316231
BRD1	0.0316178
SLC39A14	0.0315947
CBX4	0.0315611
CREB3L4	0.0315511
LTBP1	0.0315392
GOLGA2P5	0.031538
DNAJC7	0.0315122
EMC10	0.0315039
TARBP1	0.031485
POGZ	0.0314778
CRYBG2	0.031457
USP38	0.0314453
BICDL1	0.0314414
MAP3K1	0.0314067
CCDC86	0.0314007
OSBPL9	0.0313884
RUSC1	0.0313754
H3F3AP2	0.0313741
SGSM1	0.0313683
AP3B2	0.0313504
DPY19L1	0.0313495
POLR2J	0.0313429
HINT3	0.0313341
MBNL1	0.0313146
POU5F2	0.0313041
ZKSCAN1	0.0312882
BRAF	0.0312869
SUCO	0.0312847
DDX54	0.0312825
TACC3	0.0312702
BAG2	0.0312532
RNFT2	0.0312493
IKBKB	0.0312445
MITF	0.0312126
TMEM116	0.0312017
PALB2	0.0312008
POLE	0.0311628
CENPBD1P1	0.031139
DAZAP1	0.0311292
MAP2K1	0.0311157
PLCG2	0.031102
SSNA1	0.0310944
TJP2	0.0310857
PACSIN3	0.0310813
CEP128	0.0310544
ZBTB48	0.0310504
TMEM127	0.0310404
MAGOHB	0.0310101
IKZF5	0.0309925
PRR12	0.0309855
PLAC8	0.030978
CDK2AP2	0.0309576
FKTN	0.0309377
ZFP3	0.0309248
FANCA	0.0309181
APOPT1	0.0309063
UCHL1	0.0308916
NAIF1	0.0308719
GAS2L3	0.0308632
ICE1	0.0308603
FAM241A	0.0308479
SELENOK	0.0308367
UGDH	0.030826
ATG16L2	0.0307889
TFCP2	0.0307811
ARSB	0.0307659
ANKS3	0.0307471
TMEM269	0.0307467
ZNF146	0.0307396
TUBGCP3-1	0.0307319
CCDC192	0.0307256
C19orf48	0.030702
RNF111	0.0306964
DCUN1D4	0.0306879
C9orf40	0.0306698
SFXN5	0.0306685
TMEM213	0.0306532
C11orf68	0.0306419
CHN2	0.0305969
NR2F2	0.0305943
SBSPON	0.0305708
ZNF407	0.0305508
TRPM7	0.0305398
ZC3H8	0.0305364
FGFR2	0.0305356
SH3BP5L	0.030529
SYK	0.0305268
LARS2	0.0305114
PBDC1	0.0305059
KDM2B	0.0304774
GGCT	0.0304603
CD276	0.0304296
LRP5L	0.03041
DNAJC19	0.0303995
DTL	0.0303681
ACACA-1	0.0303628
ZNF726	0.0303573
MRPL18	0.0303499
TNFSF15	0.0303421
EMC8	0.0303415
MPG	0.0303372
DGCR6L	0.0303147
ANKRA2	0.0302975
ABCC9	0.0302685
POU2F3	0.0302458
RPS2P45	0.030237
N4BP2L2	0.0302314
TMEM106C	0.0302304
LYRM7	0.0302255
PCNX4	0.0302165
RECQL4	0.030164
SLF1	0.0301622
GOLGA5	0.0301616
USP29	0.0301417
HINFP	0.0301137
IWS1	0.0300882
CHD1	0.0300839
UBXN8	0.0300771
ARL5A	0.0300672
RCL1	0.0300643
ULK4	0.0300228
VRK3	0.0300167
SCUBE3	0.0300055
TYW3	0.0299973
SLC16A4	0.0299832
CACNG2	0.0299765
FOXP1	0.0299504
POLR1A	0.0299487
VLDLR	0.0299338
SREBF1	0.0299035
GLO1	0.0298767
KCNG1	0.0298697
HDAC3	0.029865
AURKA	0.0298583
TXNDC16	0.029843
YIF1B	0.029833
KIF3B	0.0298082
DVL2	0.0297334
RHOBTB2	0.0297215
MTHFD2P1	0.0297172
UBE4A	0.0297018
GDPD1	0.0296993
LTO1	0.0296966
CCDC157	0.0296946
COL16A1	0.0296859
CBX5	0.0296567
ADGRV1	0.0296558
NAXE	0.0296475
SEPT9-1	0.0296453
SIRT6	0.0296333
ECT2	0.0296211
RNPEPL1	0.0296039
CLCN4	0.0295979
KLHL12	0.029584
NABP2	0.0295662
AC132942.1	0.0295307
OR4F17	0.0295237
HMCES	0.0295171
FNIP2	0.029486
TSTD2	0.0294685
INPP4B	0.0294556
SLC2A4	0.0294533
ZC3H6	0.0294494
THAP7	0.0294338
ACOT2	0.0294084
STK17B	0.0294044
WDSUB1	0.0293929
FAM200B	0.0293913
VPS4A	0.0293841
SLC25A19	0.0293791
AL133260.1	0.0293674
TLR5	0.0293551
RPL24P2	0.0293524
MSH3	0.0293511
NXT1	0.0293267
MYO15A	0.0293174
PARS2	0.0292693
PIEZO1	0.0292505
KRT5	0.0292469
GTF2H2C	0.0292399
NAA50	0.0292394
BBC3	0.0292189
SMIM15	0.0292048
RBM34	0.0291902
RAB38	0.0291819
PLSCR1	0.0291808
ZBP1	0.0291792
EIF5	0.0291741
XPO1	0.0291741
USP19	0.029165
NR3C1	0.029165
RABGAP1L	0.0291437
C7orf50	0.0291384
SPAG9	0.0291321
SYNPO2L	0.0291306
GNB1L	0.029129
OR5AU1	0.0291257
LRCH1	0.0291028
POLR3H	0.0290951
MFSD4B	0.0290741
ZNF556	0.0290505
SPOUT1	0.0290349
ZSWIM7	0.0290157
NUAK2	0.0289927
ZNF441	0.0289704
SLC2A8	0.0289692
COG8	0.0289666
STYX	0.0289647
TRIM68	0.0289616
OPLAH	0.0289349
PTPN7	0.0289319
VKORC1L1	0.0289299
OR2M3	0.0289278
OSGIN2	0.0289219
ZSCAN26	0.0289201
ASPH	0.0289103
USP25	0.0288985
KIF18B	0.0288976
FAM214B	0.0288905
MNS1	0.0288772
CCDC14	0.0288557
RPRD1B	0.0288537
AKIP1	0.0288418
SGK494	0.028841
TMEM185B	0.0288201
SORBS1	0.0288143
ARL4C	0.0288022
RABL2B	0.0287595
SLC31A2	0.0287558
ARFGEF2	0.0287552
STAG2	0.0287538
ATCAY	0.0287429
CTBP2	0.028737
CENPW	0.0287256
SH2B2	0.0287008
RDH10	0.0286437
TSR3	0.0286085
RBM17	0.0286051
IL11RA	0.0285984
CD209	0.0285974
TTF2	0.0285973
EBAG9	0.0285759
NLE1	0.0285602
METRN	0.0285597
GPN3	0.0285392
KHDRBS3	0.0285369
FAM76A	0.0285342
HES1	0.0285332
RRBP1	0.0285144
UNC13C	0.0285127
GUSB	0.0284935
HDAC6	0.0284916
BCL7C	0.0284767
TUBA1B	0.0284536
RBM48	0.028441
LYAR	0.0284313
RASSF3	0.0284247
CARS-1	0.0284152
SBF2	0.0284079
PFKFB2	0.0283931
ANKS6	0.0283893
CFAP54	0.0283705
SEC14L6	0.0283517
PPAT	0.0283403
WAS	0.0283388
RABIF	0.0283349
MFSD9	0.0283159
HIST1H2BN	0.0283125
TUSC3	0.0283051
CCDC125	0.0283026
ASB6	0.0282969
RPLP0P2	0.0282793
RASGRF1	0.0282718
YWHAH	0.028257
RFX1	0.0282528
ADCY6	0.0282341
CCDC169	0.0282285
IKZF3	0.0282243
UBASH3B	0.0282228
MED29	0.0282207
RNF43	0.0282199
VMAC	0.028197
ZNF585B	0.0281824
AGO1	0.0281805
RTL8B	0.0281742
ZNF324B	0.0281711
MAP3K7	0.0281639
KANTR	0.0281573
BTNL9	0.0281544
FLVCR1	0.0281525
EVA1A	0.0281415
FAM161A	0.028134
SEMA5B	0.0281191
RPS6KA4	0.0281179
FAM120AOS	0.0281106
ANGEL1	0.0281098
OR7E91P	0.0281096
EREG	0.0281096
GALNT7	0.0281036
USP12	0.0281003
LARP4B	0.0280929
ZNF205	0.0280705
DBF4B	0.0280654
RALY	0.0280502
HSD11B2	0.0280366
GADD45G	0.0280338
DUT	0.0280192
HS6ST2	0.0279973
PIGN	0.0279956
PLEKHA5	0.0279673
SLC13A4	0.0279623
FRYL	0.027929
UNC119B	0.0279091
FGFR1OP2	0.0279024
PRRG4	0.0278966
CTCF	0.0278913
LINC02210	0.0278893
C1orf52	0.0278871
CCDC85B	0.0278838
FGD1	0.0278744
AP1B1	0.0278743
SLF2	0.027872
ZNF772	0.02787
RPL34P27	0.0278591
IL6ST	0.0278565
USP9Y	0.0278411
FUCA1	0.0278253
ARPIN	0.0278097
PUM3	0.0277981
TMEM183A	0.0277895
AC011043.1	0.0277856
TUBD1	0.0277776
ATP2A2	0.0277581
DCUN1D2	0.0277438
SGCB	0.027732
PTPN4	0.0277142
COP1	0.027687
GTF3C1	0.0276683
CCNE1	0.027667
AC010326.4	0.0276637
TROAP	0.0276312
BMP8B	0.027626
PSD4	0.0276209
ZC3HAV1L	0.0276189
NOSIP	0.0276096
FOXRED2	0.0275999
METTL8	0.0275923
ST8SIA1	0.0275833
PPIAP53	0.0275766
SHISA9	0.0275715
THSD4	0.0275713
PURA	0.0275637
AC092718.8	0.0275583
STRIP1	0.0275466
WASH3P	0.027536
PPP1R8	0.0275319
RECQL5	0.0275298
LRCH4	0.0275295
RBM23	0.0275293
CNOT6	0.0275014
KCNMB1	0.0274883
BRD4	0.0274851
LILRB5-3	0.0274703
CEP250	0.027467
WBP1	0.0274449
NKAP	0.0274382
ZBTB47	0.0274357
PRADC1	0.027429
SH3PXD2A	0.0274171
TMEM105	0.0274115
SQSTM1	0.0274099
ADAR	0.0273964
TDP1	0.0273889
NHS	0.0273878
RMDN3	0.0273835
PFN1P2	0.027383
IFT22	0.0273804
SIKE1	0.0273691
SPTAN1	0.027313
ZNF668	0.0273062
WASHC1	0.0272918
C1orf122	0.0272893
GREB1	0.027283
CEBPD	0.0272612
RPL37	0.0272605
USP16	0.0272572
CEMIP2	0.027257
FBXO7	0.0272533
SLC44A3-AS1	0.0272125
ACSM6	0.027194
ADGRG6	0.0271866
C1orf123	0.027185
ARHGEF5	0.027184
UBE2W	0.0271556
SFMBT1	0.0271402
CLUL1	0.0271396
FANCI	0.0271356
INO80B	0.0271194
MDN1	0.027118
TTC33	0.0271124
AZIN1	0.0271025
KIF2A	0.0271019
FAM32A	0.0270979
PGAM5	0.0270939
MAP3K5	0.027088
ZNF793	0.0270824
SUGT1P3	0.0270745
INF2	0.0270621
TANC2	0.0270581
AKT2	0.0270492
SMYD4	0.02703
RPL31	0.0270249
TCAIM	0.0270172
GSTM3	0.027017
MRPL55	0.0269881
OR2T12	0.0269853
CHST12	0.0269841
RHPN1	0.026976
FAM221A	0.0269709
ZDHHC4	0.0269568
CEP85L	0.0269453
ZNF248	0.0269384
C15orf41	0.0269208
GMPR	0.026905
MED28	0.0269017
SELENOS	0.0268877
AJAP1	0.0268869
CNTROB	0.0268766
MAP3K11	0.0268729
TVP23B	0.0268701
MPP5	0.0268599
MRPS17	0.0268597
RNF145	0.0268524
AL137803.1	0.0268508
PTK7	0.0268453
INTS11	0.0268406
DCAF12	0.0268335
CCNQ	0.0268239
PCNX1	0.0268231
TECR	0.0268129
POLE3	0.0267997
TMC2	0.0267721
MVB12A	0.0267715
CYP24A1	0.026749
ZNF292	0.0267452
AGO3	0.0267299
COPRS	0.0267263
ZNF716	0.0267142
ZHX2	0.0267067
MCM8	0.0267011
PDCD11	0.0266822
FMNL2	0.0266782
FAM131C	0.0266778
RAD1	0.0266761
GTF2IRD2	0.0266732
HTT	0.0266378
ARPC4	0.0266267
L3MBTL1	0.0266248
CYB561D2	0.0266246
FEM1B	0.0266128
CMBL	0.0266111
SOX6	0.0265977
CIDECP	0.0265917
TMEM56	0.0265643
SLC35E3	0.0265608
PDE6D	0.0265566
LRFN4	0.0265516
PRCC	0.0265487
RPL26L1	0.0265484
TERF2	0.0265478
MAN2B2	0.0265446
CA5B	0.0265105
CHRNA7	0.0265045
ZNF587	0.0265025
PIK3R4	0.0264993
ING4	0.0264816
DNER	0.0264805
ZC3H13	0.0264359
C1orf61	0.026422
UBE2M	0.0264146
LEAP2	0.0264018
CRTC2	0.0263807
ZNF428	0.0263689
CASC3	0.0263687
ALKBH2	0.0263661
ZNF738	0.0263511
RNF126	0.02635
CCDC27	0.0263483
RPIA	0.0263478
HDGFL3	0.0263421
MDM1	0.0263371
FAM161B	0.0263189
ADAM10	0.0263136
PCTP	0.0263133
GJC1	0.0262929
SAPCD2	0.0262768
ZNF131	0.0262643
CMTM7	0.0262448
UBOX5	0.0262351
CORO1A	0.0262274
DUSP5	0.0262208
NMNAT3	0.0262115
CDKN1A	0.0262108
MT1JP	0.0262077
RNF166	0.0262036
KLHL35	0.0261965
BNIP1	0.0261881
SUPT16H	0.0261865
SNRPG	0.0261802
ZDHHC12	0.026179
ARHGAP39	0.0261731
PPCDC	0.0261649
STRN4	0.0261557
PITHD1	0.026149
SAMD8	0.0261453
GATD3A	0.026132
ABCB9	0.0261301
TBC1D10B	0.0261261
GBX2	0.0261025
KLHL4	0.0260829
COQ7	0.0260816
CHTOP	0.0260783
ARHGAP19	0.0260713
ERAL1	0.0260675
WASF2	0.0260591
BIK	0.0260406
BBX	0.0260404
PTGES2	0.0260373
RYBP	0.0260321
C12orf76	0.0260295
ZNF326	0.0260254
C2CD3	0.0260223
SNX1	0.0260011
CARMIL1	0.0259979
SRSF7	0.0259844
ZNF37BP	0.0259828
ACOXL	0.0259792
ATF7IP2	0.0259591
LSM3	0.0259538
GRPEL2	0.0259526
RPUSD1	0.0259438
C12orf45	0.0259367
PSRC1	0.0259329
ATP11A	0.0259152
SMIM29	0.0259103
MANBA	0.0259063
RSPH3	0.0258624
MAPKAP1	0.0258553
PKP1	0.0258377
ARAF	0.0258247
METTL17	0.0258215
FAM216A	0.0258077
SEMA3F	0.0258031
MSR1	0.0258016
NME9	0.0257475
FAM199X	0.0257357
PRELID3B	0.025734
THUMPD3	0.025728
CDC37L1	0.025727
NMT2	0.0257134
SLC9A3R1	0.0256987
FOSB	0.0256966
NRGN	0.0256801
CIAO2A	0.0256447
FAM84A	0.0256205
MYZAP	0.02562
ZFYVE19	0.025614
ZNF384	0.0256113
AL135905.2	0.0256049
AC022080.2	0.0256008
SMURF2	0.0255988
AC008267.2	0.025594
DOK7	0.0255877
C1orf21	0.02557
HERPUD2	0.0255536
SLBP	0.0255472
BAK1	0.0255451
MEX3D	0.0255415
AAMP	0.0255318
RIMS2	0.025513
TMEM107	0.0255114
AC004057.1	0.0255105
ATXN2	0.0255092
EYA2	0.0255001
PSMC3IP	0.0254799
FANCL	0.0254617
SLCO3A1	0.0254496
ZNF876P	0.0254384
AL138799.3	0.0254294
CD33	0.0254049
SIVA1	0.0254007
PSIP1	0.0253617
HOMER2	0.0253597
ZNF524	0.0253485
VAMP4	0.0253381
ADI1	0.0253378
C2orf15	0.0253228
VOPP1	0.0253161
NOMO1-1	0.0253071
CDC23	0.0252675
SLC38A10	0.0252661
TRMT61B	0.0252656
HTR1D	0.0252623
RCAN1	0.0252456
RNF103	0.0252306
DNAJC2	0.0252265
RHOT1	0.0252159
BMS1P1	0.0252074
CSNK2A2	0.0252034
OR10H1	0.0251964
TAF6	0.0251782
SCAPER	0.0251644
DCAF5	0.0251597
SP1	0.0251574
MPZL3	0.0251559
CEP83	0.0251558
AFAP1L1	0.0251487
SYT17	0.0251342
DRAM1	0.0251338
MT2A	0.0251327
KLF4	0.0251258
EP400P1	0.0251107
PHTF1	0.0251045
PTPN12	0.0250789
DGCR8	0.0250764
CLASP1	0.0250688
CCL28	0.0250529
B3GALNT1	0.0250471
SAFB	0.0250468
ZBED9	0.02504
KCTD11	0.0250192
CSRP2	0.0250129
RGR	0.0249895
CLTB	0.024986
MRS2	0.0249719
SNAP47	0.0249677
ARL10	0.0249675
KCTD5	0.0249369
CCDC117	0.0249302
AC007325.4	0.0249291
SEC61A2	0.0249211
LTBR	0.0249069
ADM5	0.0248949
FIGNL1	0.0248838
ZNF383	0.0248706
IMPACT	0.0248422
ABCC5	0.0248414
XPA	0.0248364
SHISAL2A	0.0248346
GCNA	0.0248246
B3GNT4	0.0248147
CHCHD7	0.0247707
C8orf58	0.0247562
TMEM208	0.0247532
NUDT18	0.0247529
PLCB1	0.0247488
PNN	0.024746
LONP2	0.0247451
OR6C6	0.0247423
PLEK2	0.0247272
CENPM	0.0247272
LIAS	0.0246986
OR5BA1P	0.0246968
MIER1	0.0246966
SPINT2	0.0246958
GAS6	0.0246827
RGS12	0.0246693
MELK	0.0246684
DNAJC9	0.0246624
MINDY4	0.0246489
TSKU	0.024648
DCUN1D5	0.0245993
SNRPB	0.0245935
TMEM203	0.0245922
SIX4	0.0245679
GPR89A	0.0245552
SRSF2	0.0245529
AC073508.2	0.0245415
PITX2	0.0245278
NAGA	0.0245246
BOD1	0.0245232
POLR2D	0.0245175
SERPINB8	0.0245142
PCDH9	0.0245097
CNOT7	0.0245063
NUP210	0.0244979
SRARP	0.0244944
CREG2	0.0244924
LRRC28	0.0244494
LRRC8D	0.0244442
VAMP5	0.024442
RNMT	0.0243633
TUBB6	0.02435
HSDL2	0.0243236
HSPA2	0.024318
ANPEP	0.024312
HMBOX1	0.0242992
CD163	0.0242986
OCIAD1	0.0242848
GSK3B	0.0242845
PLXDC1	0.0242687
ARSA	0.0242423
CROCCP3	0.0242298
ARGLU1	0.0242244
CDK12	0.024211
AACSP1	0.0241961
OR5M2P	0.024191
BCL7B	0.0241892
ATG10	0.0241798
PDE4A	0.0241636
UBE2B	0.0241624
ZNF273	0.0241541
PARG	0.024146
RPS14P4	0.0241456
MAP2K7	0.0241404
RHPN2	0.0241329
PPDPF	0.0241231
SLC26A4	0.0241163
CASP6	0.0241159
RHBDL1	0.0241153
PPARGC1B	0.0241073
VRK1	0.024102
ABCA2	0.0241001
ZNF354B	0.0240957
FBLN7	0.0240827
MTRNR2L8	0.0240716
KIAA2012	0.0240709
SLC9B1	0.0240677
NPHS1	0.0240606
TMEM131L	0.0240554
SLC9A4	0.0240552
ZNF512B	0.0240522
PSME4	0.0240498
ITGB5	0.0240433
FBXW9	0.0240308
AMZ2P1	0.0240255
CALU	0.0240128
STAT2	0.0240115
TTYH3	0.0240056
EIF4ENIF1	0.0240008
ERG28	0.0239897
GBP3	0.0239871
LLPH	0.0239828
SHLD3	0.0239667
ZNF576	0.0239627
AC138409.2	0.0239544
KLF2	0.0239499
CSRNP2	0.0239247
AL031281.2	0.0239005
HIST1H2BH	0.0238878
ARPP19	0.0238864
AC138207.3	0.0238799
EEF1G	0.0238774
PHIP	0.0238741
KITLG	0.023873
CHST5	0.0238657
TAF10	0.0238515
LIPH	0.0238289
CRTC3	0.0238215
LRFN1	0.0238178
MBTD1	0.0238144
TIGD1	0.0238072
GEN1	0.0238028
AL627308.1	0.023794
UNC45A	0.0237904
ATP11B	0.023789
C19orf47	0.0237738
CENPT	0.0237665
AKR1D1	0.0237644
NR2F6	0.0237611
SULT1C2	0.0237562
WWOX	0.0237505
SLC45A4	0.023747
QTRT2	0.0237468
BBS7	0.0237443
SCML2	0.0237412
CIT	0.023741
PTPRO	0.0237184
MRPS16	0.0237113
SERINC2	0.0237069
PGAP3	0.0236968
XRCC1	0.0236943
FAM136A	0.0236815
AC005702.1	0.0236784
VSIG10	0.0236778
CLDN15	0.0236527
PPP4R3A	0.0236434
CYB5D1	0.0236315
ZNF589	0.0236075
HUS1	0.0235945
BLOC1S6	0.0235926
MIGA2	0.0235829
ASIC1	0.0235744
NPL	0.0235683
TRMT112	0.0235568
MRPL16	0.0235365
SUOX	0.0235345
AL031777.3	0.0235306
LZTS2	0.0235286
SP6	0.0235246
ELF1	0.0235197
ACTR2	0.0235176
AC108693.1	0.0235145
CECR2	0.0235082
FZD1	0.0235011
PCSK6	0.0234996
TMEM175	0.0234981
ORC4	0.0234793
ADARB1	0.0234634
NOX4	0.0234548
MACROD2	0.0234531
ZNRF3	0.0234512
HYKK	0.0234508
PTPN6	0.0234478
C18orf25	0.023447
NDUFAF3	0.0234398
EPHX2	0.023434
ATF4	0.023428
ZDHHC2	0.0234268
COPG1	0.0234209
TCTN3	0.02342
WDR45B	0.0234129
TMEM154	0.0234042
TBXA2R	0.0233969
TBRG4	0.0233864
CNR2	0.0233787
TPD52L1	0.0233764
CD34	0.0233545
CYB5R3	0.0233535
NR1H2	0.023352
LRFN3	0.0233503
APAF1	0.0233329
CLEC16A	0.0233302
IPMK	0.0233212
ASB1	0.0233085
BBS4	0.0233038
ARMC7	0.0232945
FXR2	0.0232884
INVS	0.0232843
POLR2K	0.0232762
GDI1	0.023264
PRR11	0.0232605
ZNF91	0.0232597
TRAPPC10	0.0232537
ADH4	0.0232444
SLC1A4	0.023239
TOGARAM2	0.0232311
ATAD5	0.0232308
TADA2B	0.0232083
KCNK1	0.0232072
AC004453.1	0.0231986
CALCOCO1	0.0231867
OGFOD2	0.0231817
FADS1	0.0231616
GPATCH3	0.0231561
FOXN3	0.0231559
MLH1	0.0231522
MAP3K21	0.0231277
CCNJL	0.0231218
IZUMO1	0.023107
LRP11	0.0230897
POLN	0.0230821
CSNK1G3	0.0230794
ZDHHC1	0.0230794
TRIM35	0.023079
PLCG1	0.0230782
ERCC5	0.0230751
TMEM250	0.0230662
SGPL1	0.0230655
MRPL11	0.0230623
C1orf116	0.0230545
TCERG1	0.0230544
TGS1	0.0230501
PADI2	0.023029
IL17D	0.0230192
FTH1P5	0.0230075
SLC24A1	0.0230024
TAF1C	0.0229958
[truncated: 12,960 more rows]

## Sheet: 9. Epi. Meta. Low (non-cycling)
gene	score
PNRC1	0.129896
THBS1	0.0968472
MARCH9	0.0929371
MXD4	0.0905285
CARNMT1	0.0888909
TMEM61	0.084177
MAPK3	0.0815029
DTX4	0.0791128
ZC3H3	0.0790438
SRD5A3	0.0775712
CYSRT1	0.0766152
DSG3	0.0760435
SPATS2	0.0759937
TGM2	0.0736145
RNF44	0.0734234
TAF13	0.072937
SYTL1	0.0718263
ESPN	0.0699717
SLC35E1	0.0698635
GPT2	0.0679535
HDAC10	0.0672691
GYS1	0.0664312
SIPA1L1	0.0660016
ZWILCH	0.0659222
CCDC8	0.065394
MOB1B	0.064511
C3	0.0642244
S100A9	0.0634781
C9orf116	0.0634051
GINS2	0.0633465
CBWD1	0.0632584
FAM214A	0.0626502
TRIM16L	0.0624393
MIF4GD	0.0623536
SECISBP2	0.0621822
USP5	0.0618153
TMPRSS4	0.0615189
GUF1	0.061359
KLHL29	0.0611699
VPS39	0.0610432
TRPM4	0.0608969
GID4	0.0607767
TPGS1	0.0607186
SMIM27	0.0606932
PTPN14	0.0604938
EHD4	0.0604705
NUDT8	0.0603872
PRSS8	0.0600143
MMP24OS	0.0596419
SCNN1B	0.0596238
FAM86C2P	0.0595677
SNAP29	0.0590264
KIF1B	0.0588191
VPS18	0.0584118
TCF12	0.0584042
ATP11C	0.0583769
ARHGAP10	0.0582568
INPP1	0.0581227
SPACA6	0.0580989
ETV6	0.0580795
ZNF766	0.0580612
SH2B1	0.0580329
FXYD3	0.0577958
ALDH2	0.0577196
ALDH16A1	0.0575525
MCOLN1	0.0573292
METTL15	0.0573199
SNAPC4	0.0571689
TMC6	0.0571162
SPPL3	0.0570907
DMTF1	0.0570875
ZNF70	0.0569943
TACC2	0.0569505
CYP1B1	0.0567536
PHLPP2	0.0566434
MON1A	0.0565756
TTC26	0.0561179
CREBBP	0.0561165
BRWD1	0.0560989
HS3ST3B1	0.0560599
CDKL5	0.055991
TOM1	0.0556797
GOLGA2P5	0.0556056
MUC1	0.0555471
MBTPS1	0.0554554
GAK	0.055399
KLHL42	0.0552854
IL1A	0.0550575
CCNY	0.0548963
HLA-C-5	0.0548941
WDR81	0.0547547
TMEM41B	0.0546459
C20orf27	0.0546371
RNF220	0.0543589
MSR1	0.0543204
TYW5	0.0542639
ANXA8	0.0542266
PLEKHO2	0.0540459
GLUD1	0.0540146
P2RY2	0.0538478
CSRNP1	0.0538243
PCNX2	0.0537199
GLI3	0.0536495
ACYP2	0.0535742
PPL	0.0535718
TBX3	0.0533974
FAM227A	0.0533883
CCDC86	0.0533341
ISL1	0.0532956
ADPGK	0.0532354
NME2	0.0532012
MAU2	0.0531581
CAGE1	0.0531346
SMAD3	0.0530905
PDE9A	0.0529767
PTPN13	0.0529579
LINC00680	0.0527152
ORC4	0.0526194
LPAR2	0.0525629
RABL2B	0.0522848
CXXC5	0.0522351
C12orf49	0.052102
CHST15	0.0520524
PCYT1A	0.0520348
ZCCHC2	0.0519843
GRM7	0.0519485
ITGB6	0.0518854
NOX5	0.0518794
USP4	0.0517742
SIDT2	0.0517388
NEK5	0.0517224
KDM7A	0.0516076
LDLRAP1	0.0515378
MOSPD3	0.0513228
CHKA	0.051132
CMTM6	0.0511189
AC092824.3	0.0511053
RBSN	0.0510778
RPS27AP11	0.0510571
DBN1	0.0510482
CASK	0.0508926
ADA	0.0508481
YJEFN3	0.0508068
ZNF581	0.0507894
SLC16A7	0.0505572
ZNF224	0.0504966
LLGL2	0.0504751
EEF1A2	0.0504295
SUN1	0.0502622
MCOLN3	0.0501746
PWWP2B	0.0501495
PDK1	0.0501267
SGMS2	0.0500556
C5orf46	0.050033
ANAPC10	0.0500018
NFIA	0.0499232
TTPAL	0.0497702
MIPOL1	0.0497084
PRKAB2	0.049646
ARFIP2	0.0496452
C1orf109	0.0495923
DNAJA4	0.0494733
OGA	0.0494359
CPM	0.0493311
NBR1	0.049309
NIPAL3	0.0492322
TMEM79	0.0490952
AC007326.4	0.0490816
ZNF215	0.04897
FBXL16	0.0489689
USP31	0.0488931
SAA2	0.0488579
AP5M1	0.0488471
ZNF512B	0.0488177
RAB5B	0.0487495
TET2	0.0487323
CNNM2	0.0487195
MED21	0.0487187
JAG2	0.0485311
SLC35A1	0.0485204
STK40	0.0485073
UBR5	0.0483972
MAPKAPK2	0.0483957
FAM110A	0.0483848
YLPM1	0.0482366
ANXA4	0.0482314
TRAPPC2	0.0480048
SWSAP1	0.0478528
BCL2L15	0.0478173
NUDT6	0.047816
MYC	0.0478001
NECTIN4	0.0477494
CC2D1A	0.0477177
EPN3	0.0477094
MOB2	0.047646
TTLL7	0.0475827
PDPR	0.0474752
KATNBL1	0.047443
CLEC16A	0.0472897
AP000347.1	0.0472756
PRSS27	0.0472632
FAM120AOS	0.0472457
TGFB1	0.0471883
ST3GAL2	0.0471881
ACVR1B	0.0471772
TMEM168	0.0471696
FZD6	0.0471257
EVC	0.0471049
ANKRD13D	0.0470934
ABHD14B	0.0470186
AQP3	0.0469371
RBCK1	0.046935
RNF2	0.0468349
DNAAF3	0.0468014
NGEF	0.0466234
PITPNB	0.046613
RPS2P5	0.0466052
CITED4	0.0465945
ARSK	0.0465712
CCDC141	0.0465401
C11orf86	0.0465317
GOLGA8A	0.0465273
FBXO6	0.0465055
THOP1	0.0464447
XBP1	0.0464358
ZNF785	0.0464225
NXF1	0.0463174
LIMK2	0.0462802
C1orf210	0.0461586
PAG1	0.046112
OR5AS1	0.0461037
ZNF672	0.0461013
AP1G2	0.0458736
PEPD	0.0458072
PRDM1	0.0457612
GABRG2	0.0457487
GCNT3	0.0457444
MTMR4	0.0457255
TMEM69	0.0457053
MINDY1	0.0456705
EIF2B2	0.0456411
HDAC3	0.0456379
B3GALT1	0.0456272
NAXD	0.0456198
TRMO	0.0455966
TANGO2	0.045565
TCTA	0.045544
ZBTB46	0.0455164
ESRP2	0.0455046
ACSL1	0.0454822
IRAK1BP1	0.0454227
THRA	0.0453964
PEX2	0.0453649
FAM131A	0.0453478
ATP6V1C1	0.0453311
URB1	0.0452474
PABPC1P3	0.0451579
ZNF750	0.0450837
INHBA	0.045059
EGFL7	0.0449938
ST20	0.0447509
PEX16	0.0447473
WDPCP	0.0447131
CIZ1	0.0446692
ZNF280C	0.0446404
REEP2	0.0446021
TNKS1BP1	0.0445539
ARHGEF3	0.0444761
CCNB1	0.0444032
CD226	0.0443785
PLEKHA1	0.0443535
MET	0.0442886
PAK6	0.0442877
STC2	0.044279
GRHL1	0.0442707
RAB28	0.0441902
HES6	0.0441658
GPR82	0.0441622
RNF207	0.0441513
AKAP11	0.0441358
CCDC91	0.0441245
CERS5	0.0440947
TINCR	0.0440615
SCX	0.0439943
KLLN	0.0439857
LASP1	0.0439613
RASSF1	0.0439463
SNCG	0.043933
MYO5A	0.0439025
ZDHHC5	0.0438861
CRKL	0.043843
FOXL1	0.043767
HUNK	0.0437215
INAFM2	0.0435977
BNC1	0.0435801
SIPA1L3	0.0434984
PLEKHA2	0.0434908
PI4KAP2	0.0434763
HAUS3	0.0434661
SMO	0.0434481
TEP1	0.0433921
NT5DC1	0.0433885
TADA2B	0.0433785
SRC	0.0433388
PDP1	0.0433354
GORASP2	0.0433185
PAQR6	0.043309
YPEL3	0.0433028
USP6NL	0.0433024
MRI1	0.0433004
IGSF9	0.0432768
SLC35B2	0.0432241
ATF5	0.0432202
S100P	0.0432181
GRK4	0.0432098
ACOX2	0.0432001
SART1	0.0431741
TARSL2	0.0431423
SMIM1	0.0431351
JAG1	0.0431103
RAB25	0.0430962
CCNK	0.0430797
DBP	0.0430648
TMCC3	0.0430416
CTCFL	0.0430364
FOSL2	0.043001
WNT7A	0.0429943
SIK2	0.0429535
COMMD7	0.0429483
TSC22D1	0.0429302
FOXC2	0.0428646
CREM	0.04282
UGCG	0.0428071
DGKQ	0.0427678
SLC5A3	0.0427393
TXNL1	0.0427384
SLC6A9	0.042737
TBP	0.0426926
KCNK6	0.0426574
ATE1	0.0426025
STARD4	0.0425643
AC006509.1	0.0425633
KIAA0040	0.0425276
RWDD2B	0.0425246
TMEM132A	0.0425038
RNPC3	0.0424188
BNIP1	0.0422739
DPM3	0.0422445
WWP1	0.0422362
PI3	0.0422169
CITED2	0.0421224
SCAF4	0.0421043
RNASET2	0.0420928
OR7G2	0.0420724
TOR2A	0.0420366
CHD8	0.0420092
WASHC2A	0.0419841
C11orf68	0.0419164
CNNM1	0.0419149
DNAJB2	0.0418978
GTF2F2	0.0418609
ZNF580	0.0418009
TIAM2	0.0417712
MC1R	0.0417097
ZNF37A	0.0417061
KRTCAP3	0.0416832
RYR3	0.0416792
KLF15	0.0416704
ZNF451	0.0416376
SLC22A23	0.0416267
RCAN3	0.0415969
NLK	0.0415821
FKBP11	0.0415206
WIZ	0.0414851
KRT16	0.041468
INPP5E	0.0414376
SUPV3L1	0.0413206
MIS12	0.041308
ADAP1	0.0413045
ABCA12	0.0412507
SMG7	0.0412428
ADIPOQ	0.0412279
HOXB3	0.0411761
MAOA	0.0411602
MPZL2	0.0411424
GNL2	0.0411253
PIP5K1A	0.0410892
PTCD1	0.0410385
ARRDC4	0.0410257
ITPRIP	0.0410071
LARP4B	0.040989
SRSF9	0.0409879
FAM217B	0.0409821
WDR48	0.0409691
RPL7P18	0.0409525
ARHGAP45	0.0409018
NUB1	0.0408827
WTIP	0.0408639
PTPRA	0.0408604
DUSP6	0.0408598
RBBP8	0.0408499
MMP14	0.0407735
CAMSAP1	0.0407726
SLC25A12	0.0407591
PARGP1	0.0407202
AL117339.5	0.0406856
SGSH	0.040647
ATG2A	0.0406103
OR7E38P	0.0405723
KRT17	0.040555
DHFR2	0.0405162
KAZN	0.0405142
CLSTN3	0.0405101
CEBPA	0.0405073
RHBDD2	0.0404893
PHF21A	0.0404547
B4GALT2	0.040443
SNX21	0.0404216
DRC3	0.0402968
MOCS3	0.0402806
POMT1	0.0402602
CASP4	0.0402433
ZNF570	0.0402067
CIB2	0.0401774
SDAD1	0.0401314
GTF2IRD1	0.0401065
KRT19	0.0400919
QSOX1	0.0399928
EML4	0.0399671
AP4B1	0.0398962
TMEM39B	0.0398441
GNA13	0.0397932
TMEM63A	0.0397497
ARNTL2	0.0397296
TP53BP1	0.0397118
CERS6	0.0396944
FLAD1	0.0396927
SLC4A8	0.03968
MTMR12	0.0396734
FBN2	0.0396403
LYPD6B	0.0396378
PSEN1	0.0396337
RP9P	0.039633
TNPO1	0.0396057
MACF1	0.0395894
RNF138	0.0395633
FNDC10	0.0394659
FANCE	0.0394268
NSMF	0.0393625
KCP	0.0393504
DDX51	0.0393231
AL590065.1	0.0393053
HEXD	0.0392229
C17orf75	0.0392093
ANAPC4	0.0391489
OR1D2	0.0391478
DAB2IP	0.039071
UBXN2B	0.039058
TMEM179B	0.0390478
SLC25A21	0.039014
CHMP6	0.0389825
FAM20B	0.0389757
GPRC5C	0.0389751
OSBP	0.0389738
KIAA1217	0.0389397
PATL1	0.0389137
TP53I13	0.0388818
SLC9A7	0.0388545
NR1H3	0.0388081
MPP6	0.038801
NSG1	0.0387948
RANBP6	0.0387574
CYFIP1	0.0387423
CACNB4	0.0387299
POLM	0.0387281
LYPD3	0.0387266
MAP3K9	0.0387121
CDS2	0.0386996
USP39	0.0386902
HIPK3	0.0386725
HIP1R	0.0386672
TLR6	0.0386586
CKB	0.0386558
NBPF20	0.0386551
NOTCH3	0.0385814
STK39	0.0385786
VAT1	0.0385471
TPRG1L	0.038509
ALG6	0.038464
DNAL4	0.0384526
RAB40B	0.0384405
KIDINS220	0.0384249
MXI1	0.0384025
RNF10	0.0383939
SDC1	0.0383859
SYNE3	0.0383828
TMEM94	0.0383542
CACNB3	0.0383411
MICALL2	0.0383324
BABAM1	0.0383011
POLR3B	0.0382311
ZDHHC17	0.0382149
MTIF3	0.0382064
SLC16A10	0.0381903
LMBR1	0.0381638
AC027455.4	0.0381603
FECH	0.038119
PLEKHM2	0.0381146
ADCY3	0.0380935
FBXO46	0.0380591
SELENOM	0.0380339
ZDHHC24	0.0379667
ATG2B	0.0379653
DNAH11	0.0379524
ARAP2	0.0379521
TPT1P5	0.0379369
IPO13	0.0379348
CLPTM1	0.0379228
NPHP1	0.0378692
SETD4	0.0378592
SEMA4C	0.0377959
NFKB2	0.0377911
DHX57	0.0377773
SLC35E2A	0.0377771
NEU3	0.0377496
DDX25	0.0377394
MIEF1	0.0377332
SPECC1	0.0376526
RIPOR1	0.0376366
RINT1	0.0375791
LINC00674	0.0375612
LSP1	0.0375429
SCNM1	0.0375299
LMNB1	0.0375294
MTRF1	0.0375224
KIAA1586	0.0375167
RENBP	0.0375059
SLC25A15	0.0374907
EIF3M	0.0374876
DDRGK1	0.0374538
TRIM7	0.0374206
TAOK1	0.0374112
SLC33A1	0.0373359
OSR2	0.0373341
AP1AR	0.0373291
DEXI	0.0373161
GAREM1	0.0373057
HSPG2	0.0372984
KMT2B	0.0372901
CYB561A3	0.0372782
PCMTD1	0.0372481
MKNK2	0.0372451
TMBIM4	0.0372399
PRNP	0.0371439
AKR1B15	0.0371161
GCNT4	0.0370453
TIMM23	0.0370161
RMND5A	0.0370067
SLC4A1AP	0.0369966
MAGOH	0.0369873
HIPK1	0.0369773
MED14	0.0369681
DRAM2	0.0369512
SLC37A2	0.0369406
PTPN18	0.0369347
AGO2	0.0369298
HOXA11	0.0368553
SMIM8	0.0368399
ZSCAN25	0.0367996
NSUN2	0.0367777
CREBZF	0.0367229
BOK	0.0367001
USP15	0.0366251
SGK1	0.0365885
TMEM19	0.0365843
CA2	0.0365748
DACT3	0.0365738
ABHD12	0.0365523
CDK19	0.0365504
UPF1	0.0365319
ZNF169	0.0365002
MEIOC	0.0364988
OLA1P3	0.0364879
WDR31	0.0364779
CFAP410	0.0364409
SBF2	0.036439
SLC16A2	0.0364342
TIPARP	0.0363928
SP4	0.0363919
ABHD1	0.0363485
MDK	0.0363148
PDE7A	0.0363029
FUBP3	0.0362997
FAM89B	0.0362934
KRT6B	0.0362692
PMS2P1	0.036204
SNX4	0.0361828
HMOX1	0.036158
TAMM41-1	0.036153
DNMBP	0.0361457
TMEM107	0.0361428
VAV3	0.0361322
NUP58	0.0361149
PDCL3	0.0360825
ANKHD1	0.0360753
PAQR7	0.0360718
RPL17	0.0360533
KANSL3	0.0360386
CENPS	0.0359637
RGS20	0.0359221
ATRN	0.0358789
RND3	0.03587
NAGK	0.0358697
OXLD1	0.0358677
NEURL4	0.0358515
AC015813.2	0.0358446
ZFYVE27	0.0358248
ALDH1A3	0.03581
GATAD1	0.0357797
NAGPA	0.0357527
ENGASE	0.0357333
PINLYP	0.0357195
RCC1L	0.0357167
FXN	0.0357129
PITPNA	0.035686
GPS2	0.0356715
UTP14A	0.0356513
PRICKLE2	0.0356472
ZNF710	0.0356262
SERPINE1	0.0356082
RHCG	0.0355943
POM121	0.0355836
OPRD1	0.0355699
YTHDF3	0.0355657
IRX1	0.0355643
SERPINB4	0.0355507
CRAT	0.0355504
GATAD2A	0.0355397
NOTCH1	0.0355256
C17orf80	0.0354911
SRGAP3	0.0354638
NEFL	0.0354243
GCNT1	0.0353974
ZNF664	0.0353972
TUSC2	0.0353574
RNF19A	0.0353188
EHMT1	0.0353134
ITGB2	0.0352705
ELP2	0.0352334
HOXC6	0.0352331
SLC37A3	0.0352309
C2CD2L	0.0352109
HSPB8	0.035165
AGFG1	0.0351606
C15orf39	0.0351586
DCAF6	0.0351486
RGS16	0.0351452
ACTR1B	0.0351268
TMEM263	0.0351247
ITGA5	0.0350965
ANTXR1	0.0350839
SH2B3	0.0350729
BMP1	0.0350232
MKS1	0.0350121
SCHIP1	0.035012
NHP2	0.0349945
C11orf71	0.0349378
SPATA20	0.0349343
CLCN6	0.0349257
EGR1	0.0349226
AC275455.2	0.0349122
UBE2Q1	0.0349066
CLUAP1	0.0348965
SAA1	0.0348937
SMIM13	0.0348868
CLN6	0.0348793
EFNA1	0.0348651
COL4A5	0.0348118
SOS2	0.0347798
ENTPD2	0.0347766
DUS1L	0.0346936
AKT1	0.0346766
DCTN6	0.0346423
TUBB3	0.0346206
MUT	0.0346067
PWWP2A	0.0346037
PPP2R2C	0.0345774
PSTK	0.0345732
KIAA0100	0.0345501
TASP1	0.0345304
ST6GALNAC6	0.0345184
FAM107A	0.0345176
NT5DC2	0.0345138
GALNT18	0.0345131
SLC20A2	0.0345128
DAG1	0.0344694
ZNF317	0.0344348
INAVA	0.0344182
ATP2B4	0.0344178
RPL23AP1-2	0.0344114
NEUROD2	0.0344005
HSD17B1	0.0343489
GRK2	0.034338
MBD2	0.0343228
FUT10	0.0343167
GYPA	0.0342972
KDM5B	0.0342915
KHSRP	0.0342903
PDE4DIP	0.0342716
PLA2G12A	0.0342519
EXOC3	0.0342101
WASHC4	0.0341814
MICAL2	0.0341236
USP22	0.0341222
FBRS	0.0340981
IGBP1	0.0340978
PCGF5	0.0340768
MLXIPL	0.0340497
JHY	0.0340456
SH3RF3	0.0340288
DPH5	0.0339992
LATS1	0.0339958
UBE2L6	0.0339957
SRBD1	0.033973
CELSR2	0.0339188
SLC41A1	0.0338778
MAN2C1	0.0338716
GNPTG	0.033851
SPRR1B	0.033794
PRKAG1	0.0337794
RAB17	0.0337512
TUBGCP6	0.0337335
MCTP2	0.0337262
STAP2	0.0337156
CABLES1	0.033714
DDHD2	0.0337117
LRP1	0.0337072
LY6D	0.0336954
DZIP1	0.0336837
FTSJ1	0.0336619
STRIP2	0.0336575
ANKH	0.0336157
TTC39A	0.0336136
NDRG1	0.0336047
KLRG2	0.0335854
RABL2A	0.0335834
ONECUT3	0.033517
STK26	0.0334961
ATF3	0.0334583
ACP6	0.03343
RPS6KA3	0.0334262
ABTB1	0.0334252
MEIS1	0.0334101
CREG2	0.0334053
ITPR1	0.0333706
METTL14	0.0333461
NCOR2	0.0333278
DNAJB13	0.0333266
STAT3	0.0333132
SLFN13	0.0333044
RABEP2	0.0333044
NFKBIZ	0.0333016
NPC1	0.0332724
MTA3	0.0332234
LAD1	0.0332184
KMT5B	0.0331962
VGLL4	0.0331904
MEN1	0.0331724
GABRE	0.0331722
C15orf61	0.0331472
ARRDC1	0.0331284
TRMT10A	0.03309
PPAT	0.0330896
MTMR9	0.0330511
SAAL1	0.0330464
RBBP4	0.0330033
PROSER2	0.0329733
HBEGF	0.0329496
CRX	0.0329481
JUN	0.0329465
ZSCAN21	0.0329162
CLU	0.0328774
ZNF561	0.0328743
USP3	0.0328725
TIMP2	0.0328617
MPLKIP	0.0328602
CEP44	0.0328507
USP37	0.0327797
ACAP2	0.0327245
GALNT16	0.0327243
KLHL7	0.0327139
PRKACB	0.0327128
TBC1D10B	0.032712
SPTLC1	0.0327012
ZDHHC11	0.0326893
AL669831.1	0.032684
AC013394.1	0.032684
GM2A	0.0326838
ALG12	0.0326812
TMEM129	0.0326651
HES7	0.0326618
RBM7	0.0326345
GNL3L	0.032613
UBA5	0.0326111
GET4	0.0325945
SUPT6H	0.0325922
GALE	0.032579
GTF2I	0.0325576
ZNF282	0.032551
RPS6KB1	0.0325438
ARIH1	0.0325318
MTHFS	0.0325268
PARP11	0.0325258
FAM117A	0.0325225
BSPRY	0.0325222
FKRP	0.032518
CHRNB4	0.0325033
C12orf10	0.0325029
INTS10	0.0324932
TMEM184B	0.0324916
RP9	0.0324885
OSBPL3	0.0324856
SS18L1	0.0324796
ZNF385A	0.0324454
RALGAPA1	0.0324384
ARHGEF4	0.0324304
USP20	0.0324145
TBRG1	0.0324114
HIVEP2	0.0323874
FTO	0.0323825
PTGFRN	0.0323656
SH3YL1	0.0323477
C1orf198	0.0323462
COBLL1	0.0323438
DCUN1D3	0.0323382
LINC00672	0.0323365
PNISR	0.0323254
RNF114	0.0323063
CXADR	0.0322929
ABI1	0.032292
ZNF746	0.0322819
CLIC4	0.0322757
PPA2	0.0322734
BX679664.3	0.0322729
CAPN10	0.0322717
PACRGL	0.0322342
CUEDC1	0.0322115
ZNF428	0.0322036
PCSK9	0.0321877
HTATSF1	0.0321679
GTPBP10	0.0321512
CENPM	0.0321406
ZNF829	0.0321405
HNRNPA1P48	0.0321306
AP1S3	0.0321211
TNFSF13B	0.0321134
DRG1	0.0321126
DMXL1	0.0320871
AP4S1	0.0320445
GLI4	0.0320072
CYHR1	0.0319724
IFT74	0.0319663
CLUH	0.0319635
ZNF7	0.0319615
NUBPL	0.0319414
JDP2	0.0319259
SLC29A4	0.0319133
ALDOA	0.0318821
RBM38	0.0318773
TMEM87B	0.0318092
EGLN1	0.0317602
TLK1	0.0317365
ZNF284	0.031727
TRRAP	0.0317267
CD84	0.0317236
GDPD3	0.0317236
CDC40	0.0317191
S100A14	0.0316631
RHBDD3	0.0316277
MED1	0.0316238
TBC1D22B	0.0316107
GPR108	0.031575
LIMK1	0.0315425
VTI1B	0.0315403
TRIM24	0.0315375
WARS2	0.0315241
MRTFA	0.0315163
CERK	0.0314934
CRNKL1	0.0314922
MICA-3	0.0314917
HDGFL2	0.031479
IQANK1	0.0314754
HOMER2	0.0314727
SGCE	0.0314664
NSMCE4A	0.0314599
KCNA7	0.0314556
LGALS9	0.0314389
WDR59	0.0314182
PRKCH	0.0314155
TRAF3IP1	0.0314086
DDX59	0.0314064
VPS4B	0.0314059
RSRP1	0.0313863
EAF2	0.0313819
KCTD7	0.0313792
AKAP1	0.031367
FOSB	0.031328
GGT7	0.0313279
HHLA1	0.0312959
POLRMT	0.0312823
MTMR2	0.0312782
RPS10P7	0.0312596
PLPP7	0.0312149
ATRX	0.031189
SLC29A3	0.031187
TNNT1	0.0311708
PHF7	0.0311622
NR4A2	0.0311567
AC006978.1	0.0311475
RPP25L	0.0311314
MRPL1	0.0311111
WIPI2	0.0311007
CEP126	0.0310632
ZNF57	0.0310545
ZBTB39	0.0310406
SPRED2	0.0309919
PLK2	0.0309675
TMEM39A	0.0309592
LIFR	0.0309577
POLR2B	0.0309478
FHL3	0.0309361
AMZ2P1	0.0309099
STMN3	0.0308682
ALDH18A1	0.0308642
RHD	0.0308611
PLD6	0.0308431
XDH	0.0308421
OAF	0.0308242
TMEM201	0.0308163
ZNF271P	0.0308096
RUNDC3A	0.0308057
PDCD4	0.0307916
RPL13P5	0.0307793
UBE4B	0.030773
FUNDC2	0.0307293
STRN	0.0307115
LINC00869	0.0307109
INTS9	0.0306765
AL132671.2	0.0306375
PHC3	0.0306348
GABRD	0.0306126
PREX1	0.0306108
KIF2A	0.0305657
COL5A2	0.0305459
ZFP41	0.0305361
MANEAL	0.030511
RNF135	0.0304948
R3HDM4	0.0304683
JMJD8	0.0304568
TNFSF9	0.0304383
RPL41P2	0.030431
ARF5	0.0303226
ZNF609	0.0303197
STARD10	0.0303129
CDK20	0.0303025
HECTD4	0.0302705
NMU	0.0302675
CPNE7	0.0302628
MYBBP1A	0.0302495
PPP1R16A	0.0302487
SNX11	0.030232
CSNK1G1	0.0302166
RARG	0.0302148
SUZ12P1	0.0302047
RGS12	0.0302036
PPP1R12C	0.0301961
PAFAH1B3	0.0301781
TTC38	0.0301779
RAD17P2	0.0301761
WNT7B	0.0301653
TANC2	0.0301464
F2RL1	0.0301285
ANKRD26	0.030128
SELENBP1	0.0301096
ELK1	0.030057
UBA3	0.0300324
PRPS1	0.0300088
TCEAL8	0.0300069
FEM1C	0.0300066
SYT15	0.0300004
NSMCE1	0.0299952
APBA3	0.0299885
DEPDC5	0.0299764
CERS4	0.0299714
UBALD1	0.0299664
KLHL26	0.0299643
TTC39B	0.0299486
LGALS3	0.0299455
PTRHD1	0.0299455
RABGAP1	0.0299237
SUFU	0.0299112
TMEM120A	0.029911
COQ7	0.0298936
SEMA4B	0.0298825
PRR14	0.0298791
ETS2	0.0298733
BEST1	0.0298625
FHIT	0.0298564
MKKS	0.0298306
FBXL8	0.0298181
RETSAT	0.0298151
TMEM44	0.0298039
SH2D4A	0.0297961
FNDC3B	0.0297867
UBR3	0.0297652
NPM2	0.0297364
MED17	0.029732
AKT1S1	0.0297257
MRPS27	0.0297146
OR10AH1P	0.0297126
TMEM167B	0.0296964
KLHL21	0.0296957
TIMM8A	0.0296925
KMT2C	0.0296906
NKAPD1	0.0296815
IL20RA	0.0296746
MTR	0.0296689
THRB	0.0296662
LINC01145	0.0296519
SYT7	0.0296361
SLC26A11	0.0296162
C1orf131	0.0296149
ARAF	0.0295644
ZNF821	0.0295528
F2R	0.0295457
NVL	0.0295343
FLOT2	0.0295274
TMEM54	0.0295254
WNK4	0.0295133
ZNF212	0.0294619
KATNB1	0.0294583
MAGIX	0.0294536
ERBB2	0.0294536
ALDH6A1	0.0294478
GLCCI1	0.0294442
RPS3AP26	0.0294318
XKR6	0.0294278
CICP27	0.0294249
KCTD2	0.0294122
RPP40	0.0294081
CCDC57	0.0293972
A1BG	0.0293882
PIGU	0.0293864
ZNF174	0.0293805
ZNF665	0.0293213
AC138207.8	0.0292989
TSSC4	0.0292972
WASH5P	0.0292816
RELB	0.029274
TNS4	0.0292734
PRKCI	0.0292618
SLC35A2	0.0292477
NFASC	0.0292365
ANKEF1	0.0292271
ZNF549	0.0292191
KRT13	0.0292165
GJD4	0.0292161
SERPINB3	0.0292087
RBBP5	0.0292032
AC104046.1	0.0291867
U2AF2	0.0291589
NCSTN	0.0291568
TSPAN13	0.0291545
CYB561D2	0.0291474
CMTR2	0.0291216
UNC80	0.0291185
TMEM68	0.0290966
MARVELD2	0.0290942
MREG	0.0290921
MAPRE3	0.0290598
SPECC1L	0.0290537
JAK1	0.0290412
LRRFIP2	0.029036
TMEM150A	0.0289852
LINS1	0.0289617
SLC38A9	0.0289501
ANKS6	0.0289472
NHSL1	0.0289428
AL109741.2	0.0289268
ARMH4	0.0289119
COL16A1	0.0288924
RAP1GAP	0.0288843
DHRS7	0.0288747
C6orf132	0.0288708
TP53I3	0.0288683
SLC25A36	0.0288644
DYNLL2	0.0288606
COQ8B	0.0288572
ANO6	0.0288314
TRIOBP	0.028808
SLC7A6	0.0288073
ELF3	0.0287833
CFHR1	0.0287793
PRADC1	0.0287737
ARID5A	0.0287602
ZNF486	0.0287537
MBP	0.028749
AC026412.1	0.0287471
CCT6P1	0.0287395
EXOC2	0.0287208
SMIM3	0.0286974
MAP2K6	0.0286951
DNAJC13	0.0286788
MCOLN2	0.0286767
FAM13A	0.0286486
TENT4B	0.0286214
AP1M2	0.0286028
ATP6V0A2	0.0285712
PLS1	0.0285682
AL035555.1	0.0285571
PTGES3L	0.0285504
CNOT4	0.0285117
BICDL2	0.0284904
RMDN2	0.0284887
KIAA1324	0.0284697
GINM1	0.0284672
ZFPL1	0.0284359
LAMB1	0.028413
NOL3	0.0284106
PSCA	0.0283888
AP1B1	0.0283744
ZNF550	0.0283731
OR4K13	0.0283723
SETMAR	0.028351
ITGA2	0.0283418
TCEA2	0.0283151
MAP3K10	0.0283134
ZNF394	0.0283101
PDZD11	0.0283052
CREBRF	0.0282925
DDX39A	0.0282657
TACC1	0.0282487
SPATA31C1	0.0282401
HK2	0.0282339
ARHGAP32	0.0282122
CENPW	0.0282025
VPS13D	0.0282008
SNX19	0.0281621
C11orf1	0.0281428
MTERF2	0.0281297
AL117692.1	0.0281234
FBXW11	0.0281214
CPSF6	0.028113
WDFY2	0.0281061
GPD1L	0.0281038
OR5A1	0.0280915
MYO1C	0.0280826
SPATA24	0.0280815
SNAPIN	0.028078
ANKRD13A	0.0280772
SPPL2A	0.0280555
ABHD14A-ACY1	0.0280535
MAPK8IP3	0.0280487
OR1M1	0.0280278
RNF224	0.0280247
KCNK1	0.028022
HABP4	0.0280216
SH3BP5	0.0280175
FAM53C	0.0280151
ITGB8	0.0280134
ATG4A	0.0280004
SLC22A18AS	0.0279882
TECPR1	0.0279871
C12orf65	0.0279848
EMD	0.0279833
TGIF2	0.0279826
TMEM181	0.0279744
AC114495.2	0.0279559
OR6C4	0.027946
RGS19	0.0279237
ZSCAN2	0.0279153
MTFR1	0.027898
RNF103	0.0278943
STX4	0.0278889
RCBTB1	0.0278613
ASRGL1	0.027826
C15orf40	0.0278245
TTC16	0.0278214
XXYLT1	0.0278205
ARHGAP44	0.0278166
ATG13	0.0277986
AC087894.1	0.027797
CATIP	0.0277596
STEAP2	0.0277473
PORCN	0.0277444
STRBP	0.027736
SPR	0.0277324
IL13RA1	0.0277231
ARFGAP2	0.0277212
KDM4C	0.0277119
FAM20C	0.0277091
CWF19L2	0.027695
DPCD	0.0276869
ZNF333	0.0276792
HACD1	0.027663
DUSP3	0.0276379
CALML5	0.0276114
KCNK5	0.027607
TAF10	0.0276067
CCDC142	0.0275685
ZNF202	0.0275658
BPHL	0.0275528
UBIAD1	0.0275392
TRIM6	0.0275143
SLC25A10	0.0274774
ZKSCAN5	0.0274613
INPP4B	0.0274452
ELOVL1	0.0274379
ADAM19	0.0274292
ZNF395	0.0274259
RRAGD	0.027403
HES2	0.0273677
EIF2B4	0.0273347
MGA	0.0273346
SGTA	0.0273264
C20orf96	0.027325
AATK	0.0273193
MEMO1	0.0272889
ACTR10	0.0272674
CLDN12	0.0272662
CRB3	0.0272473
GUCD1	0.0272468
ATP6AP1L	0.0272421
SASS6	0.0272389
TWNK	0.0272082
RPTOR	0.0271843
C6orf226	0.0271842
PPP1R13B	0.0271764
DUXAP9	0.0271751
DSTYK	0.0271651
BMP2	0.0271599
GRK3	0.0271568
LZIC	0.0271486
CCAR2	0.0271403
AC003002.2	0.0271069
BAHCC1	0.0270694
ZNF793	0.0270553
LAMA3	0.0270499
IZUMO4	0.0270494
CARD8	0.0270492
RHOXF1P3	0.0270423
CACNG8	0.0270413
RFX5	0.0270217
SMAD1	0.0270215
HYAL1	0.0270195
KAT6A	0.0270189
SH3TC1	0.0269967
EHBP1L1	0.0269929
TRIM38	0.0269907
MFSD8	0.0269822
TXNL4B	0.0269617
CLDN1	0.0269474
HIPK2	0.0269243
OR7C1	0.0269175
KBTBD3	0.0269027
CEL	0.0268982
AC016582.3	0.0268852
EDEM2	0.0268775
TLCD1	0.0268609
LAMB2	0.0268485
ITGA6	0.0268147
BICDL1	0.0267937
DUS3L	0.0267919
CCDC6	0.0267848
PEX11A	0.0267723
LO000005.1	0.0267641
ANGEL2	0.0267356
CFL2	0.0267174
STAT5B	0.0267155
TRIM60	0.0266873
SRL	0.0266769
ZBTB40	0.0266598
FCHO1	0.0266574
TNFRSF10B	0.026649
ISYNA1	0.0266361
TRAK2	0.0266117
SLC31A1	0.0266083
SGSM3	0.0265671
INTS6L	0.0265433
FAXDC2	0.0265079
GBGT1	0.0264976
AC010326.4	0.0264869
C12orf73	0.0264842
MEPCE	0.0264514
TADA1	0.0264438
NR2C1	0.0264249
AL034417.1	0.0264124
TOMM34	0.0263885
ATP5MC1P6	0.0263874
CLCA2	0.0263786
IL5RA	0.026369
WRAP53	0.0263566
HIP1	0.0263557
ZNF431	0.0263533
SLC25A42	0.026347
AREL1	0.0263243
ROM1	0.0263217
KBTBD7	0.0263105
HERC2-1	0.0263012
FGF7P3	0.026289
TACSTD2	0.0262863
AC005410.1	0.0262785
CNOT8	0.0262732
MYLK3	0.0262682
SETDB1	0.0262589
THEM6	0.0262588
SEC22A	0.0262479
ABCA7	0.0262432
MORC4	0.0262035
SPATA17	0.0262014
DGCR6	0.0261956
AC004453.1	0.0261721
PAQR8	0.0261481
MED12	0.0261435
ITSN1	0.026133
SREBF2	0.0261316
ZNF511	0.0260819
ANKRD12	0.0260585
SERAC1	0.0260262
SUMF1	0.0260225
BABAM2	0.0259914
PTPRF	0.0259903
TAF5L	0.025987
CREB3L2	0.0259766
TEKT4P2	0.0259627
VRK2	0.0259135
NEK9	0.0259126
SPAG16	0.025909
MID2	0.0258943
RAB3A	0.0258706
JUND	0.0258664
UBE2S	0.0258646
PLEKHH2	0.0258608
SLCO4A1	0.0258605
CHUK	0.0258592
NCK2	0.0258534
PARPBP	0.0258271
EPPIN	0.0258261
BANF1P1	0.0258095
ZSCAN22	0.0258075
GMPPB	0.0258007
FAM110B	0.0257982
SLC9A3R2	0.0257803
USP43	0.0257644
PARD3	0.0257632
CASTOR3	0.0257572
ALG3	0.0257522
IVD	0.0257298
GRB7	0.0257279
B4GALT4	0.0257136
INO80	0.0257115
GFI1B	0.0256922
CYP51A1	0.0256874
ACBD3	0.025683
DNAJC16	0.025656
LTBP4	0.025656
PTEN	0.0256488
ATP9B-1	0.025647
ARRB1	0.0256428
ZNF595	0.0256241
GJB3	0.0256136
TBX6	0.025603
BCAS4	0.025595
SEPT10	0.0255948
PDPK1	0.0255934
RAD50	0.0255803
TBC1D31	0.0255783
LYN	0.0255761
LRRC3	0.0255559
RPLP0P2	0.025554
PCNP	0.0255539
RGS14	0.0255321
ARHGAP35	0.0255252
PPP6R3	0.0255203
KRT18	0.0255174
BX571818.1	0.0255073
EPS15L1	0.0255021
IRX3	0.0254713
PPARD	0.0254571
ORC3	0.0254448
AC005041.1	0.0254263
ESRP1	0.0254248
TMCO6	0.0254098
PPP2R3A	0.0254057
SLC50A1	0.0254003
SH3GLB1	0.0253971
LMAN2L	0.0253958
UCK2	0.0253943
PLBD1	0.0253689
DAPP1	0.0253648
KPNA6	0.0253607
CTNNBIP1	0.0253544
KHDRBS3	0.0253086
FAM200A	0.0252988
SBDSP1	0.0252874
GPR157	0.0252829
STRA6	0.0252817
MAPK8IP2	0.0252795
MTA1	0.0252415
SNX15	0.0252415
UBOX5	0.0252404
MTF1	0.0252383
LYRM4	0.0252285
SNX5	0.0252216
GCOM1	0.0252151
TMEM126A	0.0251988
ESR2	0.0251707
PPP2R2A	0.0251615
PPP4R3A	0.0251574
VIPAS39	0.0251484
C11orf54	0.025145
SH3BGRL	0.0251403
RRM2	0.0251392
TAB2	0.0251331
DCBLD1	0.0251321
MFSD3	0.0251266
UBE2R2	0.0251153
MYO5B	0.0250887
DCTN2	0.0250842
VPS37D	0.0250808
IL10	0.0250695
EFNA4	0.0250613
CBFB	0.0250434
OAZ3	0.0250374
MTHFSD	0.0250355
OSBPL1A	0.0250267
AC087257.2	0.02502
LGALS8	0.0250191
UNC5B	0.0250183
RGMA	0.0250103
WASHC5	0.0249993
INKA1	0.0249939
ADGRE2	0.0249901
MYO9B	0.0249774
KLC1	0.0249435
RNF185	0.0249176
SGPP2	0.0248866
C11orf24	0.0248725
ZNF252P	0.0248353
SYTL2	0.0248287
RNF167	0.0247935
PMS2	0.0247908
RPS2P45	0.0247893
UGGT2	0.0247858
JARID2	0.0247832
MSMO1	0.0247665
EFL1	0.0247612
NADSYN1	0.0247458
SVIP	0.0247319
RPL7P1	0.0247247
CDKN2C	0.0247235
PITPNM2	0.0247171
AC027796.3	0.0247095
ZNF677	0.0247094
GAS8	0.0247069
CBLB	0.0247067
SLC30A7	0.0246946
SPRED1	0.0246801
HAPLN3	0.0246774
LMO2	0.0246662
KIAA0895L	0.0246478
C5orf38	0.0246345
TCHP	0.0246324
TTC32	0.0246306
TMOD3	0.0246303
TTC5	0.0246248
LMO7	0.0246241
SFRP1	0.0245999
ZNF189	0.024598
AHR	0.0245891
FAM122B	0.0245837
DLG1	0.0245556
PTPN23	0.0245544
C3orf33	0.0245537
PCDHB13	0.0245484
AP005901.1	0.0245319
PARP12	0.0245144
EIF2AK3	0.0244995
PAQR5	0.0244937
NEK7	0.0244817
SDHAP1	0.0244764
WHAMMP3	0.0244725
PCGF3	0.0244116
CLTCL1	0.0243869
FRMD8	0.0243848
RPSAP21	0.0243772
OSBPL10	0.0243703
TJP2	0.024364
EDRF1	0.0243445
DEAF1-1	0.0243422
RPS18P9	0.0243382
TSNARE1	0.0243273
C22orf46	0.0243071
RPS27AP12	0.0243033
EEF1AKMT4	0.0242847
RANBP2	0.0242817
NIM1K	0.0242639
EAF1	0.0242602
TTYH3	0.0242499
TMEM139	0.0242459
RAB3D	0.0242359
TMEM212	0.0242358
FAM83F	0.0242297
PPP2CB	0.0242292
SENP8	0.0242128
KCNMB3	0.0242091
HIST1H2BJ	0.0242083
STAG2	0.0242003
PRKCE	0.0241763
LSP1P5	0.0241747
HTATIP2	0.0241672
PRORY	0.0241646
NAA80	0.0241627
IGF1R	0.0241586
SLC35F2	0.024156
CHD2	0.0241473
EPB41L2	0.0241416
PANK3	0.0241383
CPT2	0.0241319
PRPF19	0.0241243
KLHL31	0.0241216
RPS6P20	0.0241153
OR6D1P	0.0241078
RPL31	0.0241061
BICRAL	0.0240996
RXRA	0.0240903
CELSR1	0.0240856
FOXO3	0.0240825
BOLA2B	0.0240741
MED25	0.0240681
CDC34	0.0240672
SCAP	0.0240664
KLF11	0.0240569
P2RX7	0.0240496
AC105339.1	0.0240331
STPG1	0.0240187
INPP5A	0.0239897
MGRN1	0.0239883
U2AF1L5	0.0239769
ZFYVE21	0.0239706
HIBCH	0.02397
ZNF576	0.023959
UBALD2	0.0239581
B3GALT6	0.023955
AMN1	0.0239459
TSPAN6	0.0239135
ASB14	0.0238971
RPS23P1	0.02389
LACC1	0.0238897
ZYG11B	0.0238867
DDHD1	0.0238801
SENP3	0.0238721
PLEKHD1	0.0238444
RC3H1	0.0238316
ABHD17A	0.0238169
SMPD1	0.0238044
RUNDC1	0.0237983
ZNF155	0.0237906
EXOC7	0.0237768
ESYT2	0.0237745
NEDD4L	0.0237738
FAM86C1	0.0237718
ZNF611	0.0237679
HRH4	0.0237655
SLC25A43	0.0237543
TMEM80	0.0237398
SLC34A2	0.0237342
PSMC6	0.0237301
SCCPDH	0.023706
SERF1A	0.0236798
TOGARAM1	0.0236768
HOXC5	0.0236663
ARMC5	0.0236508
ASAP1	0.0236386
NRG4	0.0236154
MED11	0.0236072
RERG	0.0236051
CIAO1	0.0236036
AC019109.1	0.023603
NFXL1	0.023593
C11orf80	0.0235896
TCTEX1D2	0.0235861
HDAC11	0.0235856
TMPRSS13	0.02358
SOCS3	0.0235507
TXNIP	0.0235378
EFNB1	0.0235314
FNTB	0.023529
AL590426.1	0.023525
POLR3C	0.0235246
YY1	0.0235144
AC004057.1	0.0234969
MCM7	0.0234899
KLC4	0.0234825
RASSF8	0.0234807
AGXT	0.0234736
BTBD9	0.0234604
EFNB2	0.0234587
CYB561D1	0.0234526
HPS6	0.0234505
SDR16C5	0.0234333
FAM110C	0.0234324
AC106872.2	0.0234235
SPAG1	0.0234222
SH3PXD2B	0.0234025
HNF4A	0.0233979
PPP1R15B	0.0233856
IMPDH2	0.0233807
SF3B4	0.0233799
BBC3	0.0233783
HMGCS1	0.0233597
HEY1	0.0233449
SEC22C	0.0233434
ANKRD50	0.0233363
MPI	0.0233328
MIGA2	0.0233265
ANKRD52	0.0233251
OR8D4	0.0233225
NBPF1	0.0233217
CLDN15	0.0233144
GAB1	0.0233082
KCNG1	0.0232989
RNASEH2A	0.023282
MTRNR2L10	0.0232547
CHERP	0.0232499
ZFP69	0.0232178
ME1	0.0231986
MYEOV	0.0231717
ZDHHC9	0.0231652
UBAP2L	0.0231618
TMEM161A	0.0231558
TNIP3	0.0231537
FOXQ1	0.0231531
USP32P3	0.0231499
LPAR4	0.023137
PSMF1	0.0231346
ZNF841	0.0231301
EHHADH	0.0231282
RPS4XP11	0.0231083
FAM160A2	0.0231055
MECR	0.0231021
ZNF45	0.0230895
DDX56	0.023088
SNRNP40	0.0230216
CCZ1B	0.0230111
ZNF275	0.0229827
SLX4IP	0.0229826
RNF19B	0.0229779
SAT2	0.0229731
FAM84B	0.022963
DBT	0.0229628
UBR2	0.0229367
JUP	0.0229257
SLC6A8	0.0229246
ALKBH3	0.0229162
ITM2B	0.0229103
FAM157A	0.0229086
CIR1	0.0228984
CNKSR1	0.0228962
ACTR3B	0.0228865
PPP5D1	0.0228823
SLC25A14	0.0228773
ABHD3	0.0228713
XYLT2	0.0228703
PIGO	0.0228478
FAM45A	0.0228333
NMI	0.0228304
PEX12	0.0228244
B4GALNT3	0.0228116
KLF16	0.0228095
ETHE1	0.0228066
BSND	0.0228004
LHFPL2	0.0227969
ALDH3A1	0.0227938
AKAP17A	0.0227892
AIDA	0.0227847
SOX13	0.0227812
ERICH2	0.0227771
LRRC49	0.0227574
ZNF383	0.0227556
HGS	0.0227406
KCNAB2	0.0227305
ZNF467	0.0226953
ATF6	0.0226845
PRRT4	0.0226634
SULT2B1	0.0226554
DYRK4	0.0226514
CPNE8	0.0226474
FBLN7	0.0226466
KCTD9	0.0226465
RNF115	0.0226376
HDHD3	0.022609
CD37	0.0226005
FGD4	0.0225992
CPEB4	0.0225841
HTT	0.0225821
CCDC186	0.0225808
UBE3B	0.0225737
DLST	0.0225588
TOM1L1	0.0225579
FAM216A	0.0225544
CAMK2B	0.0225517
OR52I1	0.0225468
KSR1	0.0225446
SH2B2	0.0225186
TSPAN3	0.0225142
ABLIM3	0.0225118
BLVRA	0.0225114
DNPH1	0.0225013
ZNF33B	0.0225008
ZNF136	0.0224934
TSNAX	0.0224915
TNS3	0.0224864
DNM2	0.0224775
ZC3H12A	0.0224748
HDAC9	0.0224697
TM4SF19	0.0224692
SZT2	0.0224676
MRPS18C	0.0224654
OSGIN1	0.0224653
WDR90	0.0224586
RNF219	0.0224379
PLEKHJ1	0.0224332
FAM107B	0.0224291
METTL6	0.0224127
NECTIN2	0.0224117
RPS6KC1	0.0224107
DOCK6	0.0224041
CELF4	0.0224034
CACNA1A	0.0223953
RHAG	0.0223856
PFKL	0.0223796
RAB7B	0.0223551
GPX8	0.0223514
CLEC7A	0.0223444
LRP12	0.0223429
SLC17A5	0.0223122
ZBTB7B	0.022301
MRPL16	0.0223001
EPM2A	0.0222975
ZNF471	0.0222963
LAT2	0.0222931
MLPH	0.0222927
PDZD7	0.0222793
APPBP2	0.0222789
RIN1	0.0222727
IRX2	0.0222624
ZNF862	0.0222502
MAL2	0.0222434
TMEM45A	0.0222204
PIGK	0.0222192
SMIM20	0.0222128
ASB7	0.0222091
DUXAP10	0.0222056
ZNF747	0.0221894
KCTD13	0.0221886
SSR2	0.0221726
FAP	0.0221604
BMPR1B	0.022152
AL353625.1	0.0221519
KCTD6	0.0221431
MFSD13A	0.022143
NXPE3	0.0221425
COX14	0.0221403
ESRRA	0.0221367
VEGFC	0.0221216
RNF38	0.0221203
EIF3G	0.0221157
PPP1R7	0.0221149
RIPK4	0.0221099
CLMN	0.0221083
LARGE2	0.0220976
DOT1L	0.0220931
KDSR	0.0220858
CENPS-CORT	0.0220768
SLC25A23	0.0220683
KIAA0930	0.0220662
CELF1	0.0220585
LOX	0.0220499
TMEM206	0.0220467
Z99127.3	0.0220392
CCDC124	0.0220364
GRM3	0.0220353
CIAO3	0.0220342
CARD19	0.0220239
ABI2	0.022016
RPL12P42	0.022015
FAM89A	0.0220074
IFFO1	0.0220055
PLGRKT	0.0219952
NRGN	0.0219846
KDF1	0.0219794
H6PD	0.0219661
USP2	0.0219509
RASGRP3	0.0219503
MAPK14	0.0219478
OR8B9P	0.0219392
G3BP2	0.0219191
DNAH14	0.0219124
QRFPR	0.0219084
SF3B3	0.0219078
HELLS	0.021907
TBCE	0.0219035
FH	0.0218903
UBE2O	0.0218882
TYMP	0.0218797
LRG1	0.0218647
OGT	0.0218644
GSR	0.021863
GPN2	0.02186
DNAJC22	0.0218518
FICD	0.0218511
GTPBP8	0.0218486
SLC1A6	0.0218323
CATSPERG	0.0218298
PRDM4	0.0218125
ING1	0.0217992
TMEM177	0.021795
PRRG3	0.0217937
REPS1	0.0217765
PGRMC1	0.0217738
CEP162	0.0217677
EFCAB13	0.0217561
SSR4P1	0.0217556
PPCDC	0.0217506
GOLT1A	0.0217268
CCDC90B	0.0217191
VPS8	0.0217179
CD3G	0.0217111
ADAM9	0.0216859
PASK	0.0216803
OR52K1	0.0216787
RORA	0.0216736
MLF1	0.0216661
ETNK1	0.0216642
AC116353.5	0.0216612
SLC35C1	0.021661
EEF2KMT	0.021657
ARID3B	0.0216551
RPP25	0.0216403
ZC3H13	0.0216399
EIF6	0.0216355
BTNL9	0.0216234
GMPS	0.0216177
LMLN	0.021606
ACACB	0.0216057
CLCN5	0.0216036
TAB3	0.0215937
PLXDC2	0.0215927
RPA2	0.021579
SLC7A5	0.0215755
OR7D2	0.0215739
S1PR2	0.0215665
MPDU1	0.0215652
PPHLN1	0.0215496
PAQR3	0.0215496
LZTR1	0.0215471
SND1	0.0215398
DNAJC11	0.0215371
SULT2A1	0.021526
IDH3A	0.0215162
CSRP1	0.0215141
AC105052.2	0.0215055
RTN4R	0.0214906
ICA1L	0.021487
AL591499.1	0.0214744
NRIP3	0.0214723
GIMAP1	0.0214634
MTHFD2L	0.0214616
ASL	0.0214598
ALPP	0.021449
GLS	0.0214262
PDCD11	0.0214196
SNX6	0.021417
AC124944.3	0.0214065
SYT12	0.0214021
TNPO2	0.0214006
DLK2	0.0213884
SLC26A6	0.0213777
ARHGEF16	0.0213734
KIAA1549L	0.0213628
SPOCD1	0.0213609
CCDC28A	0.0213512
SNX12	0.0213396
MIIP	0.0213387
SH2D6	0.0213339
UBR1	0.0213258
ZMYM3	0.0213257
SLC16A5	0.0213205
MICALL1	0.0213185
IFNAR2	0.0212931
MSRA-1	0.0212825
ARAP3	0.0212797
ZNF527	0.021276
RYR1	0.02127
FLYWCH1	0.0212691
GJA1	0.0212676
ATG12	0.0212633
PKP2	0.0212626
HOXA7	0.0212626
CTBP2	0.0212603
AMZ2	0.0212586
POLD4	0.0212555
TTC8	0.0212472
RSPRY1	0.0212404
OTUD3	0.0212352
ZNF613	0.0212251
TTC9C	0.0212183
HLA-L-4	0.021211
CADM1	0.0212039
GEMIN8	0.0212026
AASDHPPT	0.0212017
KRCC1	0.0211948
GDPD5	0.0211933
STX18	0.0211785
C6orf120	0.0211699
SLC39A1	0.0211683
CNST	0.0211678
SNAPC2	0.0211635
MMP28	0.0211605
DRAXIN	0.0211559
WHRN	0.0211432
PLSCR1	0.0211402
AIMP1	0.0211342
NSUN4	0.0211335
SDE2	0.0211255
SH3BP2	0.021116
CCDC22	0.0211093
CDH10	0.0210878
CXXC1	0.0210806
GRIN2D	0.0210425
ZFAND4	0.0210376
TSR3	0.0210346
DOCK5	0.0210221
LDLRAD1	0.0210179
VTI1A	0.021017
PCYOX1	0.0210165
ZNF385D	0.0210054
PIK3R1	0.0210021
AC090286.2	0.021002
SDK1	0.0209985
MALT1	0.0209762
HSD17B7P2	0.0209762
RPS11P5	0.0209732
SYS1	0.0209577
FAM160B1	0.0209574
PGAP2	0.0209339
GNG12	0.0209291
PDLIM2	0.0209266
S100A2	0.0209236
RAB32	0.0209232
AC106886.5	0.0209232
POPDC3	0.0209194
CISH	0.0209129
DHCR24	0.0208966
NUMB	0.0208938
PTGR2	0.0208782
OPRM1	0.0208703
CLIP2	0.0208474
NECTIN1	0.0208447
ELMO1	0.0208373
NT5C	0.0208316
NIN	0.020826
FRA10AC1	0.0208208
FAM71E1	0.0208103
TRIM23	0.0207931
TP63	0.0207867
RPS6KA6	0.0207814
PAIP2	0.0207595
VIPR2	0.0207576
GCLC	0.0207516
HAMP	0.0207504
ACKR2	0.0207456
CCDC18	0.0207263
ZDHHC4	0.0207182
RHBDD1	0.020713
TMEM65	0.0207118
SLC22A16	0.0207058
RASGRP1	0.0207057
LRRC25	0.0207039
PPM1B	0.0207016
OLFML2A	0.0206911
FAM238C	0.0206852
CHAC2	0.0206798
PCSK1N	0.0206789
EBPL	0.0206603
PPM1L	0.0206465
ABR	0.0206461
FOXJ2	0.0206409
[truncated: 12,960 more rows]

## Sheet: 10. Epithelial Met Hi (cycling)
gene	score
UBE2C	0.082638
PSMC2	0.082553
MGME1	0.0818128
RFC2	0.0808486
NEK2	0.0791535
MRPL44	0.0774323
AURKB	0.076352
SHCBP1	0.0727524
EXOSC9	0.0708729
ORC6	0.0708539
SNX2	0.0705282
RRNAD1	0.0699853
ALG8	0.068796
SLC4A1AP	0.0686184
NUP37	0.0674656
NCAPH	0.0671789
PRIM1	0.0665787
PLRG1	0.0664416
CKAP2L	0.066209
CDK9	0.0658281
EXOSC8	0.0647787
CCNB1	0.0640478
PANK2	0.0634999
TMEM161A	0.0633239
HNRNPH2	0.0621689
KIF23	0.0619024
MPHOSPH10	0.0616979
CIP2A	0.0613999
FKBP3	0.0613478
ECE1	0.0608128
KIF20B	0.0602134
KIF9	0.0601514
GLA	0.0599213
KIF22	0.059758
POC1A	0.0597502
INTS14	0.0596155
XPC	0.0595828
PLK1	0.0595629
TRMT10C	0.059397
RAE1	0.058744
CTSV	0.0586576
CUTC	0.0585048
RBM22	0.0584388
PTRH2	0.057881
HMMR	0.0576654
EP400	0.0575681
KMT5A	0.057543
CDK11B	0.057519
DSCC1	0.05726
CCNB2	0.0570587
ZC3HC1	0.0569129
APOBEC3C	0.0567021
XRN2	0.0566476
PNP	0.0565454
IFI16	0.0563856
PHAX	0.0561655
MLPH	0.0561634
XRCC4	0.0560512
MARCKS	0.0557858
ZBTB38	0.0556514
MAD2L1	0.0552916
TRMT11	0.0550139
NUF2	0.0548739
SP140L	0.0548288
CIR1	0.054719
KYNU	0.0546302
NOL11	0.0545999
TIPIN	0.0545472
CYP20A1	0.0541828
AFMID	0.054044
ATG14	0.053965
CCDC138	0.0539409
SEC22B	0.0539254
UTP11	0.0538072
SLC25A36	0.0536519
TFAP2C	0.0535804
ACAT2	0.0535553
MCM3	0.0534215
BLVRA	0.0531378
SPA17	0.0530624
COPB2	0.0530115
TP53	0.0527631
ASPM	0.052703
NGDN	0.0526277
EMC2	0.0524613
ATG4C	0.0523086
SFR1	0.0521616
TTK	0.0521153
ARL6IP5	0.0519687
EP300	0.051942
RTKN2	0.0517216
MORC4	0.0514946
MASTL	0.0513895
RPA1	0.0513023
B3GNT3	0.0512781
LAS1L	0.0512549
EXOSC2	0.0512406
NUDT19	0.0510474
RFC4	0.0508741
TRIP13	0.0508625
RBM42	0.0506852
CCNA2	0.0506094
RAD51C	0.0505724
DDHD2	0.0503103
MIA3	0.0501654
DLD	0.0500191
METTL6	0.0498872
MPND	0.0498755
BRIX1	0.0498673
MLH3	0.0497806
GAN	0.0497559
MSH2	0.0496961
TLK2	0.0496676
SLC41A1	0.0495403
BUB1	0.0495333
CDCA5	0.0493671
SEPHS1	0.0492609
DPH6	0.0491955
CENPE	0.0490774
ITPA	0.0489519
RBMS2	0.0488951
RFC3	0.04847
PARPBP	0.0484079
CLSPN	0.0483917
SPATA20	0.0482791
RTN4IP1	0.0482007
WARS2	0.0481482
NCSTN	0.0480987
POLE2	0.0480702
USP45	0.04798
RTCB	0.0479497
DEGS1	0.0478468
MKI67	0.047843
VSIG10	0.0477807
COMMD10	0.0477676
PRPF4B	0.0477595
ZGRF1	0.0477438
BTG2	0.0476987
ERI1	0.0475545
RAD51AP1	0.0474518
AP1AR	0.0473164
CBR4	0.0472797
UBE2Z	0.0472344
LMO7	0.0472207
MCM10	0.0471357
SLC45A3	0.0471338
MEIS1	0.0469836
CLP1	0.0469781
DBR1	0.046949
CTNNB1	0.0469143
CASP3	0.0467758
NCK2	0.0467509
RPP40	0.0465768
ITGB3BP	0.0465566
APIP	0.0464596
MCM7	0.0464358
COQ3	0.0463996
SPCS2	0.0463925
SPAG5	0.0462541
CCDC30	0.0458564
MRPS22	0.0457882
CDK1	0.0457731
CCDC117	0.0456695
TXLNG	0.0456393
SNRNP40	0.0456092
HAUS1	0.0455567
CLASRP	0.045547
DNAJB2	0.0454961
PIGL	0.0454067
LRRC40	0.0453792
NOL8	0.0452396
CKMT1B	0.0451649
TWF2	0.0451591
TARDBP	0.0451448
AMH	0.0450623
RAP2A	0.0450295
DENND2C	0.0450104
COL4A6	0.044914
PGM5P2	0.0448384
SMARCE1	0.0448231
ADH5	0.0447946
SMG9	0.0447513
SRP54	0.0447131
CHAF1A	0.0446564
INTS12	0.0446435
CCDC28A	0.0446428
PEX1	0.0445882
RILPL2	0.0444377
DCK	0.0444323
PSMA2	0.0443924
INTS2	0.0443393
FUNDC1	0.0442968
NCAPG	0.0442941
PDE4DIP	0.0442659
TSFM	0.0441871
CHMP6	0.0440748
RNF144B	0.0439284
HEXIM1	0.0438607
RNF219	0.043801
XPO7	0.0437312
PLCXD1	0.043643
VPS26A	0.0435989
FH	0.0435917
TBCC	0.0435872
THAP5	0.0435396
TMEM120B	0.0435386
C2CD2	0.043499
TARSL2	0.0433235
NCAPG2	0.0432964
CENPF	0.0432243
SLF1	0.0432013
IFNGR1	0.0431442
FITM2	0.0431287
LRR1	0.0430562
NOL12	0.0430452
PPP6R2	0.0430269
DCTN6	0.0429982
HAUS2	0.0429598
DHRS3	0.0429174
AC118553.2	0.0429033
AHI1	0.0428908
RCE1	0.0428563
BLM	0.0428194
SGPP2	0.0427422
RBSN	0.0427163
ZC3H7A	0.0426117
UMPS	0.0424175
CCDC18	0.0423962
MAK16	0.0423818
ANLN	0.0423264
SIRT3	0.0422916
ZNF440	0.0420806
UNC13B	0.0420442
UBA6	0.0420332
NUP155	0.0420316
KPNA2	0.0419918
CDK2	0.0419616
OAT	0.0418373
RFNG	0.041775
RPF1	0.0417217
DHRS9	0.0416934
SUN1	0.0416849
HGSNAT	0.0415896
SEC23A	0.0415869
EHD1	0.0415545
TMEM179B	0.0415466
CASP1	0.0415409
HAT1	0.0415185
NUDT16L1	0.0414497
RNF114	0.041339
DNAJB4	0.041245
ABHD11	0.0412185
HPRT1	0.0412147
NCBP1	0.0412061
SUPV3L1	0.0411935
PPIE	0.041135
TSR1	0.0411021
SLC29A1	0.0410356
POLR3D	0.0410048
DECR1	0.0409881
CENPJ	0.0409707
GMNN	0.0408827
SKAP2	0.0408631
ZWINT	0.0408132
NUS1	0.040812
MRE11	0.0406916
PRKAG1	0.0406448
ARL3	0.0406202
LEMD3	0.0405907
HARBI1	0.0405889
KPNA4	0.0405187
POP4	0.0404788
RAD18	0.0404756
SPAG7	0.0404303
EXOSC6	0.0402339
SNAPC1	0.0402255
TEAD2	0.0402038
NASP	0.0401774
SMC3	0.04017
HAUS8	0.0401638
ATAD5	0.0401552
GRHL2	0.0401408
ESRP2	0.0401355
EPHX1	0.0401244
WRN	0.040091
UBE2T	0.040061
NCAPD3	0.0400386
DTNBP1	0.0400295
GLYR1	0.0400273
PUS3	0.040017
PCNA	0.039928
NDC80	0.039853
CDH3	0.0398454
ZADH2	0.0397809
VRK1	0.039706
FDFT1	0.0396812
PDCL3	0.039668
GCDH	0.0396318
ACOX2	0.0396121
MYO5A	0.0395748
INPP5E	0.0395517
DCAF13	0.0395433
NSDHL	0.0395084
AGPS	0.0394502
MED31	0.0394372
ZNF326	0.0394229
MED6	0.0394056
TSG101	0.0393987
RAB35	0.0393578
THOC1	0.0393369
GTF2F2	0.0393018
DERL2	0.0392952
C1GALT1C1	0.0392401
CPVL	0.0392057
GAR1	0.0390553
FANCD2	0.039045
LAPTM4A	0.0389823
TPRG1L	0.038982
GSKIP	0.0389436
CRYZL1	0.0389424
TMEM132A	0.0389191
PEF1	0.0389186
SNRNP48	0.0389045
PLIN5	0.0388807
GTF2I	0.0388416
BARD1	0.0387977
PRR11	0.0387882
PRPS2	0.0387808
PIK3C2G	0.0387497
PXDC1	0.0387123
JPH1	0.0386768
FAM98C	0.0386535
ERP44	0.0386365
SCP2	0.0386221
FAM98A	0.0385364
CLPX	0.0385357
CPEB4	0.0385237
WDR55	0.0385074
MSH6	0.038495
UTP6	0.0384392
KRR1	0.0384063
C1orf109	0.0383732
MRPL50	0.0383229
CDC20	0.0383176
TTF1	0.0383173
JMJD6	0.0381776
ELOVL6	0.0381754
TBX18	0.03816
BCL2L2	0.0381577
AP3B1	0.0381201
COMMD3	0.037985
CAB39	0.0379398
COPS7A	0.037934
MTA2	0.0378793
WDR89	0.0378664
TENT4B	0.0378205
WDR62	0.0377869
PGRMC2	0.0377829
GTF2B	0.0377391
RIOK2	0.0377104
SLC35A3	0.037576
CIAPIN1	0.0375657
RNFT1	0.037549
VIRMA	0.0375228
RPF2	0.0373767
SACM1L	0.0373457
CEP55	0.0373171
ANAPC10	0.0373034
MRPL39	0.0372744
DIS3	0.0372549
CDC25A	0.0372319
LETM2	0.0372251
STX5	0.0372194
PNO1	0.0371443
RBMXL1	0.0371414
MRPL13	0.0371384
TRIM21	0.0371002
DDX39A	0.0370846
COL4A3BP	0.0370758
GOT1	0.0370619
MINDY2	0.0370306
GRPEL2	0.0370249
ADARB1	0.0369232
GGCX	0.0368981
AMFR	0.0368903
SLU7	0.0368605
TRAF2	0.0368553
EFNA3	0.0368031
NCDN	0.0367828
CD14	0.0367525
SKA3	0.0367118
UBP1	0.0367028
NUDT15	0.0366801
NUP153	0.0366276
NIT1	0.0366031
SEC24B	0.0366013
PSMD12	0.0365857
SF3A3	0.0365367
PSMD6	0.0364918
RBMX2	0.0364771
ZNF277	0.0364515
TOPBP1	0.0364326
TTC1	0.0364298
GPN1	0.0364237
BEX2	0.0363875
FZD5	0.0363555
EIF4A1	0.0363271
PDHB	0.0362964
BIRC5	0.0362826
SNAPC4	0.0362725
GOLGA2P7	0.0362512
PPP1R35	0.0362325
SAMM50	0.0362257
FHOD3	0.0362063
SETD9	0.0361796
CIT	0.0361678
CEP57L1	0.036135
PGM3	0.0361298
TACSTD2	0.0361011
EFNA4	0.0360845
PPHLN1	0.0360632
MRPL22	0.0360605
PSMC6	0.0360227
TOP2A	0.0360006
ESD	0.0359848
WASHC2A	0.0359821
KIF2C	0.0359412
ACVR2B	0.035925
SLC25A14	0.0359139
COX15	0.0358836
MCEE	0.0358806
ACP2	0.0358206
EME1	0.0358122
TMEM128	0.0358106
MND1	0.035797
GPR108	0.0357799
TFB1M	0.035765
SASS6	0.0357419
GPAT2	0.0357376
ECT2	0.0357306
CROT	0.0357228
FUBP1	0.0357114
DSP	0.0356851
BRCA2	0.0356512
ZNF322	0.0356446
MTF1	0.0356179
SMC4	0.0356098
CREB1	0.0355895
DCTN2	0.0355285
TRIM24	0.0355065
SUGP1	0.0354855
NRAS	0.0354802
CABIN1	0.0354555
IBA57	0.0354304
SUPT5H	0.0354079
TUBB4B	0.0353932
WASF1	0.035355
NARF	0.0353454
FLYWCH1	0.0353375
WRNIP1	0.0353055
MRPS10	0.0352429
TBC1D31	0.0352128
MOB4	0.0351996
ZNF782	0.0351784
TMEM191A	0.0351375
CCDC112	0.0351154
ABCE1	0.035103
FTSJ1	0.0351017
CD151	0.0350939
RNF19B	0.0350827
MRPL2	0.0350741
RPE	0.0350718
NOM1	0.0350693
CD70	0.0350495
TST	0.0350371
LGMN	0.0350041
DOCK1	0.034985
EFCAB7	0.0349692
WDHD1	0.0349398
CNKSR1	0.034919
NCAPH2	0.0349157
TTC4	0.0348918
CHCHD4	0.0346813
ERCC4	0.0346778
NAE1	0.0346674
SEH1L	0.0345849
CHERP	0.0345242
ARMT1	0.0345241
SREK1	0.0345226
CFAP20	0.0344857
TSNAX	0.0344616
ZCCHC7	0.0343713
EIF2S1	0.0343155
CKMT1A	0.034314
DNAJC16	0.0343071
GRWD1	0.0342937
AARS	0.0342717
DYNLT3	0.0342672
RAB18	0.0342597
PPM1A	0.0342114
CENPP	0.0342011
MAP4K3	0.0341822
ARNT2	0.0341692
NUP35	0.0341177
SORL1	0.0341034
MCTP1	0.0340856
ACTL6A	0.0340647
OSBP	0.0339961
VDAC3	0.0339918
DENND2A	0.0339625
LSG1	0.0339598
DUSP11	0.0339525
AKAP11	0.0339158
PRC1	0.0339024
DDX50	0.0338931
RCC1L	0.033889
HMGB2	0.0338774
PPIL1	0.0338756
TERF1	0.0338703
RAPGEF5	0.0338641
HIST1H2BJ	0.033835
ZNF595	0.0338297
KCTD10	0.0338279
FDXR	0.0338144
SART3	0.0338104
EAPP	0.0337954
ANXA7	0.0337952
PMP22	0.0337853
SOWAHC	0.0337683
SLC6A6	0.0336613
AKAP8L	0.0336376
PPA2	0.0336097
TMEM64	0.0335825
SGK1	0.0335692
RPP30	0.033569
YARS	0.0335641
ATP6V0D1	0.0334897
HDHD2	0.033485
LYST	0.0334782
EXOSC3	0.0334314
MRPS14	0.0334258
NUDT9	0.0334036
RNF20	0.0333683
OR7D4	0.0333445
HECTD3	0.0333296
ESYT2	0.0333225
EFNB1	0.0333048
WDR81	0.0332837
MED19	0.0332602
FAM135A	0.0332557
CCDC142	0.0332537
PRMT6	0.0332259
CDC123	0.0332256
HSD17B7	0.0332062
BCL9L	0.0331981
EIF2B3	0.0331368
ZBTB11	0.0331355
DOHH	0.0331029
MCOLN1	0.0330824
OR2V2	0.0330738
BCOR	0.033069
TMEM156	0.0330513
ZNF493	0.0329978
GMDS	0.0329731
PHGDH	0.0329213
SNW1	0.0329184
BNIP2	0.0329106
ANKRD36C	0.0329005
RECQL4	0.032898
C6orf106	0.0328881
LACTB	0.0327933
ZNF566	0.0327841
CCS	0.0327769
WDR77	0.0327708
ZNF714	0.0327593
THAP1	0.0327193
TMX3	0.0327027
MPHOSPH6	0.0326953
GLCE	0.0326832
FAXC	0.0326832
ARL6IP1	0.0326398
LYPD3	0.0326295
EIF5AL1	0.0326257
SMC2	0.0326135
COMMD1	0.0326041
PMM1	0.0325998
ANKRD39	0.0325322
ACSS2	0.0325094
STMN1	0.0325063
TNRC18	0.0324863
MRPS28	0.0324605
MED13	0.0324599
NIPAL3	0.0324395
ETS1	0.0323872
DDX55	0.0323857
PSMD9	0.0323547
PBK	0.032325
ARL1	0.0322748
DNAJC17	0.0322189
AASDH	0.0322185
ABCC4	0.0321733
ORAI2	0.032153
MCUR1	0.0321499
TMEM177	0.032142
ICE1	0.0321342
TAF3	0.0321256
GTF3C3	0.032084
CYP26B1	0.0320551
HIPK1	0.0320478
DNAAF5	0.0320148
SMOC1	0.0320092
NEIL3	0.0319573
STAP2	0.03194
AP2A2-1	0.0319288
XRCC3	0.0318439
FZR1	0.0318421
FIP1L1	0.0318268
UTP18	0.0318221
KCTD15	0.031792
TES	0.0317896
ITGA5	0.0317653
NUDCD1	0.0317447
SAFB	0.031737
FAM72C	0.0316946
MFSD14B	0.0316924
ZFPM1	0.0316664
FAM89B	0.0316633
SPAG16	0.0316111
PLS1	0.0316047
TBC1D8B	0.0316035
FHL3	0.031603
CDCA3	0.0316008
MRPS31	0.0315823
TK1	0.0315617
STAT1	0.0314867
NECTIN2	0.0314373
ALKBH4	0.0314365
RCC1	0.031412
ZC2HC1A	0.0313841
ALDH6A1	0.0313686
DEDD	0.0313561
OR10G4	0.0313552
GNPNAT1	0.0313165
TWISTNB	0.0312711
SLC12A2	0.0312651
AC104772.1	0.0312285
PAK6	0.0311988
CENPU	0.0311925
RMC1	0.0311878
ALG12	0.0311814
KCNC4	0.0311731
ARHGEF1	0.031171
ANKRD20A19P	0.0311269
KCNJ3	0.031093
ORC3	0.0310801
THAP3	0.0310568
PNPLA2	0.0310514
KRIT1	0.031011
ELL	0.0309834
ZRANB2	0.0309778
KRT80	0.0309585
PSMA6	0.0309427
MANBAL	0.0309363
EAF2	0.0309245
PLEKHA1	0.0308862
ORC1	0.0308746
GOLGA2	0.0308718
FRG1BP	0.0308617
FBXO48	0.03086
THRAP3	0.0308573
FAM168A	0.0308558
PTCD3	0.0308277
UCHL1	0.0308112
CTSL	0.0308104
MAGED2	0.0308032
GPR157	0.030787
PGM2	0.0307481
POLG	0.0307426
SPTLC3	0.0307161
CHMP2B	0.0307111
DHCR7	0.0306958
GALK1	0.0306852
ANKAR	0.0306732
UTRN	0.0306691
CYR61	0.0306684
NIT2	0.0306332
ESCO2	0.0306213
NAGA	0.0306147
GOLPH3L	0.0305882
ZNF783	0.0305761
RFXANK	0.0305752
SMC6	0.0305515
POC5	0.030518
DERA	0.030498
ENKD1	0.0304934
CEP76	0.0304724
NEDD1	0.0304378
ZFAT	0.0304305
MITD1	0.0304071
GAK	0.0303857
CBR3	0.0303695
AVEN	0.0303183
TMX1	0.0302749
RIC8B	0.030256
BUB3	0.030241
HYKK	0.0302276
MAPRE1	0.0301923
MRPL45P2	0.0301627
CPT1A	0.0301282
ZNF605	0.0300582
MTMR14	0.0300502
EEF1AKMT2	0.030048
HSPA12A	0.0300342
DEPDC1	0.0300211
TIPARP	0.0300146
COX19	0.0300058
IDH3B	0.0299988
PMS2	0.0299976
SRGAP2C	0.0299673
QTRT1	0.0299226
XRCC6	0.0299071
DNAH14	0.0298931
DPY19L4	0.0298739
CDC5L	0.0298313
MARC2	0.0298018
COQ5	0.0297995
KIF20A	0.0297987
TACC3	0.0297946
STYXL1	0.0297787
PFKL	0.0297735
RBM4B	0.029761
MROH1	0.0297235
SERPINE2	0.0297102
ZNF267	0.0296853
SIN3B	0.0296748
PRKAR1A	0.029659
SEPT7	0.0296514
GTPBP10	0.0296254
AL359976.1	0.0296157
SLC39A14	0.0296041
ELOVL4	0.0296035
ZNF266	0.0296009
ZMYM3	0.0295934
OR7C1	0.0295581
BVES	0.029557
OSCP1	0.0295342
DHX15	0.0295154
ZMYND11	0.0295027
NECTIN4	0.0294948
ZNF195	0.0294849
CMIP	0.0294628
DCPS	0.0294541
SF3A2	0.0294436
TBC1D24	0.0294258
EEF1AKNMT	0.0294152
THUMPD1	0.0294049
MESD	0.0293871
FNTA	0.0293865
RRM2	0.029329
ZNF592	0.0292852
MAP7D1	0.0292387
KLHL8	0.0292145
OR14J1-2	0.029209
CNOT4	0.0292062
RAB20	0.0291839
RFWD3	0.0291796
PSMD1	0.0291617
TRAF3IP1	0.029161
TSEN15	0.029143
AC092718.3	0.029141
SAMD9	0.029122
FGD2	0.0291203
YARS2	0.0291146
ZNF114	0.0291038
EFHC1	0.0291032
PTGFRN	0.0290996
ZBTB10	0.029094
MOGS	0.0290695
TDP2	0.0290537
ZMYM4	0.0290492
HDAC1	0.029039
SUCLA2	0.0290171
COQ6	0.0289991
ISOC1	0.028986
COLEC12	0.0289755
NUDC	0.0289639
ZNF628	0.0289625
ALDH18A1	0.0289591
SPIDR	0.0289519
PGRMC1	0.0289298
FANCA	0.0289032
HEPACAM	0.0289022
TNIP1	0.0288988
GDF11	0.0288763
AKR1C3	0.0288696
TOR3A	0.0288471
HYLS1	0.0288063
STEAP1	0.0287524
CKAP5	0.0287308
ESPL1	0.0287246
PCMT1	0.0287001
EXO1	0.0286657
ABHD17A	0.0286593
TMTC3	0.0286367
TRIP4	0.0286298
NUP62	0.0286081
INTS4	0.0285944
MRTO4	0.0285898
ARHGEF4	0.0285818
DSTYK	0.02858
CHAMP1	0.0285666
USP39	0.0285627
FN3KRP	0.0285441
RPP14	0.0285394
ADAMTSL5	0.0285298
LRRC47	0.0285293
AGMAT	0.0285255
CRLF3	0.0284974
NAMPT	0.0284466
MED25	0.0284375
CCDC43	0.0284294
CEP192	0.0284155
TEFM	0.0284105
AGO2	0.0284093
IKBKE	0.028399
TMEM38B	0.0283869
SUMF2	0.0283561
MAP4K4	0.0283136
TNRC6B	0.0282672
POLR3G	0.0282466
SDCBP	0.0282306
NFXL1	0.0282298
RCHY1	0.0282251
FLCN	0.0282226
FARSA	0.0281769
ZNF174	0.0281718
ZBED3	0.0281399
JMJD8	0.0281329
APOOL	0.0281317
ROBO1	0.0281066
INSR	0.0281042
MST1R	0.0280861
GOLGA8B	0.028085
OXSR1	0.0280826
ASB8	0.0280693
MRPS30	0.0280505
DCP1A	0.0280382
MYO9B	0.0280189
F3	0.0280134
C6orf89	0.0280046
PMPCB	0.0280043
PSMD13	0.028002
BRCA1	0.0279986
BIRC3	0.0279889
HSPA13	0.0279655
RGMA	0.0279266
TCOF1	0.0279257
RPS7P3	0.027893
PFKP	0.0278812
FIBCD1	0.0278555
NT5M	0.0278488
APBA2	0.0278446
FAM92A	0.0278208
Z74021.1	0.0278149
DNA2	0.0277605
VPS29	0.0277576
TMEM87B	0.0277562
IGFBP7	0.0277427
GMPPA	0.0277252
LPAR4	0.027664
ISL1	0.0276469
UTP15	0.0276467
ALDH1L2	0.0276387
TMEM119	0.0276305
EPHX4	0.0276301
CD55	0.0276061
STAMBPL1	0.0275807
CDHR3	0.0275793
CWF19L2	0.0275138
NUP43	0.0275125
CA14	0.0274857
PDCL	0.0274807
RFC5	0.0274661
PLGRKT	0.0274641
DZIP1L	0.0274411
SULT1A3	0.0274187
MPP7	0.0274156
ATP6V0E2	0.0274136
CNOT11	0.0274134
RAD54L2	0.0273973
ARHGDIB	0.0273499
GOLGA7B	0.0273368
KRBOX4	0.0273229
ELOA	0.0272651
MFSD14C	0.0272173
HARS	0.027205
LARGE2	0.0271832
ANXA1	0.0271803
ELL2	0.027169
OR5A2	0.0271595
ZC3HAV1	0.0271409
CWC22	0.0271296
TSC1	0.0271251
TRAFD1	0.0271145
OTULINL	0.0270643
PSMD11	0.0270617
FKBP14	0.0270555
LIN7B	0.0270534
MYH14	0.027046
PDSS2	0.0270378
USP9X	0.0270339
NANS	0.0270092
GANC	0.0270018
SHQ1	0.0269972
SAP30L	0.0269947
EFNA1	0.0269537
PDE8A	0.0269471
MFSD12	0.0269336
TEX10	0.026921
LRRC49	0.0269067
TYW5	0.0269048
SNX18	0.0268888
CASP9	0.0268826
TOPORS	0.026875
BSPRY	0.026853
SGO1	0.0268529
ORC2	0.0268507
UTP25	0.0268497
TK2	0.0268482
HEATR1	0.0268259
TMCC1	0.0268151
UBE2Q2	0.0268087
NUFIP1	0.0268055
CHRAC1	0.0267735
SF3B1	0.0267627
SCCPDH	0.0267222
USP48	0.0267158
ASCC2	0.0266982
CLDN7	0.0266539
TTF2	0.0266505
TOE1	0.0266434
PRDX1	0.0266408
ASNS	0.0266378
CD58	0.0266115
EMG1	0.0266098
PKP4	0.0265963
HLTF	0.0265873
HERC2	0.0265808
OSGEPL1	0.0265642
SPART	0.0265614
PRDM4	0.0265546
PRPF6	0.0265466
CLK4	0.0265413
LIG3	0.0265223
RCN1	0.0265184
CDC25C	0.0265135
NOC4L	0.0265135
COG8	0.0264937
AC098591.2	0.0264873
NLN	0.0264799
USP24	0.0264784
WDR61	0.0264568
WDR31	0.0264521
GPKOW	0.026439
ILKAP	0.0264027
CCNH	0.0264
WWOX	0.0263708
INTS8	0.0263495
HIST1H1E	0.0263255
ATXN2L	0.0263197
USP10	0.0262793
TTC19	0.0262738
ANKFY1	0.0262572
EXOC7	0.0262471
GTPBP4	0.0262429
MICA-3	0.0262307
PES1	0.0262079
SART1	0.0262071
RSBN1L	0.0262015
PCYT1A	0.0261923
ABTB2	0.0261899
EEA1	0.0261696
ZNF77	0.0261666
C8orf76	0.0261618
SGO2	0.0261321
CFAP69	0.0261096
CDK5RAP3	0.0261071
ASAP2	0.0261065
FAM160B1	0.026096
MARVELD3	0.0260898
C9orf43	0.0260883
PRIM2	0.026088
CHST10	0.0260849
AP000580.1	0.0260782
APMAP	0.0260715
MTERF3	0.0260576
ACBD4	0.0260559
THOC2	0.0260385
ATIC	0.0260124
C18orf21	0.0260105
TOR4A	0.0260061
SETDB1	0.0259734
ZNF444	0.0259591
FUK	0.0259517
LIMK2	0.0259464
CTSB	0.025946
CCDC134	0.0259346
DPM1	0.0259268
GPD2	0.0259164
KDM1A	0.0258912
IGSF3	0.025888
RFESD	0.0258859
LCOR	0.0258839
KIAA1217	0.0258632
UPF1	0.0258631
ITGAE	0.0258416
PER2	0.0258386
BAZ2B	0.0258168
IMMT	0.0257862
FSD1L	0.0257859
STX18	0.0257557
YTHDF2	0.0257321
PIGS	0.0257259
AEBP2	0.0257025
ODF2	0.0256817
SLITRK2	0.025662
UNC50	0.0256532
GALNT6	0.0256407
OTUD7B	0.0256339
NUP85	0.0256225
CKS1B	0.0256162
NIP7	0.0256121
PINLYP	0.0256121
SNX25	0.0256095
FCHO2	0.0255908
UBE3B	0.0255737
SSBP1	0.0255724
ILF2	0.0255664
CWF19L1	0.0255536
SAR1A	0.0255493
GTPBP8	0.0255393
FGFR1OP	0.0255361
BTG3-1	0.0255311
CEP72-1	0.0255278
AC106782.1	0.0255242
ACD	0.0255183
PUS7L	0.0255144
C17orf53	0.0255113
PCNT	0.0255046
BMS1	0.0255025
ETV3	0.0254998
POM121	0.0254647
HIBCH	0.0254566
KIAA1109	0.025445
MAN1B1	0.0254424
TMEM126B	0.0254288
SPTLC2	0.0254052
SSH1	0.0253894
FAM27B	0.0253838
PACSIN2	0.0253787
SEC23IP	0.0253733
LAMB1	0.0253695
ADAMTS4	0.0253627
GCA	0.0253602
ZNF510	0.0253415
RADX	0.0253332
DDX23	0.025308
PCDH1	0.025296
ABCD4	0.0252645
ZNF680	0.0252617
ZNF544	0.0252458
B4GALT1	0.0252319
HSD17B4	0.0252246
TNFAIP3	0.0252244
AKR7L	0.0252225
TMEM25	0.0252194
HBS1L	0.0252144
GINM1	0.0251984
IP6K2	0.0251961
SPAG1	0.0251726
HEBP1	0.0251405
WBP2	0.0251265
KCNG1	0.0251051
ATXN7L3B	0.0250579
PHOSPHO2	0.0250328
SSB	0.0250212
PRMT5	0.0250056
ZNF395	0.0249657
TMEM205	0.0249653
ACAA2	0.0249588
NDUFS2	0.0249565
MLF1	0.0249473
AUNIP	0.0249419
CD226	0.0249361
SOX4	0.0249321
GPATCH2	0.0249214
KIAA0355	0.0249011
TUT7	0.0249006
CRIPT	0.0248929
PIR	0.0248884
ZBTB20	0.0248846
EVI2B	0.024876
SMIM20	0.0248682
SLC7A1	0.024838
SQOR	0.0248076
GPN3	0.0248034
EZR	0.0248023
PARG	0.0247995
AC132008.2	0.0247984
CARF	0.0247562
P2RX5-TAX1BP3	0.0246841
AL139353.1	0.0246581
CABYR	0.0246475
IQCB1	0.0246458
CCDC47	0.0246378
PARP2	0.0246228
AQR	0.0246157
SAP18	0.0246156
YJEFN3	0.0246025
LEO1	0.0245916
CERKL	0.0245884
DENND4A	0.0245647
SMARCC2	0.0245561
HADH	0.0245531
MELK	0.0245365
ELF4	0.0245236
ITGA11	0.0245171
NR1D2	0.0245035
OAZ3	0.0245034
HPF1	0.0244995
SLC41A2	0.0244983
BPHL	0.0244681
FEZ2	0.0244675
RIPOR1	0.0244646
USP14	0.0244455
TMEM144	0.0244404
WDR41	0.0244345
MED10	0.024422
TGFBR1	0.0243941
TELO2	0.0243884
DMTN	0.0243846
KPTN	0.024378
CASC4	0.0243772
SNUPN	0.0243768
GGH	0.0243558
PLEKHG5	0.0243411
FAM129C	0.0243355
CROCCP2	0.0243273
ACTR3B	0.024316
MYO5B	0.0242951
PTGR2	0.0242879
CNPY4	0.0242782
AC079414.2	0.0242548
FAM104B	0.024253
TMPO	0.0242525
PPWD1	0.0242438
CSTF2	0.0242419
MPV17L2	0.0242329
GMPS	0.0242325
PLTP	0.0242306
WDR18	0.0242144
WLS	0.0242113
BTN2A1	0.0242086
LIG1	0.0241963
ERCC6L	0.0241944
KIFAP3	0.024189
CCT6B	0.0241863
DOLK	0.0241726
SLC39A10	0.0241573
BRCC3	0.0241565
TXNIP	0.0241477
TSPAN1	0.0241442
NOD1	0.0241437
POLA2	0.0241277
PXK	0.024127
UBC	0.0241236
AL354822.1	0.0240886
CCT5	0.0240754
NR6A1	0.0240653
PDCD7	0.0240613
ENPP1	0.0240552
RPS7P10	0.0240548
IDH3G	0.0240487
SUGT1	0.0240464
TBL2	0.0240461
TRMT44	0.0240356
DOLPP1	0.024031
PRPS1	0.0240237
HBEGF	0.0240111
LRTOMT	0.0239931
SLC30A6	0.0239927
TNFSF14	0.0239872
ETFB	0.0239789
PI4KB	0.0239679
RNF113A	0.0239616
CDC6	0.0239445
SHKBP1	0.0239365
OXSM	0.0239309
CCDC93	0.0239255
STX3	0.0239212
TAF1A	0.0239165
LBR	0.0238952
ZNF330	0.0238524
DHODH	0.0238523
TMEM170A	0.0238521
CEACAM8	0.0238498
HOXC8	0.0238413
CSPP1	0.0238355
ATP9A	0.0238255
LIN9	0.0238227
CBR1	0.0238188
RDH11	0.0238112
GORASP1	0.0237903
SLC3A2	0.0237853
ZCCHC8	0.0237558
PRKCD	0.0237426
SRSF8	0.0237244
NELFB	0.0237213
TVP23B	0.0237103
SH3BP4	0.023707
DYNC2H1	0.0237033
ITGB4	0.0236925
SPRED3	0.0236722
SYTL4	0.0236716
HS6ST1	0.0236677
ZNF791	0.0236619
MDH1	0.0236532
ZFHX3	0.0236511
ANKZF1	0.0236244
MAST2	0.0236123
MAP1LC3B	0.023608
KLHDC3	0.0235852
DLGAP4	0.023583
RANBP3	0.023577
SPIN4	0.0235512
GEMIN2	0.0235479
DDOST	0.02354
LYSMD1	0.0235338
PAF1	0.0235312
NEK8	0.0235277
MRM2	0.0235264
MNT	0.0235208
RAB3B	0.0235158
POLG2	0.0235022
LONRF3	0.0235002
TGIF2	0.0234948
PDHA1	0.0234925
EFCAB11	0.0234764
THTPA	0.0234557
AGA	0.0234531
NCOA7	0.0234432
COG4	0.0234257
CCDC12	0.0234141
REPS1	0.0233935
SLC1A5	0.0233867
MED8	0.0233834
NDUFA13	0.0233834
FAF2	0.0233811
MTFP1	0.0233606
SOAT1	0.0233574
ACTR8	0.0233443
PPIG	0.0233423
OR4K17	0.0233382
SH3TC2	0.0233349
SAMD4B	0.0233194
GTF2A1	0.0232839
GSTK1	0.0232804
MRPS18C	0.0232781
NUP214	0.0232761
VTI1A	0.0232533
FAM160A2	0.0232444
EXOC2	0.0232373
GOLT1B	0.0232161
ZNF555	0.0232018
USP42	0.02318
BCAS2	0.023163
PRELID2	0.0231552
ZMYND19	0.0231535
SOX9	0.0231379
FBXO2	0.0231272
HAUS4	0.0231153
MOGAT3	0.0230873
SLC25A19	0.0230869
BACH1	0.0230787
SLC7A6	0.0230557
ABHD12	0.0230487
MMAA	0.0230162
CRIP2	0.0230088
P4HA2	0.0230049
RELB	0.0229907
RBM6	0.0229792
RASSF8	0.0229724
ZNF28	0.0229452
MMACHC	0.0229446
EED	0.0229386
MIA2	0.0229273
SAMD12	0.0229221
ITGA1	0.02292
TFB2M	0.0229184
STS	0.0229006
ANKIB1	0.0228797
LARP7	0.0228714
SYNCRIP	0.0228555
MVP	0.0228386
ZFYVE19	0.0228359
ALDH16A1	0.0228179
NAGK	0.0228145
RPS6P20	0.0227842
SLC25A17	0.0227829
GSTA4	0.0227771
LRP12	0.0227561
DERL1	0.0227547
ITGA2	0.022746
TLE3	0.0227437
NUDT7	0.0227367
CNN3	0.0227234
PET100	0.0227186
KCNS3	0.0227166
ZNF397	0.022715
GABPA	0.0227011
AGPAT3	0.0226769
FXR1	0.0226687
NCMAP	0.0226585
ANAPC1	0.0226542
OR2L2	0.0226522
ZNF627	0.0226518
CCDC113	0.0226274
FZD4	0.0226258
CAMTA2	0.0226129
ZNF107	0.0226039
ACOX1	0.0225934
MARCH7	0.0225656
BCAN	0.0225651
MTHFD1L	0.0225454
TMEM161B	0.0225157
TAF5	0.022495
SCARB2	0.022493
LANCL1	0.0224866
GKAP1	0.0224851
CD9	0.0224827
MED4	0.0224811
HSD17B13	0.0224802
CUL2	0.0224762
CENPW	0.0224705
CEP57	0.0224597
PMAIP1	0.0224567
IL13RA1	0.0224507
ZNF670	0.0224462
EXPH5	0.0224334
SPDL1	0.0224279
ZC3H10	0.0224279
EPB41L2	0.0224185
DAPK3	0.0224039
TUBA4A	0.0224021
CDT1	0.0223935
PPP1R3F	0.022386
EPS15L1	0.0223817
ZZEF1	0.0223741
ABHD10	0.0223677
HEXB	0.0223638
DR1	0.0223596
CSTF3	0.0223492
AGXT	0.0223482
HMG20B	0.0223441
SDSL	0.0223254
ZNF586	0.0223187
CDC27	0.022301
DENND1B	0.0222986
ADSSL1	0.0222888
GNPTAB	0.0222821
ADGRG6	0.022277
WDR3	0.0222751
SLC12A9	0.0222322
GDAP1	0.0222253
GPR137B	0.0222202
TNNI2	0.0222178
PRKCH	0.0222158
NRF1	0.0222045
STXBP3	0.022195
PAXIP1	0.0221871
DPF2	0.0221822
ELFN2	0.0221714
CGGBP1	0.0221687
PSMB4	0.0221572
SGF29	0.0221462
UHRF1	0.0221452
NHLRC2	0.0221397
AC007240.1	0.0221336
VPS13D	0.0221218
CA2	0.0221124
SDHA	0.0221078
IPO5P1	0.0221036
GLT8D2	0.0220973
IL17RA	0.0220895
SLC16A7	0.022086
HERC1	0.0220824
TAZ	0.0220802
PA2G4P4	0.0220653
GRTP1	0.0220599
PON3	0.0220498
FAM193B	0.0220482
C1orf35	0.0220284
CRX	0.0220273
C5orf34	0.0220262
FUT4	0.0220217
COMMD4	0.0220086
ERCC8	0.0219983
CAB39L	0.0219835
BTBD1	0.0219729
VEGFB	0.021952
PSMA3	0.021948
USP3	0.0219472
ADD3	0.02194
ELP6	0.0219328
THOC5	0.0219197
AGTPBP1	0.0219151
TOB1	0.0219111
ARV1	0.021902
DHFR2	0.0218972
SF3B4	0.0218931
PYCARD	0.0218759
WTAP	0.0218622
SNRPA	0.0218619
SPTB	0.0218617
WIZ	0.0218502
WDR82	0.0218318
TMEM185A	0.0218285
LMNB1	0.0218264
ORC5	0.021821
GSTZ1	0.0218185
ZW10	0.0218111
RBAK	0.0218036
GLE1	0.0218027
AAMDC	0.0217932
SLC9B2	0.02178
KMT2C	0.0217788
BORCS7	0.0217613
TNPO3	0.0217294
SMPD4	0.0217087
FBXL17	0.0216789
C12orf29	0.0216737
ANKRD13C	0.0216713
ZNHIT6	0.0216693
AURKA	0.021665
LY6D	0.0216589
OCLN-1	0.0216585
NELFCD	0.0216518
POLD3	0.0216444
HSPA4L	0.0216412
FOXRED1	0.0216264
MRPL49	0.0216216
SHROOM3	0.0216149
TERF2IP	0.0216093
CCNA1	0.0216017
MYOT	0.0215909
ITPKB	0.0215847
NAB1	0.0215749
TRAIP	0.0215673
FTO	0.0215661
ARRB2	0.0215644
ZNF581	0.0215475
MAB21L3	0.0215364
ESCO1	0.0215221
CFAP221	0.0215214
LUZP1	0.0215191
IL15	0.0215065
GTF2E1	0.021493
TRIM41	0.0214783
ESF1	0.0214767
CGREF1	0.0214707
NFIL3	0.0214658
ZBTB46	0.0214649
MTCO1P25	0.0214614
ZNF345	0.0214609
SAV1	0.0214335
ZNF419	0.0214271
TMEM94	0.0214075
EMC3-AS1	0.0214003
NOP58	0.0213973
ANKRD13A	0.0213908
NANOG	0.0213859
PPM1J	0.0213718
UFL1	0.0213576
RPL10P5	0.0213522
MIIP	0.0213488
NLRX1	0.0213447
ZMAT5	0.0213089
PSMA4	0.0212904
PRPF3	0.0212816
TIPRL	0.0212539
TBC1D30	0.0212406
PMF1	0.02124
C3orf38	0.021222
LCMT1	0.0212188
TRA2B	0.0212056
MTPAP	0.0212026
PCGF1	0.0211888
HIST1H1B	0.0211803
CNKSR3	0.0211796
DKC1	0.0211794
TYMS	0.021168
PHACTR2	0.0211674
CCP110	0.0211466
COASY	0.0211401
PITPNB	0.0211384
GCLM	0.0211364
FAM160B2	0.0211314
TRMT13	0.0211313
SOD2	0.0211221
VPS37C	0.0211167
BPNT1	0.0211162
CHAF1B	0.0211131
MIF4GD	0.0210805
ATXN1	0.0210805
TSPAN9	0.0210761
DUSP9	0.0210652
NTHL1	0.0210637
ANKRD18A	0.0210618
NHS	0.0210597
AC016582.3	0.0210502
CSRP1	0.0210338
BTD	0.0210217
NUPL2	0.0210215
YTHDF1	0.0210207
PIGG	0.0210023
NIF3L1	0.0210007
PLPP7	0.0209769
ZBTB21	0.0209762
CLSTN1	0.0209579
SRSF9	0.0209574
TP53RK	0.0209547
TIMP2	0.0209461
PEX3	0.0209444
HSPH1	0.0209367
POLR2G	0.020927
EIF4A3	0.0209266
RPRD2	0.0209058
ECHDC3	0.0208989
KIAA0513	0.0208918
SPHK2	0.0208797
TMEM116	0.0208738
GRIK2	0.0208664
FBXO4	0.0208618
CAP1	0.0208616
TAF6L	0.0208563
OSGEP	0.0208514
MAT2A	0.0208315
TIMM8A	0.0208013
MLLT11	0.0207955
PDCD10	0.0207758
SIPA1L3	0.0207698
TRAF6	0.0207696
USP15	0.0207695
ARHGEF7	0.0207687
SMPD3	0.0207585
SIDT2	0.0207366
IRAK2	0.0207354
RASGRP2	0.0207287
MTA1	0.0207217
VWA1	0.020706
EZH2	0.0207005
RPS7P1	0.0206995
IL23A	0.0206984
TRERF1	0.0206879
RAB27A	0.0206568
GUSBP1	0.0206383
KIF6	0.0206373
CCNT2	0.020633
DOP1A	0.0206271
RNH1	0.0206217
STXBP2	0.0206071
GSTO1	0.0206018
KIF14	0.0206014
SLC6A11	0.0205949
NIFK	0.0205944
KLHL23	0.02059
PHF5A	0.0205812
TMEM121	0.0205547
GRM6	0.0205468
CFAP300	0.0205391
CETN2	0.0205338
IGFBP2	0.020529
CAD	0.0205275
ZNF148	0.0205195
RAB14	0.0205093
TP53I13	0.0205056
BTC	0.0205038
HIPK2	0.0204809
KRCC1	0.020462
TTPAL	0.0204543
GPATCH2L	0.0204432
CD2BP2	0.0204338
SLFN12L	0.020426
CD300LD	0.0204118
WDR53	0.0204063
U2AF2	0.0204023
ZNF18	0.0203688
POU5F1B	0.0203615
ABCC10	0.0203604
PFAS	0.0203603
IFT80	0.0203595
GCH1	0.0203505
NCKAP5L	0.0203488
LAMP1	0.0203321
NSMCE4A	0.0203318
RARS2	0.0203247
SGSM2	0.0203109
SLC35B4	0.0203104
ELMO2	0.0203008
TNFAIP8	0.0202829
SCLT1	0.0202821
TWF1	0.0202668
VEGFC	0.0202664
ID2	0.0202428
BCL2L11	0.0202418
MIS18A	0.020229
FIZ1	0.0202274
DBF4	0.0202028
AIFM2	0.020195
BCL2L12	0.0201848
SEC61A2	0.0201823
METTL15	0.0201795
AMPD2	0.0201763
IRF2	0.0201743
ADCY7	0.0201645
HSD17B10	0.0201619
EEF1E1	0.0201539
ALS2	0.0201459
GSTCD	0.0201442
EIF3I	0.0201379
AICDA	0.0200834
AXL	0.0200696
LRRIQ3	0.0200615
USP47	0.0200486
RUVBL2	0.020046
CPEB3	0.0200415
CCDC77	0.0200285
ITM2B	0.0200275
CTTN	0.0200261
ATG4B	0.020024
DUSP7	0.0200073
RBBP7	0.0199931
MRPL1	0.0199838
GADD45B	0.01998
LRRN4CL	0.0199783
ABCG1	0.0199679
SMARCC1	0.0199634
RNF130	0.0199593
SHMT1	0.0199488
ZNF83	0.0199357
DCAF15	0.0199241
SCO1	0.0199175
VANGL2	0.0199116
WBP4	0.0199108
SEPT8	0.0199104
FASTKD5	0.0199103
PSMD4	0.0199043
POT1	0.0199025
LRWD1	0.0199002
INTS7	0.0198977
CLN5	0.0198959
BUD13	0.019881
RAB7B	0.0198771
VEGFA	0.0198753
PGK1	0.0198751
YIPF2	0.0198465
LYL1	0.0198456
DDB2	0.0198383
RINT1	0.0198292
TTC16	0.0198062
FUNDC2	0.0198015
OTUD5	0.0197942
DNM3	0.0197911
ZNF385A	0.0197867
RBL2	0.0197836
DDX59	0.0197737
HIST1H1D	0.0197658
SF3B2	0.0197243
NDUFA9	0.0197205
SNTB2	0.0196997
TEDC2	0.0196978
PTPN21	0.0196812
NAA16	0.01967
FAM83F	0.0196639
PARP15	0.0196598
HDAC11	0.0196572
TMEM44	0.0196457
METTL3	0.0196179
DOCK9	0.0196139
ZDHHC17	0.0196103
DPAGT1	0.01961
PROSER3	0.0195741
CANX-1	0.0195731
KAZN	0.0195703
LRRC37BP1	0.0195692
AC122718.2	0.0195676
RBM14	0.0195592
AC017099.1	0.0195486
FADS1	0.0195451
NDST1	0.0195385
SWSAP1	0.019529
MAST3	0.0195248
E2F8	0.0195205
POLE	0.0195112
SDCCAG8-1	0.0195076
ZC3H4	0.0195019
CBLC	0.0194893
IL1RAP	0.0194706
CHEK1	0.0194551
CNP	0.019452
G3BP2	0.0194375
RUSC1	0.0194328
NCBP3	0.019426
TFAP4	0.0194254
RYBP-1	0.0194206
ABCA12	0.0194192
HOXC13	0.019415
DLK2	0.0194084
SLC16A4	0.0194056
CFL2	0.0194011
L2HGDH	0.0193845
ELAC1	0.0193813
UBB	0.0193737
CDCA8	0.0193594
DDX56	0.0193567
PML	0.0193556
ZBTB17	0.0193483
SAR1B	0.0193469
ZNF207	0.0193457
PSAP	0.0193416
TOR1AIP1	0.0193339
ERMP1	0.0193091
MFSD14A	0.0192895
AQP3	0.0192854
SMARCD2	0.0192854
TMUB2	0.0192721
CDK10	0.0192687
USP19	0.019263
TPST1	0.0192618
NPIPA1-1	0.0192421
EPHB4	0.0192318
BPGM	0.0192255
NUDT11	0.019224
FAM20A	0.0192238
ZNF302	0.0192106
LMBRD2	0.0192091
ZMAT2	0.0192089
PPP4R3B	0.0192028
SUZ12P1	0.0191958
RNF4	0.0191943
LMTK3	0.0191891
ARMC10	0.0191818
IMMP2L	0.0191692
PITPNM1	0.0191587
CREB3L4	0.0191524
FAM149B1	0.0191405
GPR137	0.0191359
B3GNT5	0.0191341
DNAJB11	0.019122
MINAR2	0.0191161
DNAJA4	0.0191068
C18orf25	0.0190945
HEXA	0.0190923
SOS2	0.0190918
PPP1R13L	0.0190895
MEMO1	0.0190818
PARP12	0.0190799
HARS2	0.0190717
CDCA4	0.0190635
IRX1	0.0190616
RUNX3	0.0190597
BCS1L	0.0190589
DOT1L	0.0190483
PARP9	0.0190467
RBM15	0.0190456
PSAT1	0.0190387
HNRNPLL	0.0190355
RGS2	0.019023
ASRGL1	0.0190135
DDX42	0.019004
VEZT	0.0190024
APOO	0.0190023
CENPM	0.0189915
NBPF8	0.0189867
TMEM240	0.0189843
PANX1	0.0189812
P2RY11	0.0189773
COL16A1	0.0189752
TFAM	0.0189467
ZCWPW1	0.0189402
ARHGEF3	0.0189298
ZFX	0.0189276
PLPP1	0.0189204
MTHFD1	0.0189163
DEDD2	0.0189092
C11orf95	0.0189089
VPS25	0.018907
TATDN2	0.0189061
SPRYD7	0.0189033
EPS8	0.0189028
CRCP	0.0189017
PTTG1	0.018894
ZMYND10	0.0188814
TRIQK	0.0188769
RHOXF1P3	0.0188719
LRRC7	0.01887
IKBIP	0.0188616
TMEM209	0.0188585
OR10A2	0.0188562
MGMT	0.0188355
ARSI	0.0188242
MGST2	0.0188153
IFIH1	0.0188135
SLC13A5	0.0188111
ATRN	0.0187893
PDPR	0.0187879
CDKN1B	0.0187797
CCDC40	0.0187776
VSIG10L	0.0187729
SON	0.0187664
DCAF16	0.0187634
PDE9A	0.0187617
DNASE2	0.0187604
RRAS2	0.0187501
CCDC22	0.0187446
DHRS7B	0.0187399
KIF1BP	0.0187379
PYGB	0.0187236
PPP6C	0.0187223
FAM155B	0.018722
ATP2B4	0.0187018
FARSB	0.0186996
RIOX2	0.018694
SRSF3	0.0186893
SAP30	0.0186893
RPGRIP1L	0.0186817
GLRX2	0.0186758
NEU3	0.0186748
TRIM47	0.0186635
PIBF1	0.0186621
ERGIC2	0.0186571
TMEM164	0.0186473
CPLANE2	0.0186393
ELK4	0.01863
C2CD5	0.0186246
FDPS	0.0186018
TMEM52	0.0185989
HHEX	0.0185921
NUSAP1	0.0185894
CLEC18A	0.018575
ANP32E	0.0185743
ZNF717	0.018572
STK35	0.0185596
CLBA1	0.0185587
ADM2	0.0185552
ZNF551	0.018551
YEATS2	0.0185469
PCDHGA10	0.0185413
SLMAP	0.0185303
PHIP	0.0185228
PSMG4	0.0185203
CDKN3	0.0185137
ANKRD18B	0.0185036
MIEF1	0.0184917
COPE	0.0184771
MMAB	0.0184737
C2CD2L	0.0184499
ACAT1	0.0184472
CASP8	0.0184406
EPS8L2	0.018436
PTBP2	0.0184342
ANXA3	0.0184307
AC073065.1	0.0184256
GNL2	0.0184045
POFUT1	0.0183998
SFTPB	0.0183997
MCCC1	0.0183925
MYBL2	0.0183901
ASF1B	0.0183872
CISH	0.0183816
DNAJC15	0.0183797
EIF2B2	0.0183762
PRR5	0.018376
MYO6	0.0183755
TMEM145	0.0183616
ALG10B	0.0183511
NFIX	0.0183503
ST8SIA5	0.018342
FILIP1L	0.0183418
PSMC3	0.0183369
ATF6	0.0183274
ZNF316	0.0183256
KATNA1	0.0183213
BTBD11	0.0183195
SCD5	0.0183102
FBXO16	0.0183026
FBXO5	0.0183021
SP110	0.0182799
JMJD4	0.018271
IDI1	0.0182649
BAIAP2	0.0182366
EXOSC1	0.0182199
GLRA3	0.0182192
CLCN5	0.018214
PSTPIP2	0.0181975
DDX49	0.0181968
AKAP8	0.0181958
PRR15	0.0181889
NEMF	0.0181857
SLC1A3	0.0181842
TIMP1	0.0181776
CCDC9	0.0181679
ADSS	0.0181661
IYD	0.0181519
RADIL	0.0181456
GRK3	0.0181378
STARD13	0.0181355
PRMT1	0.0181321
ZNF141	0.0181164
TAX1BP1	0.0180865
NSFL1C	0.0180781
SLC35E3	0.0180731
SCNN1G	0.0180725
KBTBD7	0.0180613
BRI3BP	0.0180612
RAD51B	0.0180605
FBXW4	0.0180454
HCFC1	0.0180416
CCDC137	0.0180171
PSMD10	0.0180083
PRPF38A	0.0180074
MAGOH	0.0180068
MDFIC	0.0180031
NIPSNAP1	0.0179877
PGM1	0.017979
YOD1	0.0179781
TSPYL2	0.0179746
ZRANB1	0.0179494
ISCA2	0.0179227
ARIH2OS	0.0179218
RAB9A	0.017918
PRSS16	0.0179177
LPCAT2	0.0179139
BBS2	0.0179117
DIMT1	0.01791
FBXO25	0.0179016
PLA2R1	0.0179001
LHFPL2	0.0178973
AC010329.2	0.0178942
GPR137C	0.0178895
SDE2	0.0178539
FRAT2	0.0178505
NAXD	0.0178494
HELLS	0.01784
EXOSC10	0.0178372
DIAPH3	0.0178253
HOXB7	0.0178219
ZNF416	0.0178207
TULP3	0.0178174
SERGEF	0.0178118
SNIP1	0.0178056
HIF3A	0.017803
NT5C3A	0.0177942
C12orf65	0.0177931
VPS72	0.0177856
GRAMD4	0.0177821
USP21	0.0177808
NMNAT3	0.0177802
CBLL1	0.0177774
MTX1	0.0177774
TM7SF2	0.0177768
FBXL3	0.0177754
SERPINH1	0.0177747
BCAT2	0.0177737
PRKRIP1	0.0177705
TESPA1	0.0177667
RPS15AP10	0.0177611
FBXO9	0.0177534
EPSTI1	0.0177525
NECTIN3	0.0177482
RNF135	0.0177425
CRYBG3	0.0177389
FAM53C	0.0177348
DENND4B	0.0177331
RBM8A	0.0177267
AC007040.2	0.017726
GK	0.0177247
LATS1	0.0177184
SUZ12	0.0176866
FAM217B	0.0176815
DBNL	0.0176812
LUC7L2	0.017665
FAM173B	0.0176646
GPR85	0.0176475
AGAP1	0.0176363
GNRHR2	0.0176293
UBE2G2	0.0176285
TPX2	0.0176223
TMLHE	0.0176109
[truncated: 12,960 more rows]

[truncated: 1 more sheets: 11.Epi. Met. High (non-cycling)]
